# Supplementary material for: Bioinformatics Resource Manager: a systems biology web tool for microRNA and omics data integration
Source: BMC Bioinformatics. 2019 May 17;20:255. doi: 10.1186/s12859-019-2805-6 (PMC6525352; doi:10.1186/s12859-019-2805-6)
Supplement: Supplementary file 2 — HBEC mRNA list. List of differentially expressed mRNA in HBEC after treatment with BAP. (TXT 336 kb) [file 12859_2019_2805_MOESM2_ESM.txt]

Tracking_ID	gene_id	gene	locus	BAP_log2(fold_change)	BAP_test_stat	BAP_p_value	BAP_q_value	BAP_significant	BaP500_Log2FC_0	BaP500_Log2FC_1	BaP500_Log2FC_2	BaP500_Log2FC_3
ENSG00000151651	ENSG00000151651	ADAM8	chr10:133262402-133276868	-1.66067	-1.9073	0.0005	0.00620361	yes	-0.998717387	-2.630018295	-1.745363622	-1.713489455
ENSG00000135046	ENSG00000135046	ANXA1	chr9:73151756-73170393	-0.953206	-1.98875	5.00E-05	0.000920822	yes	-0.965018771	-0.647405635	-1.765948807	-0.686864634
ENSG00000175279	ENSG00000175279	APITD1	chr1:10429880-10452153	1.17504	1.39724	0.00385	0.0293261	yes	1.320007101	0.556488582	1.634734368	0.970359782
ENSG00000152669	ENSG00000152669	CCNO	chr5:55231151-55233680	1.86101	4.0801	5.00E-05	0.000920822	yes	1.514481034	1.081597103	2.776799367	1.435025162
ENSG00000133048	ENSG00000133048	CHI3L1	chr1:203178930-203186749	-2.72364	-3.98793	5.00E-05	0.000920822	yes	-2.406135298	-3.722733074	-2.759283153	-2.369851818
ENSG00000160213	ENSG00000160213	CSTB	chr21:43772511-43776445	-1.1423	-3.16581	5.00E-05	0.000920822	yes	-1.140200025	-1.080632901	-1.439236321	-0.952121606
ENSG00000140465	ENSG00000140465	CYP1A1	chr15:74719541-74725610	4.30529	10.0084	5.00E-05	0.000920822	yes	5.059016984	4.332682862	-0.37761927	4.633854233
ENSG00000138061	ENSG00000138061	CYP1B1	chr2:37923186-38239590	1.68133	2.74887	5.00E-05	0.000920822	yes	1.717241009	2.498717486	-0.252345392	1.608555986
ENSG00000186104	ENSG00000186104	CYP2R1	chr11:14877439-14892252	1.19262	1.38355	0.004	0.029983	yes	0.902426436	1.478178135	1.486419139	0.753228549
ENSG00000111432	ENSG00000111432	FZD10	chr12:130162458-130165740	-2.79906	-5.42792	5.00E-05	0.000920822	yes	-3.377453289	-2.883692753	-3.402469469	-2.009066774
ENSG00000164032	ENSG00000164032	H2AFZ	chr4:99948085-100215505	0.557141	1.48643	0.00335	0.0264605	yes	0.46139588	0.538957501	0.616169761	0.606736146
ENSG00000164104	ENSG00000164104	HMGB2	chr4:173331694-173335125	-0.573432	-1.6326	0.0009	0.00981167	yes	-0.718542989	-0.114150933	-1.288917019	-0.420489257
ENSG00000182481	ENSG00000182481	KPNA2	chr17:68035518-68046842	0.806004	1.59991	0.00195	0.017759	yes	0.677562668	0.683636825	0.813880905	1.021410236
ENSG00000181019	ENSG00000181019	NQO1	chr16:69706995-69726951	0.985893	2.5434	5.00E-05	0.000920822	yes	1.217690168	0.796664018	0.584877647	1.238448539
ENSG00000249915	ENSG00000249915	PDCD6	chr5:271620-438291	0.508186	1.34338	0.0069	0.0449392	yes	0.5809317	0.30972602	0.667191014	0.449724514
ENSG00000174307	ENSG00000174307	PHLDA3	chr1:201464382-201469237	-0.940031	-1.69882	0.0007	0.00806114	yes	-0.879977596	-0.811579054	-1.329522606	-0.801246659
ENSG00000197943	ENSG00000197943	PLCG2	chr16:81738247-81962693	-1.44244	-1.39658	0.00055	0.00668866	yes	-1.548432307	-1.269295008	-1.577278558	-1.396213673
ENSG00000112033	ENSG00000112033	PPARD	chr6:35342557-35428191	-1.08908	-2.61174	5.00E-05	0.000920822	yes	-1.061306104	-1.35096326	-1.261358672	-0.756672279
ENSG00000074211	ENSG00000074211	PPP2R2C	chr4:6320577-6563600	-2.10068	-1.8397	5.00E-05	0.000920822	yes	-2.3494352	-1.965167363	-2.677186229	-1.626311547
ENSG00000111247	ENSG00000111247	RAD51AP1	chr12:4538797-4560048	1.18572	1.47322	0.0002	0.00299194	yes	0.576366932	0.662070042	1.767987755	1.389476132
ENSG00000266094	ENSG00000266094	RASSF5	chr1:206507529-206612463	-0.674647	-1.37089	0.00635	0.0424346	yes	-0.975137244	-0.578121991	-0.867551737	-0.359677507
ENSG00000101773	ENSG00000101773	RBBP8	chr18:22699480-23026488	-0.947168	-1.46658	0.006	0.0407913	yes	-0.963552769	-1.315587296	-0.877366334	-0.699734902
ENSG00000114391	ENSG00000114391	RPL24	chr3:101681090-101686782	-0.547441	-1.64504	0.001	0.0106629	yes	-0.503111315	-0.674215316	-0.732696634	-0.316710293
ENSG00000088826	ENSG00000088826	SMOX	chr20:4120979-4187747	-1.17194	-1.90701	5.00E-05	0.000920822	yes	-0.665708088	-1.442250601	-2.224663311	-0.828849628
ENSG00000157873	ENSG00000157873	TNFRSF14	chr1:2549919-2565382	-0.953483	-1.73988	0.0005	0.00620361	yes	-0.588000197	-1.503620753	-0.863288991	-1.00605409
ENSG00000127863	ENSG00000127863	TNFRSF19	chr13:23570369-23676104	1.12855	2.75729	5.00E-05	0.000920822	yes	0.985133976	1.232943546	1.501320484	0.66409068
ENSG00000164938	ENSG00000164938	TP53INP1	chr8:94813310-95116455	0.650024	1.58039	0.002	0.0181441	yes	0.74017001	1.062263877	0.551116037	0.074480136
ENSG00000073282	ENSG00000073282	TP63	chr3:189631415-189897279	-1.0762	-2.77917	5.00E-05	0.000920822	yes	-1.390487868	-0.539514863	-1.434900932	-1.127221163
ENSG00000071539	ENSG00000071539	TRIP13	chr5:795605-919357	2.36388	0.93846	0.0006	0.00716698	yes	2.657639204	2.576841787	2.504220614	1.400728273
ENSG00000147852	ENSG00000147852	VLDLR	chr9:2422701-2660053	-1.0132	-1.53126	0.0018	0.0167277	yes	-1.182991082	-0.514053944	-1.651700309	-0.935594796
ENSG00000245694	ENSG00000245694	CRNDE	chr16:54918862-54929189	0.68851	1.65803	0.00065	0.00761591	yes	0.811904419	0.821267509	0.96872362	-0.048588412
ENSG00000249859	ENSG00000249859	PVT1	chr8:127794532-128101253	-1.16301	-2.13207	0.0002	0.00299194	yes	-0.13046814	-1.670442766	-2.291432517	-1.496730817
ENSG00000239467	ENSG00000239467	AC007405.6	chr2:170771112-170778148	1.449	2.00504	0.0006	0.00716698	yes	1.184335361	1.544039478	1.510691763	1.52737926
ENSG00000236833	ENSG00000236833	AC024560.2	chr3:197660564-197665757	1.11214	1.62386	0.0023	0.0200038	yes	1.248895265	0.333329813	1.603048594	0.979854508
ENSG00000240859	ENSG00000240859	AC093627.10	chr7:149596-155465	1.93947	1.67366	0.00115	0.0118763	yes	2.299943556	0.549796403	1.374347391	2.66943302
ENSG00000230606	ENSG00000230606	AC159540.1	chr2:97416164-97434847	1.66386	3.49833	5.00E-05	0.000920822	yes	1.989711144	1.500998001	2.143402708	0.540587418
ENSG00000203709	ENSG00000203709	C1orf132	chr1:207801517-207869150	-1.01143	-2.56831	5.00E-05	0.000920822	yes	-0.776489814	-0.866392968	-0.806288885	-1.836187754
ENSG00000280145	ENSG00000280145	CH507-154B10.1	chr21:6630181-6670695	1.83185	0.844065	0.0051	0.0359908	yes	0.897130391	1.021811362	1.717859553	2.819143565
ENSG00000261353	ENSG00000261353	CTA-14H9.5	chr6:26527062-26527404	1.79951	1.93378	0.0008	0.0089782	yes	1.923773895	2.230600683	1.78291539	0.996710123
ENSG00000268205	ENSG00000268205	CTC-444N24.11	chr19:57304304-57308562	-0.522674	-1.56038	0.00195	0.017759	yes	-0.362499527	-0.16555951	-0.707029071	-0.993259202
ENSG00000266904	ENSG00000266904	CTC-559E9.1	chr19:19757365-19836073	2.6866	0.827739	0.0023	0.0200038	yes	2.948852068	2.928080205	3.008174046	1.247332272
ENSG00000272086	ENSG00000272086	CTD-2186M15.3	chr5:32174470-32175272	1.28875	1.56174	0.00535	0.0372703	yes	1.509596949	0.304524322	1.615824895	1.392558805
ENSG00000268912	ENSG00000268912	CTD-2619J13.17	chr19:58428631-58431148	1.0598	1.38543	0.00655	0.0432994	yes	1.117384406	0.64927891	1.433066273	0.926341843
ENSG00000267519	ENSG00000267519	CTD-3252C9.4	chr19:13834515-13836359	-1.92334	-3.50767	5.00E-05	0.000920822	yes	-1.62970664	-1.650864636	-2.009858124	-2.602358785
ENSG00000247400	ENSG00000247400	DNAJC3-AS1	chr13:95648732-95676925	1.78402	1.32533	0.001	0.0106629	yes	2.186701458	1.689447922	2.041395266	0.911515275
ENSG00000228223	ENSG00000228223	HCG11	chr6:26523449-26526579	1.18742	1.83147	0.0008	0.0089782	yes	1.353459744	1.343809755	1.126863392	0.87385518
ENSG00000267100	ENSG00000267100	ILF3-AS1	chr19:10651861-10653844	0.867336	1.45601	0.004	0.029983	yes	0.719647653	1.015268084	1.0328376	0.662730694
ENSG00000222041	ENSG00000222041	LINC00152	chr2:87439522-87606805	-1.00231	-1.53969	0.0011	0.0115288	yes	-0.771242136	-1.302805469	-1.334288435	-0.715585144
ENSG00000232931	ENSG00000232931	LINC00342	chr2:95807117-95816215	2.49651	4.41027	5.00E-05	0.000920822	yes	3.004670235	2.464599996	2.775779995	1.123366644
ENSG00000258791	ENSG00000258791	LINC00520	chr14:55781134-55796688	-1.73573	-1.84882	0.0005	0.00620361	yes	-1.873158192	-2.008093796	-2.787446742	-0.903449253
ENSG00000251191	ENSG00000251191	LINC00589	chr8:29673921-29748109	1.22279	1.85944	0.00055	0.00668866	yes	1.307229109	1.266999476	1.440442903	0.799576228
ENSG00000232677	ENSG00000232677	LINC00665	chr19:36313066-36331718	0.893665	1.47665	0.00165	0.0157274	yes	0.951001718	0.713623435	1.096106899	0.78295222
ENSG00000263753	ENSG00000263753	LINC00667	chr18:5232875-5246508	1.01843	2.05618	0.00025	0.00355878	yes	1.017268918	0.924959543	1.239301978	0.863393678
ENSG00000224914	ENSG00000224914	LINC00863	chr10:87342735-87370695	1.40782	1.91675	0.0006	0.00716698	yes	1.621353045	0.610095738	2.129295988	0.70962636
ENSG00000232229	ENSG00000232229	LINC00865	chr10:89829509-89840861	1.49284	1.92039	0.001	0.0106629	yes	1.188395185	1.279713956	1.941515516	1.438140328
ENSG00000235884	ENSG00000235884	LINC00941	chr12:30795680-30802711	-1.55948	-1.62755	0.0004	0.00515795	yes	-0.973000207	-1.503169707	-1.985191858	-2.045187046
ENSG00000251381	ENSG00000251381	LINC00958	chr11:12961841-12989548	-1.01384	-1.92631	0.00015	0.00239372	yes	-1.403647719	-0.925709361	-1.0794722	-0.729016154
ENSG00000245937	ENSG00000245937	LINC01184	chr5:127703389-128083172	0.766616	1.34987	0.00165	0.0157274	yes	0.429251712	0.785287645	0.775783612	1.016488201
ENSG00000261326	ENSG00000261326	LINC01355	chr1:23281308-23286752	1.08066	1.30885	0.00235	0.0203508	yes	1.372283724	0.906738304	1.578417236	0.014355274
ENSG00000180861	ENSG00000180861	LINC01559	chr12:13371088-13387167	1.65858	1.074	0.0079	0.0497968	yes	1.398831178	0.989099629	2.6024663	0.950936506
ENSG00000228526	ENSG00000228526	MIR34AHG	chr1:9148010-9196983	-0.667269	-1.29576	0.004	0.029983	yes	0.151455853	-0.685248708	-0.958907809	-1.879614655
ENSG00000226328	ENSG00000226328	NUP50-AS1	chr22:45133019-45163781	0.944202	1.38579	0.0039	0.0294999	yes	1.054672111	0.57483881	0.914427118	1.166673398
ENSG00000235823	ENSG00000235823	OLMALINC	chr10:100373614-100383368	1.90713	3.16187	5.00E-05	0.000920822	yes	2.051095896	1.467509384	2.445568894	1.403544068
ENSG00000253417	ENSG00000253417	RP11-109J4.1	chr5:160931777-160938626	2.22638	2.24946	0.00035	0.00464046	yes	2.274764709	1.89411116	2.22424862	2.456682804
ENSG00000269916	ENSG00000269916	RP11-193M21.1	chr12:85263543-85264457	1.79562	3.2179	5.00E-05	0.000920822	yes	1.439290303	2.232714147	2.128979651	1.070720593
ENSG00000272087	ENSG00000272087	RP11-379F4.7	chr3:158693119-158693768	1.34511	1.63621	0.0036	0.0279808	yes	1.585040668	1.107595463	1.588821772	0.999234277
ENSG00000237807	ENSG00000237807	RP11-400K9.4	chr8:53515169-53523931	2.2178	2.28583	0.00025	0.00355878	yes	2.402075328	1.368765427	2.849990087	1.819377831
ENSG00000277559	ENSG00000277559	RP11-434E6.4	chr16:54290964-54292422	1.70635	1.65215	0.00395	0.0297664	yes	1.993436655	1.273792662	2.491978361	0.039895526
ENSG00000253339	ENSG00000253339	RP11-434I12.3	chr8:73358912-73362788	1.4085	1.51512	0.0076	0.0484908	yes	1.442051099	2.12017796	0.623491102	1.009549632
ENSG00000228106	ENSG00000228106	RP11-452F19.3	chr1:222815021-223005995	1.89272	1.09307	0.0025	0.0212968	yes	1.656757728	1.75478183	2.276514017	1.799301253
ENSG00000269983	ENSG00000269983	RP11-497H16.9	chr5:70449635-70450353	1.28851	1.71263	0.0018	0.0167277	yes	0.996528301	2.068290446	1.067650502	0.571366411
ENSG00000273033	ENSG00000273033	RP11-67L2.2	chr3:122886940-122892416	1.14193	2.96312	5.00E-05	0.000920822	yes	1.564529657	0.800589245	1.344434723	0.667329307
ENSG00000274173	ENSG00000274173	RP4-568C11.4	chr20:24931839-24932983	0.69132	1.69509	0.00075	0.00853246	yes	0.558184739	0.888661159	1.022323764	0.142709136
ENSG00000230438	ENSG00000230438	SERPINB9P1	chr6:2854656-2881407	1.37167	1.41616	0.00795	0.049978	yes	1.680563708	0.778469714	1.596871744	1.266085908
ENSG00000227640	ENSG00000227640	SOX21-AS1	chr13:94712715-94716246	1.69744	3.24175	5.00E-05	0.000920822	yes	1.850717344	1.654790109	1.708155601	1.560722783
ENSG00000248508	ENSG00000248508	SRP14-AS1	chr15:40039310-40067290	1.9181	1.87649	0.00345	0.0270836	yes	1.599926791	1.744165183	2.499836138	1.622697984
ENSG00000130600	ENSG00000130600	H19	chr11:1995162-2001470	0.771556	1.50357	0.0033	0.0261534	yes	1.241201466	0.714771878	-0.257698117	0.990474716
ENSG00000203875	ENSG00000203875	SNHG5	chr6:85660949-85678736	-0.620745	-1.38992	0.00445	0.0325434	yes	-0.517065243	-0.904612738	-0.798764843	-0.333648105
ENSG00000280634	ENSG00000280634	THRIL	chr12:124993699-125031231	1.4373	1.72798	0.0014	0.0138304	yes	1.246547446	1.956588347	1.171861132	1.217456987
ENSG00000223573	ENSG00000223573	TINCR	chr19:5558166-5568034	-0.993429	-1.4251	0.0053	0.0369951	yes	-1.356345766	-1.754121492	-0.335105953	-0.91762085
ENSG00000240024	ENSG00000240024	LINC00888	chr3:183447607-183456013	1.47136	1.44437	0.0013	0.0129788	yes	1.094583138	1.443027997	1.738054193	1.536589524
ENSG00000282508	ENSG00000282508	LINC01002	chr19:197309-239440	-0.891499	-1.85078	0.0002	0.00299194	yes	-0.51674962	-0.699338657	-1.063098756	-1.462698771
ENSG00000228486	ENSG00000228486	LINC01125	chr2:97664216-97703064	0.756957	0.468925	0.00075	0.00853246	yes	1.434344705	0.39560343	0.59807365	0.296214032
ENSG00000260386	ENSG00000260386	LINC01225	chr1:31500084-31540885	1.8509	0.931882	0.0054	0.0375075	yes	2.440510807	0.436131644	2.797858391	-0.527815463
ENSG00000272888	ENSG00000272888	LINC01578	chr15:92882706-93028005	-0.859238	-1.53925	0.0034	0.0268254	yes	-1.111669254	-0.445633595	-0.797114452	-1.209378549
ENSG00000186205	ENSG00000186205	1-Mar	chr1:220786758-220819657	0.976264	1.13499	0.00465	0.0335366	yes	1.127516543	0.903723527	1.010293655	0.847526269
ENSG00000198060	ENSG00000198060	5-Mar	chr10:92291162-92353964	-0.710487	-1.5676	0.0021	0.0188692	yes	-0.411558955	-0.511178714	-1.396392189	-0.710477335
ENSG00000128274	ENSG00000128274	A4GALT	chr22:42692120-42721298	-0.913404	-1.81162	0.00035	0.00464046	yes	-0.737730325	-1.609037386	-0.952872622	-0.557196449
ENSG00000240602	ENSG00000240602	AADACP1	chr3:151733915-151928175	1.09025	1.24095	0.0037	0.0285379	yes	0.581951277	0.966338348	1.641536384	0.960295871
ENSG00000090861	ENSG00000090861	AARS	chr16:70252294-70289543	-0.659337	-1.72422	0.0002	0.00299194	yes	-0.427981898	-0.592307238	-1.139619543	-0.573005652
ENSG00000008311	ENSG00000008311	AASS	chr7:122075646-122144280	-0.774987	-1.74806	0.00025	0.00355878	yes	-0.948557264	-0.154977261	-0.794129456	-1.537084957
ENSG00000275700	ENSG00000275700	AATF	chr17:36948874-37056871	-0.597437	-1.36104	0.0074	0.0474077	yes	-0.519015127	-0.964570822	-0.703705658	-0.287298026
ENSG00000144452	ENSG00000144452	ABCA12	chr2:214810228-215138428	0.569026	1.63467	0.0013	0.0129788	yes	0.020725657	0.68265536	0.732981036	0.72461241
ENSG00000117528	ENSG00000117528	ABCD3	chr1:94418454-94518666	0.89504	2.58017	5.00E-05	0.000920822	yes	0.853150176	0.757036935	1.254465749	0.638214168
ENSG00000160179	ENSG00000160179	ABCG1	chr21:42199688-42297244	-0.985851	-1.95983	5.00E-05	0.000920822	yes	-0.864105928	-0.594177087	-1.28033695	-1.335678468
ENSG00000106077	ENSG00000106077	ABHD11	chr7:73736093-73738867	-1.36209	-2.70727	5.00E-05	0.000920822	yes	-1.235116489	-1.327137829	-1.539967119	-1.362838311
ENSG00000173210	ENSG00000173210	ABLIM3	chr5:149141482-149341802	-0.85696	-1.33987	0.0023	0.0200038	yes	-0.794100688	-0.825620951	-1.494110509	-0.489004103
ENSG00000146386	ENSG00000146386	ABRACL	chr6:139028681-139043302	0.588797	1.7083	0.00065	0.00761591	yes	0.492003793	0.769604312	0.345959399	0.708208042
ENSG00000005189	ENSG00000005189	AC004381.6	chr16:20610242-20925006	1.61009	0.502303	0.004	0.029983	yes	0.946317542	2.054298769	1.861228574	1.320368102
ENSG00000267056	ENSG00000267056	AC005336.4	chr19:15910581-15911824	1.53474	1.6868	0.00275	0.0227399	yes	2.405058787	1.559881032	0.166638224	1.151956792
ENSG00000240401	ENSG00000240401	AC012358.8	chr2:55282318-55419921	1.84636	0.488688	5.00E-05	0.000920822	yes	2.103890805	1.786155227	2.106729732	1.219650706
ENSG00000232032	ENSG00000232032	AC079781.7	chr7:97908255-97908424	inf	#NAME?	0.0057	0.039148	yes
ENSG00000152117	ENSG00000152117	AC093838.4	chr2:131492812-131521573	-1.37928	-3.27896	5.00E-05	0.000920822	yes	-1.169838735	-0.864177414	-1.736581303	-2.036667486
ENSG00000244567	ENSG00000244567	AC096772.6	chr2:207821289-207822769	0.867406	1.53936	0.00275	0.0227399	yes	0.347435617	0.45786337	1.017093098	1.393901687
ENSG00000231259	ENSG00000231259	AC125232.1	chr2:87031814-87053069	-0.840838	-1.53312	0.0027	0.0225378	yes	-0.529148459	-0.967508612	-0.528101929	-1.575799301
ENSG00000183889	ENSG00000183889	AC138969.4	chr16:16310340-16350590	-0.879288	-1.14984	0.0061	0.0412525	yes	-0.648603628	-0.467204194	-1.177020772	-1.430447451
ENSG00000072778	ENSG00000072778	ACADVL	chr17:7189889-7225273	-1.09413	-2.69075	5.00E-05	0.000920822	yes	-0.690223408	-1.432980385	-1.12592716	-1.233303626
ENSG00000176244	ENSG00000176244	ACBD7	chr10:15077522-15088776	1.61214	1.70437	0.00025	0.00355878	yes	2.012250748	1.002186147	1.729201588	1.523858709
ENSG00000101473	ENSG00000101473	ACOT8	chr20:45833809-45857406	0.8251	1.308	0.0056	0.0386493	yes	0.67203292	0.622558256	1.401630506	0.391445951
ENSG00000183760	ENSG00000183760	ACP7	chr19:39083912-39111493	-1.73733	-1.46088	0.002	0.0181441	yes	-1.578342217	-2.967018362	-2.571686649	-0.814167798
ENSG00000014257	ENSG00000014257	ACPP	chr3:132317366-132368298	1.28204	0.904681	0.0061	0.0412525	yes	0.694323605	0.891596901	2.053064384	1.073180201
ENSG00000151726	ENSG00000151726	ACSL1	chr4:184755594-184826818	-0.697932	-1.64197	0.00045	0.00569852	yes	-0.880083086	-0.530579034	-0.639805195	-0.765108651
ENSG00000068366	ENSG00000068366	ACSL4	chrX:109623699-109733403	-0.47598	-1.16043	0.00335	0.0264605	yes	-0.834880563	-0.063818397	-0.890274638	-0.2879917
ENSG00000154930	ENSG00000154930	ACSS1	chr20:25006229-25058980	1.85379	3.14167	5.00E-05	0.000920822	yes	1.01497686	1.45260155	3.021252087	0.661144816
ENSG00000075624	ENSG00000075624	ACTB	chr7:5527150-5563784	-0.985208	-1.41343	0.0058	0.0396802	yes	-1.277982557	-1.324983761	-1.329095701	-0.302104913
ENSG00000072110	ENSG00000072110	ACTN1	chr14:68874142-68979440	-0.848443	-1.75437	0.00025	0.00355878	yes	-0.824748773	-1.155436825	-1.12784917	-0.414216672
ENSG00000115170	ENSG00000115170	ACVR1	chr2:157736443-157875862	-0.518091	-1.5109	0.00145	0.0142445	yes	-0.631425721	-0.212867696	-0.688082069	-0.59043167
ENSG00000135503	ENSG00000135503	ACVR1B	chr12:51951666-51997078	-0.722268	-1.75946	0.0001	0.00170374	yes	-0.725642916	-0.549136999	-0.779726827	-0.852182614
ENSG00000151694	ENSG00000151694	ADAM17	chr2:9473657-9555792	-0.526424	-1.31012	0.0061	0.0412525	yes	-0.489009134	-0.088276745	-1.244189895	-0.510888756
ENSG00000135074	ENSG00000135074	ADAM19	chr5:157260121-157575775	-1.6708	-1.74127	5.00E-05	0.000920822	yes	-1.818998434	-1.365580703	-1.992876785	-1.583877654
ENSG00000154734	ENSG00000154734	ADAMTS1	chr21:26835746-26845409	-1.64108	-1.89061	5.00E-05	0.000920822	yes	-1.648172898	-1.337126577	-1.805202109	-1.828943538
ENSG00000163050	ENSG00000163050	ADCK3	chr1:226897535-226987545	0.885764	1.55267	0.00065	0.00761591	yes	1.065267445	0.52585759	1.320954991	0.443927807
ENSG00000153292	ENSG00000153292	ADGRF1	chr6:46997702-47042363	0.923332	1.43976	0.0073	0.046959	yes	1.190833393	0.957056167	0.365807591	1.051835634
ENSG00000153294	ENSG00000153294	ADGRF4	chr6:47656435-47722021	-0.974097	-2.54147	5.00E-05	0.000920822	yes	-1.013418488	-0.854042342	-1.103820529	-0.936918398
ENSG00000248144	ENSG00000248144	ADH1C	chr4:99336491-99353027	1.16856	1.72824	0.0003	0.00412888	yes	1.099802546	0.60759641	1.142187946	1.640319845
ENSG00000196344	ENSG00000196344	ADH7	chr4:99412260-99435737	0.546922	1.36595	0.0054	0.0375075	yes	0.764703321	0.646411999	0.241860845	0.482386678
ENSG00000182551	ENSG00000182551	ADI1	chr2:3496955-3523197	0.673798	1.89944	5.00E-05	0.000920822	yes	0.642399564	0.416641613	0.885342188	0.712036638
ENSG00000148926	ENSG00000148926	ADM	chr11:10304679-10307397	-0.932651	-2.10658	5.00E-05	0.000920822	yes	-1.010409766	-0.957752827	-1.641443027	-0.388777424
ENSG00000169252	ENSG00000169252	ADRB2	chr5:148825244-148828687	-0.577429	-1.36775	0.00645	0.0428996	yes	-0.673952339	-0.27377876	-1.129017086	-0.378078609
ENSG00000173020	ENSG00000173020	ADRBK1	chr11:67266409-67286556	-1.19078	-1.73736	0.00055	0.00668866	yes	-0.964950479	-1.464114268	-1.693764071	-0.815037655
ENSG00000196526	ENSG00000196526	AFAP1	chr4:7754089-7940296	-0.887752	-1.713	0.00015	0.00239372	yes	-1.009809197	-0.830532561	-1.080471566	-0.666544302
ENSG00000157510	ENSG00000157510	AFAP1L1	chr5:149141482-149341802	-0.786963	-1.39489	0.0033	0.0261534	yes	-0.768503007	-0.711063787	-1.074484165	-0.631472756
ENSG00000172493	ENSG00000172493	AFF1	chr4:86876204-87141054	-1.08415	-1.24673	0.00015	0.00239372	yes	-1.410336424	-0.684139465	-1.125095426	-1.218912635
ENSG00000223959	ENSG00000223959	AFG3L1P	chr16:89972585-90002161	-0.727639	-1.39124	0.00285	0.0233886	yes	-0.297420872	-0.371626161	-1.044353235	-1.539149856
ENSG00000038002	ENSG00000038002	AGA	chr4:177430769-177442503	0.743961	1.46007	0.00165	0.0157274	yes	0.90361235	0.653598994	0.844778985	0.545234625
ENSG00000133612	ENSG00000133612	AGAP3	chr7:151085830-151144436	-0.85723	-1.43229	0.0028	0.0230992	yes	-0.804561673	-1.097593367	-0.425877736	-1.238454269
ENSG00000162688	ENSG00000162688	AGL	chr1:99850083-99924023	0.783699	1.63023	0.0001	0.00170374	yes	0.041379449	1.085283312	1.033400994	0.755689363
ENSG00000106541	ENSG00000106541	AGR2	chr7:16791810-16833433	0.833986	2.09913	5.00E-05	0.000920822	yes	1.142176074	0.257445339	1.115474321	0.642702879
ENSG00000173467	ENSG00000173467	AGR3	chr7:16859404-16881987	1.28197	2.99999	5.00E-05	0.000920822	yes	1.261930696	1.5502118	1.187153099	1.086109653
ENSG00000156709	ENSG00000156709	AIFM1	chrX:130129361-130165887	0.869528	1.5085	0.00165	0.0157274	yes	0.854729453	0.886303021	0.689827224	1.027383287
ENSG00000176092	ENSG00000176092	AIM1L	chr1:26321858-26354130	-1.30606	-1.68309	0.0004	0.00515795	yes	-1.245970222	-1.802113977	-1.256295233	-1.02709461
ENSG00000140057	ENSG00000140057	AK7	chr14:96392110-96489427	0.866711	1.78335	0.0009	0.00981167	yes	0.835623287	0.87977384	1.146506142	0.541532989
ENSG00000155085	ENSG00000155085	AK9	chr6:109487905-109691217	1.11818	2.11729	0.0001	0.00170374	yes	0.901562507	1.111422219	1.476180185	0.904694607
ENSG00000023516	ENSG00000023516	AKAP11	chr13:42272152-42323267	0.783673	2.30406	5.00E-05	0.000920822	yes	0.332237785	1.322086116	0.659906285	0.629290714
ENSG00000131016	ENSG00000131016	AKAP12	chr6:151239998-151358557	-1.91053	-4.28895	5.00E-05	0.000920822	yes	-2.193749699	-1.21081721	-3.534539662	-1.612303134
ENSG00000197976	ENSG00000197976	AKAP17A	chrX:1591592-1602514	-0.707595	-1.78143	0.0005	0.00620361	yes	-0.345550916	-0.696774832	-1.007201964	-0.868036783
ENSG00000241978	ENSG00000241978	AKAP2	chr9:109640787-110172512	-1.7747	-2.69049	5.00E-05	0.000920822	yes	-2.203335821	-1.495172319	-1.895469272	-1.606653543
ENSG00000166452	ENSG00000166452	AKIP1	chr11:8911138-8933006	0.95807	1.60933	0.00015	0.00239372	yes	0.917929828	0.846839371	0.988705215	1.069349944
ENSG00000135334	ENSG00000135334	AKIRIN2	chr6:87675071-87702209	-1.4854	-2.40999	5.00E-05	0.000920822	yes	-1.592951261	-1.025347298	-2.294834452	-1.314668404
ENSG00000198074	ENSG00000198074	AKR1B10	chr7:134527591-134541408	1.84435	4.18016	5.00E-05	0.000920822	yes	2.082093932	1.918814645	-0.131349114	2.442351631
ENSG00000117020	ENSG00000117020	AKT3	chr1:243256033-243851079	-1.54473	-1.35676	5.00E-05	0.000920822	yes	-1.937221258	-2.197214106	-1.367978897	-0.987290984
ENSG00000059573	ENSG00000059573	ALDH18A1	chr10:95605928-95656706	0.659226	1.54611	0.00155	0.0150178	yes	0.866617204	0.478064382	0.674007385	0.589948072
ENSG00000165092	ENSG00000165092	ALDH1A1	chr9:72900661-73080442	1.41934	4.14956	5.00E-05	0.000920822	yes	1.396745797	1.549954314	1.343931755	1.377914035
ENSG00000108602	ENSG00000108602	ALDH3A1	chr17:19737681-19748943	2.5102	5.76599	5.00E-05	0.000920822	yes	3.100280021	1.781821131	1.18422244	3.087650288
ENSG00000189366	ENSG00000189366	ALG1L	chr3:125916619-125937039	1.42331	2.3312	5.00E-05	0.000920822	yes	1.480724693	0.130121879	1.968066243	1.551031873
ENSG00000159063	ENSG00000159063	ALG8	chr11:78100935-78139660	0.87541	1.44014	0.0037	0.0285379	yes	0.797370953	0.876651258	1.07622097	0.72733276
ENSG00000116127	ENSG00000116127	ALMS1	chr2:73385757-73610793	0.685156	1.0686	0.00705	0.0457682	yes	0.190472891	0.805783572	1.017734162	0.601718601
ENSG00000179593	ENSG00000179593	ALOX15B	chr17:8039016-8049134	-0.828446	-2.30138	5.00E-05	0.000920822	yes	-0.937903775	-1.359965824	-0.943793986	-0.28437967
ENSG00000178038	ENSG00000178038	ALS2CL	chr3:46668996-46693704	-0.955454	-2.27524	5.00E-05	0.000920822	yes	-0.398322408	-0.794660835	-1.543714899	-1.378950702
ENSG00000155749	ENSG00000155749	ALS2CR12	chr2:201288270-201357398	1.29859	1.28196	0.0008	0.0089782	yes	1.130454397	1.674769188	1.561092214	0.591480354
ENSG00000242110	ENSG00000242110	AMACR	chr5:33986177-34124528	0.745733	1.29814	0.0071	0.0459448	yes	0.766994841	0.691632941	1.149896939	0.228342544
ENSG00000123505	ENSG00000123505	AMD1	chr6:110609977-110895713	0.692282	1.83281	0.0002	0.00299194	yes	0.69647585	0.694394233	0.871409812	0.480424484
ENSG00000139211	ENSG00000139211	AMIGO2	chr12:47075706-47236662	-1.98776	-5.29836	5.00E-05	0.000920822	yes	-2.040511044	-1.529129891	-2.524146392	-2.028481715
ENSG00000126016	ENSG00000126016	AMOT	chrX:112774502-112840815	1.49961	1.4285	5.00E-05	0.000920822	yes	1.142291927	1.281001119	1.974476626	1.455960464
ENSG00000133805	ENSG00000133805	AMPD3	chr11:10308312-10507579	-0.62454	-1.46902	0.0021	0.0188692	yes	-0.442940411	-0.307436231	-0.870402496	-0.989064602
ENSG00000196704	ENSG00000196704	AMZ2	chr17:68246628-68257164	0.619641	1.3575	0.0073	0.046959	yes	0.559277777	0.68988008	0.041929105	1.021332794
ENSG00000129055	ENSG00000129055	ANAPC13	chr3:134477705-134575017	0.920384	1.80744	0.00045	0.00569852	yes	1.02250711	1.234334861	0.463948353	0.853590804
ENSG00000132623	ENSG00000132623	ANKEF1	chr20:9986087-10368776	1.30306	2.78537	5.00E-05	0.000920822	yes	1.44629532	1.038270734	1.402585654	1.291314612
ENSG00000176915	ENSG00000176915	ANKLE2	chr12:132725502-132761888	-1.31309	-2.46591	5.00E-05	0.000920822	yes	-1.063615187	-1.532003473	-1.487841655	-1.220730188
ENSG00000134461	ENSG00000134461	ANKRD16	chr10:5861616-5889906	1.0649	1.30159	0.0066	0.0435483	yes	1.368481586	0.58233078	0.926612777	1.255819737
ENSG00000152766	ENSG00000152766	ANKRD22	chr10:88822131-88851818	-1.49227	-3.32992	5.00E-05	0.000920822	yes	-1.350550969	-2.00240734	-1.593936763	-1.155809858
ENSG00000174501	ENSG00000174501	ANKRD36C	chr2:95836918-95991831	0.941338	1.48286	0.0064	0.0426274	yes	1.208629104	1.058116167	0.817356323	0.609460533
ENSG00000183831	ENSG00000183831	ANKRD45	chr1:173500463-173669862	0.715955	1.71001	0.0007	0.00806114	yes	0.320826789	0.527813447	1.232555684	0.613216874
ENSG00000235098	ENSG00000235098	ANKRD65	chr1:1418419-1422691	1.60945	2.22358	5.00E-05	0.000920822	yes	1.373977899	1.439041805	2.182212552	1.241035882
ENSG00000230062	ENSG00000230062	ANKRD66	chr6:46746916-46761158	1.6324	4.19872	5.00E-05	0.000920822	yes	1.5830743	1.549608881	2.148828441	1.030682462
ENSG00000011426	ENSG00000011426	ANLN	chr7:36324220-36453791	1.13333	1.43354	0.0078	0.049476	yes	0.637985264	0.257671777	2.235688488	0.392848139
ENSG00000185101	ENSG00000185101	ANO9	chr11:417932-442011	-0.819799	-1.58982	0.00355	0.0276684	yes	0.310889057	-1.576295775	-1.292986476	-1.825377534
ENSG00000136938	ENSG00000136938	ANP32B	chr9:97983360-98015943	-0.465021	-1.37018	0.0052	0.036605	yes	-0.56205699	-0.21288451	-1.129600741	-0.150945784
ENSG00000169604	ENSG00000169604	ANTXR1	chr2:69013177-69249327	0.989017	2.49893	5.00E-05	0.000920822	yes	0.920655755	0.855011938	1.411743433	0.657176004
ENSG00000138772	ENSG00000138772	ANXA3	chr4:78551518-78610451	-0.687339	-1.77074	0.00035	0.00464046	yes	-0.654790947	-0.157494272	-1.687262981	-0.639967176
ENSG00000213983	ENSG00000213983	AP1G2	chr14:23511759-23578800	-0.895555	-1.53084	0.00275	0.0227399	yes	-0.49988986	-1.16767543	-0.90823789	-1.104608511
ENSG00000072958	ENSG00000072958	AP1M1	chr19:16197577-16245907	-1.12366	-1.40573	0.00255	0.0216053	yes	-1.085290118	-1.242086388	-0.782230013	-1.473209462
ENSG00000254470	ENSG00000254470	AP5B1	chr11:65775892-65780802	-0.593147	-1.51188	0.0033	0.0261534	yes	-0.614164473	-0.568087981	-0.780199928	-0.43152139
ENSG00000242802	ENSG00000242802	AP5Z1	chr7:4775621-4794312	-0.977862	-1.63079	0.0009	0.00981167	yes	-0.988857147	-1.277427155	-1.310371538	-0.491458554
ENSG00000163697	ENSG00000163697	APBB2	chr4:40810026-41216714	-1.30374	-1.51213	0.00045	0.00569852	yes	-1.585963552	-1.458163279	-1.128411061	-1.102171236
ENSG00000169188	ENSG00000169188	APEX2	chrX:55000356-55031064	0.576584	1.55109	0.00185	0.0170798	yes	0.681930156	-0.065920595	0.449973654	1.028295032
ENSG00000117362	ENSG00000117362	APH1A	chr1:150265398-150280916	-0.535354	-1.43713	0.0014	0.0138304	yes	-0.721974277	-0.682441454	-0.644255207	-0.166893906
ENSG00000128383	ENSG00000128383	APOBEC3A	chr22:38952740-38998209	-2.69873	-1.37095	0.0022	0.0193971	yes	-2.062423366	-2.90543944	-2.869090607	-3.232947948
ENSG00000244509	ENSG00000244509	APOBEC3C	chr22:39014082-39033276	1.26125	3.0359	5.00E-05	0.000920822	yes	1.146179792	0.912440317	1.22522607	1.657524573
ENSG00000221963	ENSG00000221963	APOL6	chr22:35648394-35668409	0.551058	1.65398	0.0011	0.0115288	yes	0.232195952	0.886319227	0.626845594	0.37115324
ENSG00000142192	ENSG00000142192	APP	chr21:25880549-26217381	-0.631595	-1.66512	0.0007	0.00806114	yes	-0.857140773	-0.511352153	-0.781145068	-0.422106515
ENSG00000120318	ENSG00000120318	ARAP3	chr5:141653400-141682221	-1.18722	-2.62506	5.00E-05	0.000920822	yes	-0.973908492	-1.159261635	-1.479818609	-1.180518226
ENSG00000109321	ENSG00000109321	AREG	chr4:74445133-74455009	-1.11159	-3.08551	5.00E-05	0.000920822	yes	-1.304001522	-0.156900446	-3.121521232	-1.203280611
ENSG00000081181	ENSG00000081181	ARG2	chr14:67619797-67695814	-1.43121	-1.78632	0.0012	0.0122139	yes	-1.760327738	-0.727937444	-2.391658726	-1.344580577
ENSG00000071205	ENSG00000071205	ARHGAP10	chr4:147732062-148072780	-1.02915	-1.77068	0.00015	0.00239372	yes	-1.467481142	-1.07508773	-0.94835253	-0.723750365
ENSG00000146376	ENSG00000146376	ARHGAP18	chr6:129576131-129710225	0.739811	1.89404	0.0002	0.00299194	yes	0.725840217	0.930885423	0.743292436	0.531595157
ENSG00000275832	ENSG00000275832	ARHGAP23	chr17:38419279-38512392	-1.30989	-2.2236	5.00E-05	0.000920822	yes	-1.434644943	-1.861887159	-0.797140751	-1.347910477
ENSG00000124143	ENSG00000124143	ARHGAP40	chr20:38601933-38651035	-1.21405	-1.81946	0.00015	0.00239372	yes	-0.833962687	-1.747612602	-1.331473833	-1.095153399
ENSG00000165895	ENSG00000165895	ARHGAP42	chr11:100684161-100991937	0.701234	1.42807	0.00045	0.00569852	yes	0.431544416	0.970684263	0.959413299	0.322646247
ENSG00000111348	ENSG00000111348	ARHGDIB	chr12:14942016-14961728	1.07588	1.2849	0.0012	0.0122139	yes	1.244997596	-0.231314546	1.696460249	0.977406614
ENSG00000076928	ENSG00000076928	ARHGEF1	chr19:41883160-41930150	-1.0798	-1.56365	0.0002	0.00299194	yes	-0.70513051	-1.042163564	-1.458736731	-1.218977233
ENSG00000104728	ENSG00000104728	ARHGEF10	chr8:1823975-1958641	-0.800406	-1.32113	0.0015	0.0146439	yes	-0.541388679	-0.413041418	-1.160807685	-1.281591076
ENSG00000074964	ENSG00000074964	ARHGEF10L	chr1:17539834-17697874	-0.746333	-1.28098	0.0022	0.0193971	yes	-1.165549	-0.953795377	-0.263304581	-0.763112834
ENSG00000163947	ENSG00000163947	ARHGEF3	chr3:56727417-57080101	-0.799109	-2.01292	5.00E-05	0.000920822	yes	-0.914968545	-0.657630543	-1.017862503	-0.642287566
ENSG00000136002	ENSG00000136002	ARHGEF4	chr2:130830977-131047263	-1.27051	-1.85235	0.00025	0.00355878	yes	-0.632809297	-1.782275784	-1.82215513	-1.185714026
ENSG00000050327	ENSG00000050327	ARHGEF5	chr7:144186082-144380632	-1.1646	-1.67034	0.00085	0.00938259	yes	-0.993545148	-1.206476992	-1.853663033	-0.805674695
ENSG00000188042	ENSG00000188042	ARL4C	chr2:234493040-234497053	-1.13771	-3.27452	5.00E-05	0.000920822	yes	-1.453228275	-0.919770414	-1.282556286	-0.962813064
ENSG00000175906	ENSG00000175906	ARL4D	chr17:43398958-43401137	-0.84672	-2.27846	5.00E-05	0.000920822	yes	-1.283507422	-0.796167566	-0.678515367	-0.706723431
ENSG00000113966	ENSG00000113966	ARL6	chr3:97764520-97821884	1.33012	2.09138	5.00E-05	0.000920822	yes	1.355566849	1.401499828	1.594324684	0.877075255
ENSG00000144746	ENSG00000144746	ARL6IP5	chr3:69084943-69106066	0.52366	1.52031	0.00125	0.0125865	yes	0.334013002	0.849708457	0.403022236	0.449392325
ENSG00000165309	ENSG00000165309	ARMC3	chr10:22928023-23038523	1.47477	2.25494	5.00E-05	0.000920822	yes	1.521164115	1.686483308	1.625045826	0.959119709
ENSG00000169126	ENSG00000169126	ARMC4	chr10:27812163-27999048	1.02139	1.26785	0.00085	0.00938259	yes	0.897478467	0.747503407	1.520338217	0.773354432
ENSG00000029153	ENSG00000029153	ARNTL2	chr12:27332853-27446625	-0.638372	-1.45644	0.00385	0.0293261	yes	-0.726487549	-0.488248884	-0.996314859	-0.412705777
ENSG00000163466	ENSG00000163466	ARPC2	chr2:218217093-218254356	-0.649242	-1.45887	0.0038	0.0291182	yes	-0.916250372	-0.595493761	-0.510200689	-0.60683901
ENSG00000137486	ENSG00000137486	ARRB1	chr11:75264181-75351705	2.16483	0.75194	0.0006	0.00716698	yes	2.097457384	2.408315153	2.794991723	0.493854617
ENSG00000105643	ENSG00000105643	ARRDC2	chr19:18001131-18014102	-1.33454	-2.21091	5.00E-05	0.000920822	yes	-1.358918988	-0.693190302	-2.374314188	-1.377637849
ENSG00000180801	ENSG00000180801	ARSJ	chr4:113900283-113979727	-0.842374	-2.30998	5.00E-05	0.000920822	yes	-1.008183053	-0.219917633	-1.340121425	-1.058507188
ENSG00000117407	ENSG00000117407	ARTN	chr1:43933319-43937241	-0.71143	-1.44527	0.0033	0.0261534	yes	-0.198520243	-0.818289274	-2.364744499	-0.303744077
ENSG00000173409	ENSG00000173409	ARV1	chr1:230978980-231000595	1.42739	2.71691	5.00E-05	0.000920822	yes	1.437168743	0.953783908	1.46908212	1.742037413
ENSG00000153317	ENSG00000153317	ASAP1	chr8:130052103-130443660	-1.16764	-1.71144	0.00055	0.00668866	yes	-1.332813287	-1.36154958	-1.103415009	-0.918587794
ENSG00000065802	ENSG00000065802	ASB1	chr2:238426741-238452250	-0.527694	-1.06552	0.0046	0.0333293	yes	-0.243162194	-0.451437333	-0.90749046	-0.58784517
ENSG00000162174	ENSG00000162174	ASRGL1	chr11:62336910-62393412	1.89878	0.951799	0.00255	0.0216053	yes	1.739882981	0.949377809	2.476551948	2.028243837
ENSG00000123268	ENSG00000123268	ATF1	chr12:50763709-50821122	-0.919337	-1.6114	0.0019	0.0173934	yes	-0.905923944	-0.889263441	-0.759748801	-1.149373645
ENSG00000128272	ENSG00000128272	ATF4	chr22:39519694-39522685	-0.694696	-2.0604	5.00E-05	0.000920822	yes	-0.57562478	-0.642271517	-1.395811299	-0.359149886
ENSG00000110046	ENSG00000110046	ATG2A	chr11:64894545-64917248	-1.6849	-1.94042	0.0002	0.00299194	yes	-1.562827421	-1.54125008	-2.013312197	-1.669707433
ENSG00000181652	ENSG00000181652	ATG9B	chr7:150990994-151024499	-2.512	-1.98089	5.00E-05	0.000920822	yes	-1.27189853	-3.311786918	-3.765103531	-3.147173558
ENSG00000111676	ENSG00000111676	ATN1	chr12:6924462-6942321	-0.720255	-1.93874	5.00E-05	0.000920822	yes	-0.473180991	-1.439392193	-0.490992142	-0.672716072
ENSG00000127249	ENSG00000127249	ATP13A4	chr3:193402076-193593111	-0.98706	-1.142	0.0046	0.0333293	yes	-1.15323882	-0.911711392	-1.507559678	-0.545515368
ENSG00000058668	ENSG00000058668	ATP2B4	chr1:203626560-203744081	-1.40454	-2.8329	5.00E-05	0.000920822	yes	-1.671009925	-1.027002058	-1.651999436	-1.365894911
ENSG00000147614	ENSG00000147614	ATP6V0D2	chr8:85987322-86154228	-1.58232	-2.19859	5.00E-05	0.000920822	yes	-1.926173574	-0.766841172	-2.783111877	-1.557784678
ENSG00000165240	ENSG00000165240	ATP7A	chrX:77910655-78050395	1.3127	2.76287	5.00E-05	0.000920822	yes	0.504831328	1.422007802	1.602331079	1.486122275
ENSG00000123472	ENSG00000123472	ATPAF1	chr1:46632736-46673867	0.579817	1.44677	0.00355	0.0276684	yes	0.651418087	0.574961594	0.305063708	0.750870821
ENSG00000253719	ENSG00000253719	ATXN7L3B	chr12:74537826-74545430	0.495281	1.47101	0.003	0.0243224	yes	0.611353384	0.053259507	0.96103098	0.171696829
ENSG00000115307	ENSG00000115307	AUP1	chr2:74526644-74557554	-0.741422	-1.70658	0.0002	0.00299194	yes	-0.482530062	-0.786171846	-0.953205705	-0.784598155
ENSG00000169857	ENSG00000169857	AVEN	chr15:33866226-34067457	-0.729429	-1.50522	0.0017	0.0160629	yes	-0.621238347	-0.393152794	-1.138994335	-0.870602736
ENSG00000119986	ENSG00000119986	AVPI1	chr10:97677423-97687323	-0.710734	-1.57231	0.0017	0.0160629	yes	-0.553217179	-0.972961689	-0.990541454	-0.415441809
ENSG00000168646	ENSG00000168646	AXIN2	chr17:65528562-66192084	2.26973	0.787191	0.0025	0.0212968	yes	2.32674412	1.022098038	3.103803085	1.865885307
ENSG00000167601	ENSG00000167601	AXL	chr19:41219202-41261766	-0.87604	-1.79439	0.00015	0.00239372	yes	-0.852576002	-0.543044092	-0.887014514	-1.326995742
ENSG00000198488	ENSG00000198488	B3GNT6	chr11:77034397-77041973	2.83813	2.68801	5.00E-05	0.000920822	yes	2.644227982	1.803565916	3.606723101	2.739599372
ENSG00000139044	ENSG00000139044	B4GALNT3	chr12:460363-563509	-0.952978	-1.37383	0.0041	0.0305379	yes	-0.7653778	-1.580547315	-0.829617347	-0.78357277
ENSG00000158850	ENSG00000158850	B4GALT3	chr1:161166409-161178013	-0.615308	-1.27053	0.0034	0.0268254	yes	-0.621615051	-0.712665462	-0.469631121	-0.669141247
ENSG00000112182	ENSG00000112182	BACH2	chr6:89926528-90296908	-1.54043	-0.924101	0.0035	0.0273998	yes	-2.698494724	-2.828804075	-0.873781726	-0.903421463
ENSG00000140320	ENSG00000140320	BAHD1	chr15:40439720-40468242	-0.628377	-1.30014	0.0037	0.0285379	yes	-0.650544118	-0.378849792	-0.699598414	-0.821679015
ENSG00000006453	ENSG00000006453	BAIAP2L1	chr7:98252378-98401068	-1.22835	-1.9165	0.0002	0.00299194	yes	-1.218279254	-1.352743994	-1.436252586	-0.953547684
ENSG00000043039	ENSG00000043039	BARX2	chr11:129375939-129452279	1.21306	1.93204	0.00025	0.00355878	yes	0.770720026	1.242239465	1.497856311	1.249215618
ENSG00000176788	ENSG00000176788	BASP1	chr5:17065597-17276843	-1.07462	-2.67589	5.00E-05	0.000920822	yes	-1.317041897	-0.956481892	-0.978370565	-1.074129252
ENSG00000119636	ENSG00000119636	BBOF1	chr14:73851843-74084493	1.32203	1.47933	0.00065	0.00761591	yes	1.125742825	1.238475213	1.854927719	0.881035163
ENSG00000179941	ENSG00000179941	BBS10	chr12:76344473-76348442	0.857393	2.09187	5.00E-05	0.000920822	yes	0.867784417	1.2190576	0.998957993	0.131835184
ENSG00000050820	ENSG00000050820	BCAR1	chr16:75226073-75268053	-1.01183	-1.64516	0.00025	0.00355878	yes	-0.829679888	-1.06615423	-1.071479885	-1.096686239
ENSG00000137936	ENSG00000137936	BCAR3	chr1:93561785-93847150	-1.46244	-2.58028	5.00E-05	0.000920822	yes	-1.646920366	-1.14009632	-2.40363263	-1.030681005
ENSG00000064787	ENSG00000064787	BCAS1	chr20:53936776-54070594	0.802621	2.06325	5.00E-05	0.000920822	yes	0.734393059	0.12699119	1.185678924	0.960997278
ENSG00000171791	ENSG00000171791	BCL2	chr18:63123345-63320128	-1.53398	-2.29772	5.00E-05	0.000920822	yes	-1.806867786	-1.267493865	-1.426454528	-1.698712998
ENSG00000153094	ENSG00000153094	BCL2L11	chr2:111119377-111168447	0.655361	1.2304	0.0004	0.00515795	yes	0.515660954	0.860801361	0.522626415	0.694023018
ENSG00000106635	ENSG00000106635	BCL7B	chr7:73536355-73558002	-0.518661	-1.25887	0.00575	0.0394338	yes	-0.6217654	-0.336243045	-0.635943989	-0.501064094
ENSG00000186716	ENSG00000186716	BCR	chr22:23179703-23318037	-0.593289	-1.10756	0.00655	0.0432994	yes	-0.594389856	-1.187147395	-0.270542977	-0.472297604
ENSG00000198908	ENSG00000198908	BHLHB9	chrX:102720687-102753540	1.34006	0.833005	0.0051	0.0359908	yes	0.985739717	0.999287535	2.099844918	0.895687186
ENSG00000134107	ENSG00000134107	BHLHE40	chr3:4896808-4985323	-1.27382	-2.68601	5.00E-05	0.000920822	yes	-1.302078124	-1.232183695	-1.728003118	-0.940179614
ENSG00000023445	ENSG00000023445	BIRC3	chr11:102317449-102339403	0.847348	1.88955	0.0001	0.00170374	yes	0.659307801	1.177591526	0.72593381	0.766793944
ENSG00000104081	ENSG00000104081	BMF	chr15:40087889-40108892	1.51669	1.01368	0.0037	0.0285379	yes	1.466856484	0.730730379	2.283533401	1.106361221
ENSG00000125845	ENSG00000125845	BMP2	chr20:6767663-6780280	-2.15984	-5.98283	5.00E-05	0.000920822	yes	-2.314464904	-1.510422622	-3.443692719	-1.993241102
ENSG00000152785	ENSG00000152785	BMP3	chr4:81030964-81057531	2.36778	4.09299	5.00E-05	0.000920822	yes	1.806375308	1.489962692	3.472522131	1.695601929
ENSG00000125378	ENSG00000125378	BMP4	chr14:53949735-53958761	2.14479	1.1867	0.0002	0.00299194	yes	1.793387488	2.538438264	1.707169485	2.364028283
ENSG00000138696	ENSG00000138696	BMPR1B	chr4:94757967-95158448	0.704714	2.03379	5.00E-05	0.000920822	yes	0.704495825	0.963910842	0.512488177	0.597033175
ENSG00000204177	ENSG00000204177	BMS1P1	chr10:46753604-46811989	0.581492	1.42017	0.00365	0.0282915	yes	0.45863736	0.911725146	0.852548322	-0.113474168
ENSG00000169594	ENSG00000169594	BNC1	chr15:83107406-83439445	-0.750113	-1.60004	0.00215	0.0191962	yes	-0.898409517	-0.083829966	-1.479896092	-0.889818679
ENSG00000178096	ENSG00000178096	BOLA1	chr1:149887523-149900798	1.1645	2.0516	0.0001	0.00170374	yes	0.922556415	0.071840145	1.887934819	1.21326533
ENSG00000166275	ENSG00000166275	BORCS7	chr10:102845594-102901899	0.838409	1.92389	5.00E-05	0.000920822	yes	0.690789459	1.177460237	0.707620559	0.716545705
ENSG00000198183	ENSG00000198183	BPIFA1	chr20:33235994-33243311	0.818116	1.75718	0.0002	0.00299194	yes	1.00437269	0.761593834	1.009847916	0.41930225
ENSG00000131050	ENSG00000131050	BPIFA2	chr20:33161767-33181412	1.42303	1.86318	0.0008	0.0089782	yes	1.487882781	0.794703332	0.816498281	2.145778944
ENSG00000125999	ENSG00000125999	BPIFB1	chr20:33273479-33309878	0.751365	1.51576	0.0036	0.0279808	yes	0.719889942	0.54235944	1.294270945	0.235840686
ENSG00000162813	ENSG00000162813	BPNT1	chr1:220057481-220090462	0.775886	1.40768	0.00225	0.0197025	yes	0.835860046	0.54353576	1.005879984	0.676565535
ENSG00000100425	ENSG00000100425	BRD1	chr22:49773282-49827512	-0.628106	-1.33599	0.00155	0.0150178	yes	-0.661699436	-0.433209161	-0.673276712	-0.765441522
ENSG00000141867	ENSG00000141867	BRD4	chr19:15235518-15332545	-0.596995	-1.09414	0.00095	0.0102695	yes	-0.339954092	-0.58617636	-0.772313467	-0.730091721
ENSG00000184992	ENSG00000184992	BRI3BP	chr12:124993699-125031231	0.90892	2.16474	5.00E-05	0.000920822	yes	0.705144853	1.024516225	1.254476486	0.546145069
ENSG00000172270	ENSG00000172270	BSG	chr19:567209-583493	-0.527811	-1.44721	0.00305	0.0245865	yes	-0.778266617	-1.016265348	-0.272176973	-0.202750466
ENSG00000154640	ENSG00000154640	BTG3	chr21:17593652-17633199	0.592741	1.66076	0.00035	0.00464046	yes	0.371340886	1.127617176	0.275355796	0.426123513
ENSG00000124508	ENSG00000124508	BTN2A2	chr6:26383095-26394874	1.20079	1.00222	0.00075	0.00853246	yes	1.467099181	0.246288181	0.937797879	1.734743314
ENSG00000148655	ENSG00000148655	C10orf11	chr10:75430570-76560994	-1.29809	-0.674786	0.00605	0.0410324	yes	-1.482947012	-3.934768681	-1.125960068	-0.424081855
ENSG00000107738	ENSG00000107738	C10orf54	chr10:71396933-71815947	-0.742489	-1.39895	0.0051	0.0359908	yes	-1.005527941	-0.839651481	-0.423311879	-0.765492256
ENSG00000176029	ENSG00000176029	C11orf16	chr11:8911138-8933006	2.57419	1.23606	0.00035	0.00464046	yes	2.459218395	1.921781855	3.07819721	2.605917148
ENSG00000109944	ENSG00000109944	C11orf63	chr11:122882527-122959798	0.94023	2.29789	5.00E-05	0.000920822	yes	0.975042795	0.813456469	0.974358272	0.990923477
ENSG00000137691	ENSG00000137691	C11orf70	chr11:102047442-102084560	1.20089	2.56792	5.00E-05	0.000920822	yes	1.124894598	1.765778924	0.668731063	1.01730758
ENSG00000183644	ENSG00000183644	C11orf88	chr11:111514042-111537031	1.39678	2.50672	5.00E-05	0.000920822	yes	1.50767472	0.91479171	1.673444066	1.386253479
ENSG00000187479	ENSG00000187479	C11orf96	chr11:43921058-44001157	-2.36966	-5.51923	5.00E-05	0.000920822	yes	-2.559929492	-2.175574469	-3.506944253	-1.760902018
ENSG00000047621	ENSG00000047621	C12orf4	chr12:4487727-4538508	1.04705	1.70422	0.00035	0.00464046	yes	0.802352852	1.497378671	0.935095947	0.836675727
ENSG00000174206	ENSG00000174206	C12orf66	chr12:64186315-64222296	1.02095	1.64737	0.00045	0.00569852	yes	0.830150978	0.421306965	1.521168876	1.090694232
ENSG00000214215	ENSG00000214215	C12orf74	chr12:92702842-92708549	1.60763	2.29905	0.0001	0.00170374	yes	1.333560724	0.752497968	2.190558879	1.774100842
ENSG00000167173	ENSG00000167173	C15orf39	chr15:75195642-75212169	-0.748997	-1.87461	0.0001	0.00170374	yes	-0.750135224	-0.732342049	-1.007950395	-0.542987606
ENSG00000166920	ENSG00000166920	C15orf48	chr15:45430528-45586304	-1.24141	-3.49352	5.00E-05	0.000920822	yes	-1.315187495	-1.646586074	-1.455302114	-0.722885421
ENSG00000179397	ENSG00000179397	C1orf101	chr1:244454376-244641177	2.46924	0.565389	0.0011	0.0115288	yes	0.525519239	2.907927922	2.92864987	2.483184522
ENSG00000203963	ENSG00000203963	C1orf141	chr1:67092164-67259979	1.28057	1.8727	0.0002	0.00299194	yes	1.414777436	1.219914041	1.457355435	0.982441312
ENSG00000157330	ENSG00000157330	C1orf158	chr1:12746214-12763699	1.88864	1.62236	0.00295	0.0240831	yes	1.85520167	1.193597152	2.273298056	2.025713976
ENSG00000162598	ENSG00000162598	C1orf87	chr1:59987268-60073770	0.897725	1.585	0.0025	0.0212968	yes	0.387331221	0.68202966	0.880695917	1.432361957
ENSG00000124237	ENSG00000124237	C20orf85	chr20:58150903-58161150	0.841775	2.14951	5.00E-05	0.000920822	yes	0.811926843	0.557373208	1.122537649	0.819317347
ENSG00000198535	ENSG00000198535	C2CD4A	chr15:62066976-62070917	-0.96685	-1.44354	0.00535	0.0372703	yes	-1.584413574	-0.460177553	-0.847708462	-1.216025601
ENSG00000163026	ENSG00000163026	C2orf44	chr2:24010080-24063681	1.36287	2.10102	0.0002	0.00299194	yes	1.321516601	0.957273768	1.766403231	1.289754621
ENSG00000177994	ENSG00000177994	C2orf73	chr2:54330033-54383742	1.53876	1.24373	0.0012	0.0122139	yes	1.566772397	1.373711117	2.257272747	0.364136041
ENSG00000114529	ENSG00000114529	C3orf52	chr3:112086334-112133305	-0.929233	-2.2839	5.00E-05	0.000920822	yes	-0.943316758	-0.514440581	-1.094276597	-1.279010738
ENSG00000164096	ENSG00000164096	C4orf3	chr4:119296418-119304445	0.559056	1.65697	0.0012	0.0122139	yes	0.515681951	0.640964241	0.616847736	0.454874855
ENSG00000151470	ENSG00000151470	C4orf33	chr4:128809622-129116640	0.999705	1.74004	0.00045	0.00569852	yes	0.908005478	1.116757499	0.923658461	1.040124523
ENSG00000205129	ENSG00000205129	C4orf47	chr4:185426248-185472263	0.916032	1.42365	0.00465	0.0335366	yes	1.477946237	0.419960606	1.335152432	-0.150037459
ENSG00000197405	ENSG00000197405	C5AR1	chr19:47290022-47322066	1.3161	1.43041	0.00165	0.0157274	yes	1.258246627	0.923395531	1.904064738	0.947400195
ENSG00000113583	ENSG00000113583	C5orf15	chr5:133955501-133968787	0.624309	1.87071	0.00015	0.00239372	yes	0.546767051	0.80332963	0.908404679	0.115011824
ENSG00000197536	ENSG00000197536	C5orf56	chr5:132410635-132476044	2.04909	0.996468	0.00685	0.0447375	yes	2.600177996	0.795628896	2.478005867	1.670439989
ENSG00000112539	ENSG00000112539	C6orf118	chr6:165279663-165309607	1.56563	2.45612	5.00E-05	0.000920822	yes	1.568133629	1.818215486	1.790263317	0.918261496
ENSG00000188112	ENSG00000188112	C6orf132	chr6:42101117-42142619	-0.613204	-1.5783	0.0005	0.00620361	yes	-0.834437591	-1.123248571	-0.480178027	-0.187335198
ENSG00000197261	ENSG00000197261	C6orf141	chr6:49550645-49561907	-1.85846	-3.09172	5.00E-05	0.000920822	yes	-1.513192343	-1.492426731	-2.717590701	-2.027336945
ENSG00000130349	ENSG00000130349	C6orf203	chr6:107028212-107051342	0.988606	2.1135	5.00E-05	0.000920822	yes	1.091446789	0.844616461	1.222338601	0.7460239
ENSG00000204387	ENSG00000204387	C6orf48	chr6:31834607-31839766	-0.642586	-1.58792	0.00165	0.0157274	yes	-0.574248281	-0.952986241	-0.974052606	-0.209256551
ENSG00000164746	ENSG00000164746	C7orf57	chr7:48035510-48061304	1.07693	2.51392	5.00E-05	0.000920822	yes	1.080047461	1.273913846	1.223189996	0.651947697
ENSG00000243317	ENSG00000243317	C7orf73	chr7:135662495-135748846	0.553537	1.57384	0.00135	0.013421	yes	0.339604525	0.47038601	0.666427698	0.707248638
ENSG00000156172	ENSG00000156172	C8orf37	chr8:95204455-95810136	0.986883	1.65961	0.0014	0.0138304	yes	1.043084668	0.983782885	1.248436588	0.597890146
ENSG00000176907	ENSG00000176907	C8orf4	chr8:40153454-40155308	0.851904	2.40756	5.00E-05	0.000920822	yes	0.764624853	0.993584582	0.731211761	0.902603116
ENSG00000204711	ENSG00000204711	C9orf135	chr9:69820792-69906232	1.32579	2.89665	5.00E-05	0.000920822	yes	1.494121653	1.226463082	1.425263709	1.127185109
ENSG00000188959	ENSG00000188959	C9orf152	chr9:110190047-110208189	0.93678	1.97156	5.00E-05	0.000920822	yes	0.971570251	0.553304214	1.345378642	0.75499477
ENSG00000164972	ENSG00000164972	C9orf24	chr9:34379018-34397832	0.911763	1.4615	0.0043	0.0315445	yes	1.020165064	0.229320505	0.698017733	1.43438507
ENSG00000165698	ENSG00000165698	C9orf9	chr9:132725577-132890201	1.25119	1.5284	0.00265	0.0222521	yes	1.070003225	0.934862528	1.808210318	1.005953051
ENSG00000074410	ENSG00000074410	CA12	chr15:63321377-63382161	-0.845659	-2.13025	5.00E-05	0.000920822	yes	-0.995774404	-0.994893307	-1.326787843	-0.279398683
ENSG00000185015	ENSG00000185015	CA13	chr8:85220586-85284073	0.651542	1.27402	0.00375	0.0288447	yes	0.250577478	0.830711051	1.08050559	0.263468543
ENSG00000120159	ENSG00000120159	CAAP1	chr9:26840684-26892804	0.843957	2.06141	5.00E-05	0.000920822	yes	0.797980723	1.165312837	0.756589147	0.593479355
ENSG00000067191	ENSG00000067191	CACNB1	chr17:39173289-39197703	-1.51194	-1.07235	0.00305	0.0245865	yes	-2.030723535	-0.600656904	-1.326315604	-3.328003468
ENSG00000130433	ENSG00000130433	CACNG6	chr19:53992287-54012669	1.89677	1.76688	0.00025	0.00355878	yes	1.881862965	1.833376155	1.847266478	2.017110948
ENSG00000162545	ENSG00000162545	CAMK2N1	chr1:20482390-20486220	-0.66888	-1.48459	0.0028	0.0230992	yes	-0.668779276	-0.281349864	-0.637627083	-1.246907666
ENSG00000004660	ENSG00000004660	CAMKK1	chr17:3860314-3894891	-1.11007	-2.02563	5.00E-05	0.000920822	yes	-0.838694706	-1.263019793	-1.340595706	-1.051679973
ENSG00000110931	ENSG00000110931	CAMKK2	chr12:121237690-121298308	-0.61318	-1.3624	0.00065	0.00761591	yes	-0.635275876	-0.550855694	-0.787735746	-0.495463002
ENSG00000118200	ENSG00000118200	CAMSAP2	chr1:200739557-200860704	-0.722567	-1.08983	0.00155	0.0150178	yes	-1.133914346	-0.214059177	-0.977056014	-0.741130532
ENSG00000042493	ENSG00000042493	CAPG	chr2:85394747-85418432	-0.697012	-1.79238	0.0002	0.00299194	yes	-0.823194135	-1.296162914	-1.055668245	0.019948423
ENSG00000214711	ENSG00000214711	CAPN14	chr2:31173055-31233858	-2.83256	-7.78222	5.00E-05	0.000920822	yes	-2.979994062	-2.61997777	-3.818217047	-2.31311482
ENSG00000110888	ENSG00000110888	CAPRIN2	chr12:30709551-30754951	-1.39616	-2.07413	5.00E-05	0.000920822	yes	-1.433052116	-0.58822596	-2.626160993	-1.633631111
ENSG00000105519	ENSG00000105519	CAPS	chr19:5904840-5978142	0.70373	1.51887	0.00285	0.0233886	yes	0.57354746	0.018417188	1.037092704	0.972125577
ENSG00000180881	ENSG00000180881	CAPS2	chr12:75234739-75390928	0.854876	1.62532	0.00015	0.00239372	yes	0.679643267	1.139406377	1.156361471	0.264023022
ENSG00000152611	ENSG00000152611	CAPSL	chr5:35904294-35938779	0.860421	1.84269	0.0006	0.00716698	yes	0.786016741	0.774121561	1.11992263	0.726357462
ENSG00000198286	ENSG00000198286	CARD11	chr7:2906140-3043945	-0.979568	-1.1309	0.0071	0.0459448	yes	-0.594589204	-1.577265686	-0.837761479	-1.084178253
ENSG00000156017	ENSG00000156017	CARNMT1	chr9:74952967-75028423	0.57037	1.59777	0.00115	0.0118763	yes	0.422430859	0.946056059	0.505290386	0.325864727
ENSG00000118307	ENSG00000118307	CASC1	chr12:25108419-25195162	1.17375	1.56953	0.0009	0.00981167	yes	0.830748812	0.883887438	1.238392967	1.604346927
ENSG00000137812	ENSG00000137812	CASC5	chr15:40594019-40664342	1.52142	1.00886	0.00115	0.0118763	yes	-0.348115514	1.273709566	2.485272249	1.422302552
ENSG00000165806	ENSG00000165806	CASP7	chr10:113679161-113730907	0.675263	1.79767	0.0002	0.00299194	yes	0.676810036	0.857874027	0.723574251	0.406345926
ENSG00000142273	ENSG00000142273	CBLC	chr19:44777868-44800634	-0.935652	-2.33787	5.00E-05	0.000920822	yes	-0.747538247	-1.007214171	-1.655313167	-0.555054174
ENSG00000159228	ENSG00000159228	CBR1	chr21:36034540-36126640	0.950477	1.54915	0.0022	0.0193971	yes	0.991324948	0.555241444	0.871797986	1.288466363
ENSG00000196873	ENSG00000196873	CBWD3	chr9:68232002-68300015	0.692251	1.16814	0.0062	0.0416691	yes	0.966112673	1.010855094	0.439934063	0.186488193
ENSG00000103021	ENSG00000103021	CCDC113	chr16:58231156-58295047	0.932317	1.29247	0.0055	0.0380522	yes	1.028962333	0.300078591	1.189744862	1.056899326
ENSG00000183323	ENSG00000183323	CCDC125	chr5:69280174-69332809	1.31064	2.77782	5.00E-05	0.000920822	yes	1.239516709	1.520966824	1.37702894	1.066047427
ENSG00000100147	ENSG00000100147	CCDC134	chr22:41800678-41826299	1.775	1.28729	0.0042	0.0310206	yes	1.85015061	1.604429729	2.237663405	1.218539159
ENSG00000163006	ENSG00000163006	CCDC138	chr2:108786756-108885477	1.59566	2.69854	5.00E-05	0.000920822	yes	1.494869573	1.930513786	1.843798132	0.902635146
ENSG00000203952	ENSG00000203952	CCDC160	chrX:134237046-134246207	1.01803	2.17866	5.00E-05	0.000920822	yes	0.945551532	1.443848749	1.095080388	0.398340136
ENSG00000185860	ENSG00000185860	CCDC190	chr1:162824457-162868815	1.55984	3.05464	5.00E-05	0.000920822	yes	1.621637794	1.627985297	1.636728296	1.330681652
ENSG00000109881	ENSG00000109881	CCDC34	chr11:27330826-27363868	0.943487	1.51026	0.00375	0.0288447	yes	0.719727042	0.947579922	1.282291573	0.752687378
ENSG00000162069	ENSG00000162069	CCDC64B	chr16:3022619-3039133	-0.693881	-1.66251	0.00125	0.0125865	yes	-0.024689472	-0.809718979	-0.819001598	-1.504741143
ENSG00000166510	ENSG00000166510	CCDC68	chr18:54901508-54959508	-1.35511	-2.76692	5.00E-05	0.000920822	yes	-1.90574129	-0.910939619	-1.332417022	-1.443015254
ENSG00000253276	ENSG00000253276	CCDC71L	chr7:106372250-106770207	0.787765	1.49735	0.0037	0.0285379	yes	0.647018225	0.920128968	0.786746794	0.784254252
ENSG00000163040	ENSG00000163040	CCDC74A	chr2:131527674-131533666	0.668355	1.30939	0.0061	0.0412525	yes	0.656470286	0.313806778	1.264252877	0.183719272
ENSG00000152076	ENSG00000152076	CCDC74B	chr2:130129620-130145134	0.914303	1.38366	0.00125	0.0125865	yes	0.836886635	0.971096752	1.346610393	0.320744491
ENSG00000125633	ENSG00000125633	CCDC93	chr2:117859426-118055033	-1.12148	-1.5304	0.00215	0.0191962	yes	-0.939404368	-0.810921851	-1.080970657	-1.866116389
ENSG00000115009	ENSG00000115009	CCL20	chr2:227813841-227817564	-0.850867	-2.35411	5.00E-05	0.000920822	yes	-1.063261244	-0.025174257	-2.556479011	-0.76964024
ENSG00000151882	ENSG00000151882	CCL28	chr5:43376644-43412391	1.39789	2.44649	5.00E-05	0.000920822	yes	1.317407137	1.436289157	1.643903545	1.148709405
ENSG00000100814	ENSG00000100814	CCNB1IP1	chr14:20311367-20333312	-0.979194	-2.26697	5.00E-05	0.000920822	yes	-1.164945391	-0.95906882	-1.194302128	-0.662726873
ENSG00000138764	ENSG00000138764	CCNG2	chr4:77157150-77494286	-0.750682	-1.64704	0.0013	0.0129788	yes	-0.847077804	-0.152231476	-1.705307141	-0.701655324
ENSG00000163660	ENSG00000163660	CCNL1	chr3:157146507-157160760	-0.785831	-1.39208	0.0002	0.00299194	yes	-0.901187785	0.086681575	-1.815162817	-1.189256337
ENSG00000221978	ENSG00000221978	CCNL2	chr1:1385710-1399328	-0.912578	-1.72186	0.0001	0.00170374	yes	-0.457141211	-0.964450675	-1.059145463	-1.307149075
ENSG00000103540	ENSG00000103540	CCP110	chr16:19523810-19553408	1.52236	2.77119	5.00E-05	0.000920822	yes	1.305275919	1.773975168	1.68313072	1.255749424
ENSG00000154429	ENSG00000154429	CCSAP	chr1:229319402-229343294	-0.552282	-1.37956	0.00525	0.0368466	yes	-1.042662732	-0.167965017	-0.381193784	-0.774891187
ENSG00000234585	ENSG00000234585	CCT6P3	chr7:65038353-65074713	-0.613532	-1.37719	0.0059	0.0401889	yes	-0.255245692	-0.382993336	-0.688656044	-1.361199891
ENSG00000156535	ENSG00000156535	CD109	chr6:73693902-73828316	-0.719939	-1.89862	0.0002	0.00299194	yes	-1.562458344	-0.369438206	-0.7625584	-0.461191925
ENSG00000170458	ENSG00000170458	CD14	chr5:140631727-140633701	-1.47871	-2.34764	5.00E-05	0.000920822	yes	-1.699050867	-2.54486014	-0.892706721	-1.260904505
ENSG00000010610	ENSG00000010610	CD4	chr12:6786857-6820808	1.74476	1.12052	5.00E-05	0.000920822	yes	0.905597107	1.587518631	2.527146587	1.466037636
ENSG00000135404	ENSG00000135404	CD63	chr12:55725322-55730852	-0.515844	-1.38546	0.0051	0.0359908	yes	-0.41616496	-0.828182228	-0.854191375	-0.102044253
ENSG00000019582	ENSG00000019582	CD74	chr5:150401636-150412929	0.696158	1.96858	5.00E-05	0.000920822	yes	0.855201554	0.069377946	0.847833998	0.866047384
ENSG00000164287	ENSG00000164287	CDC20B	chr5:55112994-55173175	2.83471	4.62209	5.00E-05	0.000920822	yes	2.292761011	2.065484324	4.050483493	1.526397943
ENSG00000101224	ENSG00000101224	CDC25B	chr20:3786771-3806121	-1.33046	-1.93253	0.00025	0.00355878	yes	-1.322935948	-1.168642025	-1.667520371	-1.213532384
ENSG00000198752	ENSG00000198752	CDC42BPB	chr14:102922655-103057462	-1.02686	-1.51281	0.00325	0.0259027	yes	-0.798210659	-0.833386098	-1.140176613	-1.422251929
ENSG00000128283	ENSG00000128283	CDC42EP1	chr22:37560446-37569405	-0.796788	-2.19601	5.00E-05	0.000920822	yes	-1.197176611	-1.056893722	-0.487279738	-0.572706809
ENSG00000149798	ENSG00000149798	CDC42EP2	chr11:65314817-65322429	-0.947815	-1.63133	0.001	0.0106629	yes	-0.752799502	-1.034232345	-1.597332328	-0.59628605
ENSG00000093009	ENSG00000093009	CDC45	chr22:19479458-19520612	1.23477	0.921356	0.00795	0.049978	yes	1.296754803	-0.119774709	2.061159175	0.89795514
ENSG00000163814	ENSG00000163814	CDCP1	chr3:45082277-45146422	-1.24979	-3.00425	5.00E-05	0.000920822	yes	-1.273990273	-1.023485736	-1.704658069	-1.089883562
ENSG00000140945	ENSG00000140945	CDH13	chr16:82626802-83807834	-1.56745	-1.85108	5.00E-05	0.000920822	yes	-2.374910133	-1.470811238	-0.801522991	-2.16939926
ENSG00000062038	ENSG00000062038	CDH3	chr16:68636188-68722616	-0.758915	-1.74814	0.0005	0.00620361	yes	-0.917295887	-0.967414076	-0.842258766	-0.386335584
ENSG00000170312	ENSG00000170312	CDK1	chr10:60778330-60794852	1.2578	3.03177	5.00E-05	0.000920822	yes	0.599947286	0.778630281	2.141791198	0.94186929
ENSG00000185324	ENSG00000185324	CDK10	chr16:89680736-89701705	-0.938167	-1.61815	0.00105	0.011112	yes	-0.398374137	-1.022089184	-1.378061215	-1.146469025
ENSG00000102225	ENSG00000102225	CDK16	chrX:47217859-47229997	-0.945303	-1.78003	0.0002	0.00299194	yes	-0.676578461	-1.650229765	-0.769496123	-0.871910033
ENSG00000117266	ENSG00000117266	CDK18	chr1:205504594-205532793	-0.879716	-1.42829	0.0012	0.0122139	yes	-0.607411834	-1.039186529	-0.590776282	-1.446399172
ENSG00000108465	ENSG00000108465	CDK5RAP3	chr17:47941505-47996196	-0.875387	-1.31972	0.0023	0.0200038	yes	-0.352500806	-0.894350388	-1.105930505	-1.341486049
ENSG00000205111	ENSG00000205111	CDKL4	chr2:39175645-39229588	1.83616	1.44467	0.001	0.0106629	yes	1.124174614	1.993502912	2.254204002	1.744061096
ENSG00000008086	ENSG00000008086	CDKL5	chrX:18425582-18672109	-0.944361	-1.7192	5.00E-05	0.000920822	yes	-1.455321197	-0.277415343	-1.390072505	-0.978941784
ENSG00000123080	ENSG00000123080	CDKN2C	chr1:50960744-50974633	2.05345	1.98329	0.00095	0.0102695	yes	1.454185364	2.094090338	2.311552137	2.211052413
ENSG00000163624	ENSG00000163624	CDS1	chr4:84582978-84651338	0.629611	1.84401	0.0002	0.00299194	yes	0.499981286	0.90328256	0.674566853	0.387317669
ENSG00000007306	ENSG00000007306	CEACAM7	chr19:41673306-41706976	-1.48361	-3.80763	5.00E-05	0.000920822	yes	-1.726355607	-1.71567612	-1.722276124	-0.941681753
ENSG00000172216	ENSG00000172216	CEBPB	chr20:50184597-50192689	-0.516505	-1.4801	0.0025	0.0212968	yes	-0.520400088	-0.243993803	-0.917943867	-0.463137878
ENSG00000143126	ENSG00000143126	CELSR2	chr1:109250018-109275750	0.580045	1.25053	0.00365	0.0282915	yes	0.426329721	0.114402595	0.871516845	0.785477812
ENSG00000100162	ENSG00000100162	CENPM	chr22:41938720-41947164	1.57717	2.43197	5.00E-05	0.000920822	yes	1.499918911	1.282512734	1.645969998	1.825738345
ENSG00000203760	ENSG00000203760	CENPW	chr6:126340173-126348875	-1.33872	-2.41849	5.00E-05	0.000920822	yes	-1.161179809	-1.457018926	-1.850261619	-1.021059492
ENSG00000168944	ENSG00000168944	CEP120	chr5:123344884-123423592	0.966052	1.73733	0.00095	0.0102695	yes	0.707310539	1.22239587	1.143420335	0.712659662
ENSG00000110318	ENSG00000110318	CEP126	chr11:101890673-102001058	1.21455	1.49081	0.0035	0.0273998	yes	1.179522237	1.622064302	1.070758102	0.878960016
ENSG00000106477	ENSG00000106477	CEP41	chr7:130393770-130442433	1.13939	1.52416	0.0009	0.00981167	yes	0.758337423	0.932026072	1.813279726	0.763511898
ENSG00000148019	ENSG00000148019	CEP78	chr9:78236061-78279690	0.924419	1.79679	5.00E-05	0.000920822	yes	0.363693196	0.877174892	1.580351599	0.563418905
ENSG00000188452	ENSG00000188452	CERKL	chr2:181536675-181680876	1.45528	2.39551	5.00E-05	0.000920822	yes	1.243199936	1.908675205	1.701949464	0.671853493
ENSG00000198848	ENSG00000198848	CES1	chr16:55802850-55833337	1.25834	0.805083	0.0045	0.0328239	yes	1.058751421	1.936604649	0.749457662	0.982947393
ENSG00000147400	ENSG00000147400	CETN2	chrX:152826972-152830777	0.831035	2.36994	5.00E-05	0.000920822	yes	0.856884148	0.988516562	0.825021982	0.631349483
ENSG00000156206	ENSG00000156206	CFAP161	chr15:81007032-81149175	0.852882	2.06416	0.0001	0.00170374	yes	0.493693822	0.736672973	1.411088401	0.575964781
ENSG00000070761	ENSG00000070761	CFAP20	chr16:58113587-58129450	0.928209	1.48151	0.0015	0.0146439	yes	0.774647671	0.129336342	0.990233559	1.495991597
ENSG00000272514	ENSG00000272514	CFAP206	chr6:87407982-87512336	1.42088	2.57439	5.00E-05	0.000920822	yes	1.42934624	1.359774627	1.87902981	0.825362049
ENSG00000163075	ENSG00000163075	CFAP221	chr2:119544431-119662251	0.931049	1.5101	0.0013	0.0129788	yes	0.94793574	0.711477435	1.287601861	0.694948022
ENSG00000197748	ENSG00000197748	CFAP43	chr10:104129887-104232362	1.05162	2.43668	5.00E-05	0.000920822	yes	0.895891716	1.257753459	1.243418876	0.741429917
ENSG00000206530	ENSG00000206530	CFAP44	chr3:113211002-113441610	1.08992	2.09062	5.00E-05	0.000920822	yes	0.902649213	1.373498818	1.272878395	0.71156599
ENSG00000165164	ENSG00000165164	CFAP47	chrX:35919733-36440292	1.2155	1.35537	0.0016	0.0154386	yes	1.147617123	1.089684361	1.690690928	0.779897864
ENSG00000172361	ENSG00000172361	CFAP53	chr18:50227192-50266522	0.843317	1.51075	0.00275	0.0227399	yes	0.789150789	0.685161754	1.17480195	0.662774225
ENSG00000188596	ENSG00000188596	CFAP54	chr12:96489570-96875555	0.881957	1.73047	0.00015	0.00239372	yes	0.54409052	1.177467389	1.295683033	0.259021549
ENSG00000181378	ENSG00000181378	CFAP65	chr2:219002214-219041527	1.13678	1.8317	5.00E-05	0.000920822	yes	1.353718923	0.532064724	1.876229543	0.167071612
ENSG00000188523	ENSG00000188523	CFAP77	chr9:132410042-132573317	0.935098	1.84619	0.00035	0.00464046	yes	0.894303137	0.806010271	0.944279849	1.081865139
ENSG00000243649	ENSG00000243649	CFB	chr6:31897784-31952084	0.981729	2.23792	5.00E-05	0.000920822	yes	1.186355406	0.312902111	1.333185702	0.896673141
ENSG00000001626	ENSG00000001626	CFTR	chr7:117465783-117874139	1.85757	1.02305	0.00025	0.00355878	yes	0.732475313	1.587697265	2.615565549	1.887558914
ENSG00000143375	ENSG00000143375	CGN	chr1:151510509-151538692	-0.627967	-1.3965	0.00215	0.0191962	yes	-0.466899279	-0.773150087	-0.534315555	-0.763151077
ENSG00000274487	ENSG00000274487	CH17-431G21.1	chr17:38195739-38257152	-1.43257	-2.08943	0.0003	0.00412888	yes	-1.369975342	-1.855152757	-1.295930219	-1.281698753
ENSG00000275993	ENSG00000275993	CH507-42P11.8	chr21:6111133-6123739	-2.24604	-4.85658	5.00E-05	0.000920822	yes	-2.657887826	-1.437138914	-2.948921536	-2.427000361
ENSG00000172586	ENSG00000172586	CHCHD1	chr10:73782046-73783652	0.781648	1.60686	0.00165	0.0157274	yes	0.822598078	1.269217903	0.153510928	0.664674551
ENSG00000159685	ENSG00000159685	CHCHD6	chr3:126704219-126960406	-1.62579	-0.844793	0.0046	0.0333293	yes	-0.677182623	-1.648642969	-2.752405953	-2.297588118
ENSG00000204116	ENSG00000204116	CHIC1	chrX:73563199-73687102	0.952969	1.99262	5.00E-05	0.000920822	yes	0.89344238	1.309224669	0.985976722	0.513064909
ENSG00000106069	ENSG00000106069	CHN2	chr7:28979966-29563670	0.854794	0.529815	0.00615	0.041511	yes	-0.184592343	0.718756353	1.866340676	0.087151006
ENSG00000175264	ENSG00000175264	CHST1	chr11:45648876-45665622	-2.08649	-1.13168	0.0046	0.0333293	yes	-2.630805007	-2.151529984	-2.714129728	-1.311548031
ENSG00000182022	ENSG00000182022	CHST15	chr10:124007665-124093607	-0.776695	-1.49453	0.00245	0.0210488	yes	-0.783237741	-0.932241621	-1.283802809	-0.28807859
ENSG00000175040	ENSG00000175040	CHST2	chr3:143119330-143131893	-2.7757	-4.33735	5.00E-05	0.000920822	yes	-2.552982446	-2.535664584	-3.887330733	-2.525630263
ENSG00000122863	ENSG00000122863	CHST3	chr10:71964364-72013564	-1.1655	-2.56896	5.00E-05	0.000920822	yes	-0.935439746	-1.227075893	-1.148967631	-1.387501897
ENSG00000183196	ENSG00000183196	CHST6	chr16:75472051-75495407	0.72554	1.76718	0.00035	0.00464046	yes	0.832378923	0.587806627	0.960570858	0.469281412
ENSG00000154080	ENSG00000154080	CHST9	chr18:26454909-27190698	0.78043	1.67854	0.0008	0.0089782	yes	0.239980903	0.689333991	1.472567714	0.380613997
ENSG00000198894	ENSG00000198894	CIPC	chr14:77098096-77259495	0.57469	1.49072	0.00025	0.00355878	yes	0.502038331	0.670905759	0.789181966	0.288116085
ENSG00000145354	ENSG00000145354	CISD2	chr4:102868977-103019739	0.757973	1.95033	5.00E-05	0.000920822	yes	0.55184717	0.993542799	0.761263242	0.689244891
ENSG00000179862	ENSG00000179862	CITED4	chr1:40861050-40862366	-1.33849	-2.83372	5.00E-05	0.000920822	yes	-1.432747282	-1.951480955	-1.853581502	-0.564786278
ENSG00000136108	ENSG00000136108	CKAP2	chr13:52455428-52476628	0.637901	1.22798	0.0046	0.0333293	yes	-0.113228143	0.544767034	1.145466826	0.703787036
ENSG00000136026	ENSG00000136026	CKAP4	chr12:106237876-106347015	-0.705449	-1.61188	0.0018	0.0167277	yes	-0.787301813	-0.856619905	-0.515024941	-0.686038916
ENSG00000223572	ENSG00000223572	CKMT1A	chr15:43692885-43699222	-0.8599	-1.19654	0.0075	0.0479395	yes	-0.748865187	-0.650046389	-1.122513139	-0.964825388
ENSG00000247572	ENSG00000247572	CKMT2-AS1	chr5:80947696-81301560	1.05632	1.15139	0.00385	0.0293261	yes	1.525684157	-0.101506579	1.413398493	0.882496306
ENSG00000104859	ENSG00000104859	CLASRP	chr19:45039039-45070956	-1.07598	-1.70284	0.00135	0.013421	yes	-0.839259805	-1.051817034	-1.363394699	-1.097154248
ENSG00000016602	ENSG00000016602	CLCA4	chr1:86547077-86693203	-1.67177	-4.28206	5.00E-05	0.000920822	yes	-2.243083643	-1.472400245	-2.071917035	-1.164831207
ENSG00000073464	ENSG00000073464	CLCN4	chrX:10156944-10237660	0.979395	1.91681	5.00E-05	0.000920822	yes	0.806162506	0.650332868	1.689246639	0.426090328
ENSG00000163347	ENSG00000163347	CLDN1	chr3:190305700-190322475	-0.830864	-2.09171	5.00E-05	0.000920822	yes	-1.088629374	-0.660326683	-0.682573367	-0.935740853
ENSG00000134873	ENSG00000134873	CLDN10	chr13:95433603-95644703	1.25788	2.97366	5.00E-05	0.000920822	yes	1.504150488	1.348905764	0.756893851	1.317401432
ENSG00000165215	ENSG00000165215	CLDN3	chr7:73768996-73770270	1.05126	2.44463	5.00E-05	0.000920822	yes	0.813297856	0.464290397	1.135343946	1.563557025
ENSG00000189143	ENSG00000189143	CLDN4	chr7:73799541-73832693	-0.81488	-2.42308	5.00E-05	0.000920822	yes	-0.865978265	-1.007817468	-1.029697464	-0.438240872
ENSG00000156284	ENSG00000156284	CLDN8	chr21:30214005-30216073	1.21592	1.5309	0.0039	0.0294999	yes	1.501142897	-0.356008828	1.924917371	0.912600965
ENSG00000169504	ENSG00000169504	CLIC4	chr1:24745356-24844324	-0.680884	-1.77354	0.0005	0.00620361	yes	-0.958207514	-0.100293332	-1.116059291	-0.770440079
ENSG00000159212	ENSG00000159212	CLIC6	chr21:34669388-34718227	1.44844	3.88687	5.00E-05	0.000920822	yes	1.368891707	1.37033185	1.768353712	1.227659672
ENSG00000130779	ENSG00000130779	CLIP1	chr12:122271431-122422632	-0.812388	-1.35621	0.00695	0.0452231	yes	-0.747611679	-0.973819177	-0.713628943	-0.828214523
ENSG00000106665	ENSG00000106665	CLIP2	chr7:74289474-74405943	-1.72678	-1.63106	0.0005	0.00620361	yes	-1.736190912	-2.47748491	-1.126029576	-1.885719524
ENSG00000013441	ENSG00000013441	CLK1	chr2:200853008-200864744	-1.187	-1.94871	0.0001	0.00170374	yes	-0.998503595	-0.492953675	-1.868512952	-1.878739882
ENSG00000176444	ENSG00000176444	CLK2	chr1:155262867-155301434	-0.673055	-1.59031	0.0013	0.0129788	yes	-0.267048007	-0.580884136	-1.01564934	-0.958670978
ENSG00000166250	ENSG00000166250	CLMP	chr11:123069864-123228277	-1.25368	-1.59121	0.0006	0.00716698	yes	-1.329343597	-0.980218205	-1.82539303	-1.027691373
ENSG00000103351	ENSG00000103351	CLUAP1	chr16:3365098-3577400	0.933497	1.42544	0.0064	0.0426274	yes	0.944756576	0.655877151	1.221312898	0.854050784
ENSG00000168405	ENSG00000168405	CMAHP	chr6:25081067-25166555	0.80952	2.09608	5.00E-05	0.000920822	yes	0.595324448	0.688168628	1.342661338	0.435393044
ENSG00000153815	ENSG00000153815	CMIP	chr16:81445169-81711762	-1.03948	-1.58817	0.0025	0.0212968	yes	-1.04538903	-1.854585764	-0.704187108	-0.807928274
ENSG00000184220	ENSG00000184220	CMSS1	chr3:99817833-100178603	-0.896249	-1.57926	0.0041	0.0305379	yes	-1.615704061	-1.477572222	-0.185594468	-0.774869654
ENSG00000140931	ENSG00000140931	CMTM3	chr16:66603873-66613892	-1.28814	-2.19394	5.00E-05	0.000920822	yes	-0.908285111	-1.275465905	-2.148025346	-1.100416477
ENSG00000169714	ENSG00000169714	CNBP	chr3:129169483-129183922	-0.616119	-1.67376	0.00045	0.00569852	yes	-0.667368963	-0.393120785	-0.950771258	-0.512089949
ENSG00000132259	ENSG00000132259	CNGA4	chr11:6234764-6244429	1.24277	1.97943	0.00015	0.00239372	yes	1.314035751	0.955205556	1.579572377	1.037092534
ENSG00000142675	ENSG00000142675	CNKSR1	chr1:26177402-26189886	-0.769548	-1.51675	0.003	0.0243224	yes	-0.279751347	-0.838258085	-1.098630271	-1.010450443
ENSG00000153721	ENSG00000153721	CNKSR3	chr6:154010495-154510659	-0.796833	-1.39283	0.00385	0.0293261	yes	-0.627524357	-0.984512388	-0.48545011	-1.199282518
ENSG00000064666	ENSG00000064666	CNN2	chr19:1026580-1039068	-0.716178	-1.9272	0.0001	0.00170374	yes	-0.7437063	-1.063210916	-0.793624394	-0.354443438
ENSG00000168275	ENSG00000168275	COA6	chr1:234372185-234384049	0.97419	2.46266	5.00E-05	0.000920822	yes	1.046562568	1.294307264	-0.24152784	1.318524709
ENSG00000133103	ENSG00000133103	COG6	chr13:39655626-39791665	0.545373	1.33939	0.00125	0.0125865	yes	0.542990569	0.665126471	0.577985981	0.380871982
ENSG00000111799	ENSG00000111799	COL12A1	chr6:75084325-75206051	-1.35764	-1.55376	0.0023	0.0200038	yes	-1.917300978	-0.348951174	-2.014265515	-1.924480514
ENSG00000124749	ENSG00000124749	COL21A1	chr6:56056589-56394094	0.869559	1.13723	0.00425	0.0312916	yes	0.567570775	1.210078504	1.331153654	-0.004549393
ENSG00000204262	ENSG00000204262	COL5A2	chr2:189031895-189179879	-0.602149	-1.23576	0.0071	0.0459448	yes	-1.407666805	-1.103074543	0.281482496	-0.792859202
ENSG00000114270	ENSG00000114270	COL7A1	chr3:48564072-48595267	-1.29392	-1.19441	0.00185	0.0170798	yes	-0.670767263	-1.83318766	-1.297375263	-1.663482142
ENSG00000196167	ENSG00000196167	COLCA1	chr11:111290786-111308735	1.39486	1.99745	5.00E-05	0.000920822	yes	1.546807072	0.898684372	2.155836135	0.351832216
ENSG00000130309	ENSG00000130309	COLGALT1	chr19:17555593-17583162	-0.959386	-1.84593	0.0003	0.00412888	yes	-0.707152336	-1.033418243	-1.494289853	-0.734399757
ENSG00000169019	ENSG00000169019	COMMD8	chr4:47450795-47463719	0.604994	1.51648	0.00175	0.0164144	yes	0.298340859	0.852791768	0.318419931	0.848952678
ENSG00000102879	ENSG00000102879	CORO1A	chr16:30182826-30189076	-1.64448	-0.955622	5.00E-05	0.000920822	yes	-1.318038885	-1.710565352	-2.082097118	-1.570652147
ENSG00000110880	ENSG00000110880	CORO1C	chr12:108645108-108731596	-0.65023	-1.44989	0.00275	0.0227399	yes	-0.75176135	-0.302475397	-1.146796894	-0.530433922
ENSG00000236088	ENSG00000236088	COX10-AS1	chr17:13756477-14069495	1.08484	1.00564	0.0075	0.0479395	yes	0.612331535	0.543908501	1.676551495	1.202455995
ENSG00000163626	ENSG00000163626	COX18	chr4:73052361-73069755	0.94001	1.33167	0.00625	0.0419452	yes	1.090764596	0.795117559	1.322445489	0.387559284
ENSG00000047457	ENSG00000047457	CP	chr3:149129583-149222055	1.1569	2.09247	0.0001	0.00170374	yes	1.117405434	0.969099055	1.567916548	0.869598276
ENSG00000128510	ENSG00000128510	CPA4	chr7:130293133-130324180	-1.29428	-2.13732	5.00E-05	0.000920822	yes	-0.859431831	-1.55566906	-1.29145175	-1.594758116
ENSG00000104324	ENSG00000104324	CPQ	chr8:96645226-97149654	-2.09639	-2.21264	5.00E-05	0.000920822	yes	-1.746203642	-2.170162124	-1.734167108	-3.126322265
ENSG00000143320	ENSG00000143320	CRABP2	chr1:156699605-156705816	-1.0711	-1.56227	0.0022	0.0193971	yes	-1.512072869	-1.274926532	-1.315714366	-0.437840308
ENSG00000169509	ENSG00000169509	CRCT1	chr1:152510843-152601086	-2.16948	-2.31705	0.0004	0.00515795	yes	-2.663546278	-2.160802906	-4.071893184	-1.157653775
ENSG00000157613	ENSG00000157613	CREB3L1	chr11:46277660-46321422	1.23858	1.57357	0.0006	0.00716698	yes	1.210884751	0.472749997	1.961329258	0.881173438
ENSG00000213145	ENSG00000213145	CRIP1	chr14:105486316-105499575	0.995548	1.51302	0.0043	0.0315445	yes	1.179017531	0.145826641	0.983915622	1.393378934
ENSG00000121005	ENSG00000121005	CRISPLD1	chr8:74984514-75034558	1.55033	2.4969	5.00E-05	0.000920822	yes	1.417696407	1.338367445	1.733498539	1.673470753
ENSG00000005469	ENSG00000005469	CROT	chr7:87345680-87399795	1.5619	3.34981	5.00E-05	0.000920822	yes	1.751739209	1.114692039	2.126096151	0.934463395
ENSG00000170275	ENSG00000170275	CRTAP	chr3:33113978-33147773	-0.732183	-1.6867	0.0008	0.0089782	yes	-0.919265649	-0.899453798	-0.880080851	-0.322352229
ENSG00000109846	ENSG00000109846	CRYAB	chr11:111908564-111926872	-1.57797	-1.08664	0.0021	0.0188692	yes	-0.820768387	-2.412621441	-3.088288065	-1.09457928
ENSG00000169826	ENSG00000169826	CSGALNACT2	chr10:43138485-43185308	-0.894746	-2.59916	5.00E-05	0.000920822	yes	-0.956830091	-0.295988752	-1.84991357	-0.877640586
ENSG00000141551	ENSG00000141551	CSNK1D	chr17:82228396-82273731	-1.04539	-1.69521	0.00025	0.00355878	yes	-0.918696981	-1.660160822	-0.807728669	-0.939586929
ENSG00000213923	ENSG00000213923	CSNK1E	chr22:38290690-38398929	-0.894865	-1.85843	0.0002	0.00299194	yes	-0.53795287	-1.280289737	-1.05406297	-0.813192098
ENSG00000144655	ENSG00000144655	CSRNP1	chr3:39141854-39154562	-0.888122	-2.17276	5.00E-05	0.000920822	yes	-0.903211616	-1.14157809	-0.915163315	-0.637046195
ENSG00000175315	ENSG00000175315	CST6	chr11:66011840-66013505	1.2345	1.50801	0.0044	0.0322111	yes	1.672997862	-1.032154135	1.242627439	1.751881013
ENSG00000101138	ENSG00000101138	CSTF1	chr20:56392370-56406369	0.682984	1.44249	0.0013	0.0129788	yes	0.844135505	0.598565809	0.629112678	0.646894322
ENSG00000177613	ENSG00000177613	CSTF2T	chr10:50991357-52314128	1.007	2.47338	5.00E-05	0.000920822	yes	0.91381358	0.960879404	1.22884381	0.898872524
ENSG00000261188	ENSG00000261188	CTA-445C9.14	chr22:26512536-26514568	2.48383	1.4867	0.0019	0.0173934	yes	2.175451646	2.696290047	3.238681459	0.953995782
ENSG00000178971	ENSG00000178971	CTC1	chr17:8224820-8270491	-1.22008	-2.02854	0.0002	0.00299194	yes	-0.721596265	-1.026065345	-1.78226321	-1.604575578
ENSG00000279165	ENSG00000279165	CTD-2144E22.9	chr16:34941976-34943880	1.25299	1.40958	0.0079	0.0497968	yes	1.150593532	0.50494956	1.860648737	1.177944805
ENSG00000260565	ENSG00000260565	CTD-2270P14.1	chr16:2660348-2673444	1.26222	0.992578	0.00125	0.0125865	yes	1.736854855	0.278038164	1.460956216	1.19916779
ENSG00000251364	ENSG00000251364	CTD-2516F10.2	chr11:7238777-7512515	1.52869	0.904211	0.0025	0.0212968	yes	1.004083238	1.375685707	2.183621658	1.261512908
ENSG00000270055	ENSG00000270055	CTD-3092A11.2	chr15:30470778-30507623	-0.738915	-1.5407	0.0027	0.0225378	yes	-0.857258791	0.082652668	-0.943678515	-1.911098141
ENSG00000175215	ENSG00000175215	CTDSP2	chr12:57819926-57846739	-0.807095	-1.34313	0.00545	0.037799	yes	-0.659549873	-1.214733745	-1.001659607	-0.468386268
ENSG00000134030	ENSG00000134030	CTIF	chr18:48539045-48863217	-0.898291	-1.1025	0.00525	0.0368466	yes	-1.019043671	-1.046336733	-0.454286843	-1.189103428
ENSG00000119326	ENSG00000119326	CTNNAL1	chr9:108934180-109013529	-0.727089	-1.67157	0.00095	0.0102695	yes	-0.792373751	-0.600285906	-0.907325502	-0.629729048
ENSG00000103811	ENSG00000103811	CTSH	chr15:78921057-78949574	-0.722708	-1.97004	0.00015	0.00239372	yes	-0.843046888	-1.218084173	-0.508509593	-0.446996478
ENSG00000256043	ENSG00000256043	CTSO	chr4:155924117-155953917	1.4588	3.741	5.00E-05	0.000920822	yes	1.526610209	1.508101417	1.535262177	1.245727763
ENSG00000273559	ENSG00000273559	CWC25	chr17:38800433-38825481	-0.832515	-1.69714	0.0004	0.00515795	yes	-0.583822998	-1.053778178	-0.646169127	-1.125553522
ENSG00000154639	ENSG00000154639	CXADR	chr21:17512381-17593579	0.697308	1.39908	0.00225	0.0197025	yes	0.441784882	0.914386623	0.97879155	0.3471399
ENSG00000163739	ENSG00000163739	CXCL1	chr4:73869392-73871242	0.684957	2.05368	5.00E-05	0.000920822	yes	0.701005101	0.915959235	0.322491177	0.737840194
ENSG00000163735	ENSG00000163735	CXCL5	chr4:73995641-73998779	1.54176	2.9468	5.00E-05	0.000920822	yes	1.316987302	1.56877192	2.081706721	0.967146652
ENSG00000124875	ENSG00000124875	CXCL6	chr4:73836496-73849064	2.10077	5.53143	5.00E-05	0.000920822	yes	2.026791667	2.180458312	2.638599456	1.215557424
ENSG00000197021	ENSG00000197021	CXorf40B	chrX:149929526-150224580	-0.747897	-1.35409	0.00485	0.0347304	yes	-0.467698838	-0.770379212	-0.856307772	-0.94302088
ENSG00000008283	ENSG00000008283	CYB561	chr17:63432303-63446378	0.500421	1.24322	0.00385	0.0293261	yes	0.479144981	-0.033427709	1.034292941	0.30962061
ENSG00000166347	ENSG00000166347	CYB5A	chr18:74250846-74292016	0.689843	1.76614	0.0001	0.00170374	yes	0.587668533	0.349807823	0.796530354	0.954794019
ENSG00000051523	ENSG00000051523	CYBA	chr16:88643282-88651152	1.22062	1.24413	0.0071	0.0459448	yes	1.83608329	0.56319701	1.007842945	1.178272021
ENSG00000019186	ENSG00000019186	CYP24A1	chr20:54153448-54173973	-1.24354	-2.30698	5.00E-05	0.000920822	yes	-1.588384925	-0.490705634	-2.563785533	-1.070996201
ENSG00000003137	ENSG00000003137	CYP26B1	chr2:72129237-72148038	-1.76119	-2.8728	5.00E-05	0.000920822	yes	-2.055303327	-1.308085908	-2.744398472	-1.372058989
ENSG00000256612	ENSG00000256612	CYP2B7P	chr19:40924218-40950660	0.581248	1.34922	0.00795	0.049978	yes	0.767853784	0.187879997	0.837178388	0.439572689
ENSG00000146233	ENSG00000146233	CYP39A1	chr6:46549579-46652830	1.70151	1.64536	5.00E-05	0.000920822	yes	1.374685359	1.643385516	1.750306634	1.973901126
ENSG00000106258	ENSG00000106258	CYP3A5	chr7:99648193-99679998	-2.18798	-4.8355	5.00E-05	0.000920822	yes	-2.170066389	-2.04071775	-2.496786676	-2.086706877
ENSG00000186204	ENSG00000186204	CYP4F12	chr19:15672756-15697174	-1.05504	-2.01868	5.00E-05	0.000920822	yes	-0.664783546	-0.640930408	-2.126948782	-1.237483432
ENSG00000228314	ENSG00000228314	CYP4F29P	chr21:13843132-13848364	0.718185	1.38927	0.00355	0.0276684	yes	1.196542497	0.218100942	1.339672922	-0.750514928
ENSG00000145476	ENSG00000145476	CYP4V2	chr4:186191519-186258471	1.29066	3.15301	5.00E-05	0.000920822	yes	1.2667894	1.176480275	1.66381275	0.963882789
ENSG00000186377	ENSG00000186377	CYP4X1	chr1:47023567-47050751	0.508992	1.41918	0.00375	0.0288447	yes	0.210963897	0.126662431	1.300088357	-0.028329131
ENSG00000001630	ENSG00000001630	CYP51A1	chr7:92112150-92180725	-0.637129	-1.52088	0.0009	0.00981167	yes	-0.673464664	-0.551841315	-1.044414823	-0.362205201
ENSG00000142871	ENSG00000142871	CYR61	chr1:85580760-85583962	-1.04117	-3.07081	5.00E-05	0.000920822	yes	-1.280179737	-0.670265648	-1.534698851	-0.840508836
ENSG00000153071	ENSG00000153071	DAB2	chr5:39284261-39462300	-1.96823	-2.35557	5.00E-05	0.000920822	yes	-1.521847602	-1.804738698	-2.425759168	-2.309875628
ENSG00000136848	ENSG00000136848	DAB2IP	chr9:121567056-121785530	-0.536966	-1.48752	0.00185	0.0170798	yes	-0.609197451	-0.848976763	-0.639027861	-0.145617519
ENSG00000167657	ENSG00000167657	DAPK3	chr19:3958452-3971123	-1.17335	-1.88147	0.00025	0.00355878	yes	-0.734027672	-1.79268483	-1.103939957	-1.256838622
ENSG00000123977	ENSG00000123977	DAW1	chr2:227871053-227924344	1.18376	3.01742	5.00E-05	0.000920822	yes	1.174045584	1.118487055	1.463553874	0.926947363
ENSG00000113758	ENSG00000113758	DBN1	chr5:177456607-177474401	-1.06292	-1.51524	0.0027	0.0225378	yes	-1.182464275	-1.121669368	-2.004403477	-0.386001501
ENSG00000057019	ENSG00000057019	DCBLD2	chr3:98714329-98901689	-0.494135	-1.04365	0.00485	0.0347304	yes	-0.627639706	-0.135012154	-0.681438533	-0.602721635
ENSG00000133083	ENSG00000133083	DCLK1	chr13:35768651-36131306	-1.5383	-2.01001	5.00E-05	0.000920822	yes	-2.600613491	-1.413266931	-0.978632222	-1.602212436
ENSG00000151065	ENSG00000151065	DCP1B	chr12:1946053-2697950	1.03682	1.18446	0.0066	0.0435483	yes	1.437954766	0.793409269	0.823303036	0.996238489
ENSG00000169738	ENSG00000169738	DCXR	chr17:82035135-82037732	-0.572647	-1.24743	0.0067	0.0440433	yes	-0.368702087	-1.823978987	-0.231766505	-0.356573651
ENSG00000134574	ENSG00000134574	DDB2	chr11:47214464-47239240	0.757741	1.38579	0.00395	0.0297664	yes	0.823930298	0.470757724	0.921320675	0.776908142
ENSG00000123136	ENSG00000123136	DDX39A	chr19:14408818-14419383	-0.84535	-1.78583	0.0003	0.00412888	yes	-0.47013052	-0.825572241	-1.638452936	-0.692117045
ENSG00000067048	ENSG00000067048	DDX3Y	chrY:12904107-12920478	-0.817743	-1.32331	0.0057	0.039148	yes	-0.62178127	-0.459792941	-0.914262883	-1.466965831
ENSG00000110367	ENSG00000110367	DDX6	chr11:118704606-118791149	0.474906	1.17611	0.00785	0.0496147	yes	0.280168639	0.487284095	0.706287019	0.391296964
ENSG00000160570	ENSG00000160570	DEDD2	chr19:42198597-42220140	-0.616972	-1.31155	0.00255	0.0216053	yes	-0.203617734	-0.843380174	-0.994082416	-0.555561562
ENSG00000175984	ENSG00000175984	DENND2C	chr1:114582847-114670422	-1.12031	-2.95779	5.00E-05	0.000920822	yes	-0.994413602	-0.987009815	-1.550596995	-1.022834243
ENSG00000105339	ENSG00000105339	DENND3	chr8:141117277-141195808	-0.929021	-1.48462	0.00205	0.018538	yes	-0.603115918	-0.542717631	-1.307538471	-1.506188882
ENSG00000198837	ENSG00000198837	DENND4B	chr1:153929500-153946696	-1.20784	-1.72094	0.00115	0.0118763	yes	-0.930550227	-1.012621677	-1.649503636	-1.348812367
ENSG00000035499	ENSG00000035499	DEPDC1B	chr5:60596911-60700190	-1.09671	-1.02064	0.005	0.0354804	yes	-2.337488191	-1.957600914	-0.707695765	-0.317025123
ENSG00000121690	ENSG00000121690	DEPDC7	chr11:33015863-33033582	1.3461	1.34555	0.00465	0.0335366	yes	2.122329601	1.00242049	1.185324183	0.620564153
ENSG00000155792	ENSG00000155792	DEPTOR	chr8:119867418-120050913	1.59559	2.22203	0.0001	0.00170374	yes	1.362051312	0.403619534	2.200349692	1.84779943
ENSG00000105928	ENSG00000105928	DFNA5	chr7:24698352-24758113	-0.738443	-1.84837	5.00E-05	0.000920822	yes	-0.702733608	-0.515515055	-1.411903446	-0.498629405
ENSG00000128185	ENSG00000128185	DGCR6L	chr22:20314275-20320080	0.997972	1.45864	0.00425	0.0312916	yes	1.133607816	0.382708174	0.88163086	1.405156942
ENSG00000162496	ENSG00000162496	DHRS3	chr1:12567909-12617731	-0.493476	-1.41844	0.00395	0.0297664	yes	-0.508322425	-0.686342058	-0.375658823	-0.422687456
ENSG00000134815	ENSG00000134815	DHX34	chr19:47349280-47382704	-1.30025	-2.15263	0.0002	0.00299194	yes	-0.870945731	-1.234194433	-1.529888432	-1.708178011
ENSG00000163214	ENSG00000163214	DHX57	chr2:38797728-38875934	0.599056	1.27464	0.0027	0.0225378	yes	0.43633682	0.31203947	1.113738735	0.378758949
ENSG00000147202	ENSG00000147202	DIAPH2	chrX:96684662-97642589	-0.615964	-1.49194	0.00345	0.0270836	yes	-1.011000001	-0.718366436	-0.335167341	-0.487419537
ENSG00000160305	ENSG00000160305	DIP2A	chr21:46458898-46569852	-0.841418	-1.99788	0.00025	0.00355878	yes	-0.695432004	-0.460239049	-1.008841195	-1.354593266
ENSG00000066084	ENSG00000066084	DIP2B	chr12:50504984-50748667	-0.691926	-1.82931	5.00E-05	0.000920822	yes	-1.017564392	-0.587726655	-0.737355288	-0.48009619
ENSG00000154309	ENSG00000154309	DISP1	chr1:222815021-223005995	1.03002	1.52463	0.00115	0.0118763	yes	1.103847653	1.005685416	1.452149015	0.350363418
ENSG00000107984	ENSG00000107984	DKK1	chr10:52314295-52318042	-0.833911	-1.7362	0.00085	0.00938259	yes	-1.160330095	-1.075094996	-0.981743131	-0.294061664
ENSG00000050165	ENSG00000050165	DKK3	chr11:11963105-12009769	-0.984675	-1.57977	0.00025	0.00355878	yes	-0.907348381	-1.078861128	-1.076431654	-0.887390639
ENSG00000164741	ENSG00000164741	DLC1	chr8:13083360-13604610	-2.56455	-1.81858	5.00E-05	0.000920822	yes	-3.715907679	-1.926221996	-2.800647606	-2.370174301
ENSG00000119689	ENSG00000119689	DLST	chr14:74881890-74903745	-0.718632	-1.87708	5.00E-05	0.000920822	yes	-0.685355219	-0.413820885	-0.944647381	-0.892573791
ENSG00000161249	ENSG00000161249	DMKN	chr19:35497219-35513658	-0.658263	-1.30231	0.00415	0.0308289	yes	-0.609672947	-1.13061773	-0.509282588	-0.474080685
ENSG00000104093	ENSG00000104093	DMXL2	chr15:51414096-51622833	0.898051	1.26244	0.00775	0.0492031	yes	1.076967444	1.09191724	1.041826748	0.206878186
ENSG00000165506	ENSG00000165506	DNAAF2	chr14:49625173-49635230	0.91767	2.03192	0.00015	0.00239372	yes	0.685682017	1.114522472	1.094275479	0.720277979
ENSG00000158486	ENSG00000158486	DNAH3	chr16:20933110-21180616	0.792744	1.33658	0.0033	0.0261534	yes	0.496402487	0.786326005	1.396366143	0.21628254
ENSG00000039139	ENSG00000039139	DNAH5	chr5:13690330-13944543	1.06237	2.48704	5.00E-05	0.000920822	yes	0.564425265	1.003997709	1.679172584	0.73696676
ENSG00000115423	ENSG00000115423	DNAH6	chr2:84516454-84819589	1.97827	2.08179	5.00E-05	0.000920822	yes	1.510119483	1.712899903	2.588322772	1.856098776
ENSG00000171595	ENSG00000171595	DNAI2	chr17:74274246-74314884	0.850462	1.83657	0.0004	0.00515795	yes	1.021155523	0.455981544	1.034207841	0.818086625
ENSG00000132002	ENSG00000132002	DNAJB1	chr19:14514769-14565980	-0.81374	-1.98604	5.00E-05	0.000920822	yes	-1.006812239	-0.793857705	-1.050725565	-0.477042699
ENSG00000136770	ENSG00000136770	DNAJC1	chr10:21756536-22003769	-0.714414	-1.7812	0.00015	0.00239372	yes	-0.89814736	-1.031396694	-0.656831285	-0.362658987
ENSG00000108176	ENSG00000108176	DNAJC12	chr10:67796664-67838166	1.46271	1.44677	0.0015	0.0146439	yes	1.236487818	1.860783845	1.353565506	1.311114347
ENSG00000178401	ENSG00000178401	DNAJC22	chr12:49346916-49357546	2.75016	1.34405	0.0002	0.00299194	yes	3.512123641	2.794171906	2.395630153	1.724250269
ENSG00000116675	ENSG00000116675	DNAJC6	chr1:65248218-65416006	0.651234	1.11329	0.0046	0.0333293	yes	0.337511208	0.768431872	1.031309747	0.346163094
ENSG00000150760	ENSG00000150760	DOCK1	chr10:126905408-127452517	-0.877615	-1.51186	0.0027	0.0225378	yes	-0.931177199	-0.966684882	-0.546060626	-1.132673755
ENSG00000147459	ENSG00000147459	DOCK5	chr8:25184722-25418082	-0.796244	-0.99939	0.00275	0.0227399	yes	-0.79799771	-0.564916344	-1.0912671	-0.778703125
ENSG00000166171	ENSG00000166171	DPCD	chr10:101570559-101609668	0.721003	1.28984	0.00735	0.0471731	yes	0.748445434	0.457012713	0.651033765	0.978437026
ENSG00000011332	ENSG00000011332	DPF1	chr19:38211005-38229714	-2.61692	-1.60535	5.00E-05	0.000920822	yes	-2.690718759	-2.058297027	-4.450782762	-2.242310015
ENSG00000148399	ENSG00000148399	DPH7	chr9:137554903-137578935	-0.867975	-1.79362	0.00025	0.00355878	yes	-0.414063352	-0.958847188	-0.813528375	-1.483189106
ENSG00000170629	ENSG00000170629	DPY19L2P2	chr7:103175132-103280410	1.70692	2.78281	5.00E-05	0.000920822	yes	1.926552992	1.812800269	2.128445747	0.455665382
ENSG00000157856	ENSG00000157856	DRC1	chr2:26401915-26456711	0.656414	1.72714	0.00025	0.00355878	yes	0.756970332	0.559180506	0.628806428	0.673547368
ENSG00000159625	ENSG00000159625	DRC7	chr16:57668186-57731805	1.17412	1.07318	0.00645	0.0428996	yes	1.79661	0.78540913	1.272952509	0.497759356
ENSG00000134762	ENSG00000134762	DSC3	chr18:30990007-31042815	-0.704956	-1.64515	0.00315	0.0252197	yes	-1.154859138	-0.369836146	-0.854812531	-0.5607934
ENSG00000046604	ENSG00000046604	DSG2	chr18:31498042-31556911	-0.552393	-1.31553	0.00415	0.0308289	yes	-0.852823732	-0.100451924	-0.969229646	-0.453374687
ENSG00000134757	ENSG00000134757	DSG3	chr18:31447794-31478702	-1.05999	-2.99118	5.00E-05	0.000920822	yes	-1.305546832	-0.719549252	-1.796532023	-0.69241938
ENSG00000151914	ENSG00000151914	DST	chr6:56457986-56954628	-0.777154	-0.999435	0.00035	0.00464046	yes	-1.147865179	-0.303661593	-1.376957463	-0.540456859
ENSG00000197057	ENSG00000197057	DTHD1	chr4:36281621-36392410	1.65451	3.92129	5.00E-05	0.000920822	yes	1.433742317	1.547104275	2.207597238	1.232572842
ENSG00000169570	ENSG00000169570	DTWD2	chr5:118837321-118988545	0.708859	1.34334	0.0055	0.0380522	yes	0.077126783	0.938600002	1.117586831	0.481939254
ENSG00000140279	ENSG00000140279	DUOX2	chr15:45092649-45201175	1.29374	1.43487	0.00105	0.011112	yes	1.600500758	0.889294772	1.085191879	1.485479129
ENSG00000120129	ENSG00000120129	DUSP1	chr5:172758225-172777774	-0.650031	-1.95763	0.0002	0.00299194	yes	-1.01751241	-0.375138981	-0.830190163	-0.470705746
ENSG00000143507	ENSG00000143507	DUSP10	chr1:221701423-221742176	-1.25292	-3.05091	5.00E-05	0.000920822	yes	-1.42574524	-1.540164087	-1.465151099	-0.736670678
ENSG00000162999	ENSG00000162999	DUSP19	chr2:183078558-183108519	1.9381	2.4241	5.00E-05	0.000920822	yes	1.527491662	2.042141399	2.543881159	1.319087196
ENSG00000158050	ENSG00000158050	DUSP2	chr2:96143165-96145440	-2.09731	-1.83015	0.00115	0.0118763	yes	-2.811970621	-2.227957006	-1.31424109	-2.500018128
ENSG00000120875	ENSG00000120875	DUSP4	chr8:29333063-29350668	1.25456	3.62283	5.00E-05	0.000920822	yes	1.389000963	1.197189188	1.116060733	1.301216704
ENSG00000138166	ENSG00000138166	DUSP5	chr10:110497837-110511544	-1.53459	-3.78114	5.00E-05	0.000920822	yes	-1.491284085	-1.228746475	-2.413007311	-1.284336583
ENSG00000164086	ENSG00000164086	DUSP7	chr3:52048918-52056550	-1.44502	-4.22275	5.00E-05	0.000920822	yes	-1.580726534	-1.037004012	-2.406351822	-1.12386345
ENSG00000107404	ENSG00000107404	DVL1	chr1:1331313-1349350	-1.16898	-2.20979	5.00E-05	0.000920822	yes	-1.133042478	-1.859326019	-1.362900098	-0.602547701
ENSG00000133665	ENSG00000133665	DYDC2	chr10:80336104-80368073	0.74142	1.95156	0.0002	0.00299194	yes	0.917726871	0.408427475	1.07735073	0.444404216
ENSG00000138036	ENSG00000138036	DYNC2LI1	chr2:43774038-43810010	0.881991	2.44736	5.00E-05	0.000920822	yes	0.938559447	0.789248457	0.932969471	0.862100587
ENSG00000088986	ENSG00000088986	DYNLL1	chr12:120469849-120498493	0.795966	2.27997	5.00E-05	0.000920822	yes	0.797729949	1.033154848	0.868937956	0.415522293
ENSG00000264364	ENSG00000264364	DYNLL2	chr17:58083414-58095536	0.59685	1.74151	0.0005	0.00620361	yes	0.561768956	0.410059209	0.635193953	0.758448521
ENSG00000168589	ENSG00000168589	DYNLRB2	chr16:80065835-80563135	1.3519	2.80529	5.00E-05	0.000920822	yes	1.190275224	1.554357478	1.055494721	1.54227673
ENSG00000146425	ENSG00000146425	DYNLT1	chr6:158636473-158644739	0.463801	1.38401	0.0065	0.0430698	yes	0.546920897	0.277702921	0.40947038	0.599564689
ENSG00000198919	ENSG00000198919	DZIP3	chr3:108589681-108694846	1.20462	2.61592	5.00E-05	0.000920822	yes	0.869606022	1.253940101	1.571514681	1.024914199
ENSG00000165891	ENSG00000165891	E2F7	chr12:77021246-77065580	1.15393	2.90251	5.00E-05	0.000920822	yes	1.237356865	1.039459826	1.668976103	0.387071981
ENSG00000147155	ENSG00000147155	EBP	chrX:48521157-48528716	-0.634191	-1.34925	0.00775	0.0492031	yes	-0.612917846	-1.832581747	-0.102688701	-0.491510822
ENSG00000093144	ENSG00000093144	ECHDC1	chr6:127288709-127343609	0.76154	1.53034	0.00205	0.018538	yes	0.643943076	0.701022067	0.897827849	0.790498752
ENSG00000143369	ENSG00000143369	ECM1	chr1:150508061-150513789	-1.29138	-3.26126	5.00E-05	0.000920822	yes	-1.350144862	-1.556862756	-1.411210978	-0.926581002
ENSG00000131080	ENSG00000131080	EDA2R	chrX:66595636-66639298	1.16499	2.30323	5.00E-05	0.000920822	yes	1.576916441	1.887151338	-0.144917633	0.467287753
ENSG00000116406	ENSG00000116406	EDEM3	chr1:184690230-184754913	1.19049	3.28263	5.00E-05	0.000920822	yes	0.817018934	1.332336276	1.652189664	0.770818998
ENSG00000164176	ENSG00000164176	EDIL3	chr5:83940553-84490765	-0.810274	-1.50164	0.00205	0.018538	yes	-2.320492059	-1.269681015	-0.024436589	-0.550170657
ENSG00000078401	ENSG00000078401	EDN1	chr6:12290362-12297194	-1.32045	-2.52445	5.00E-05	0.000920822	yes	-1.616804106	-0.686949895	-2.542760002	-1.050479805
ENSG00000103319	ENSG00000103319	EEF2K	chr16:22206281-22288738	1.0083	1.44414	0.00035	0.00464046	yes	0.91379918	0.616783176	1.502561508	0.844192665
ENSG00000034239	ENSG00000034239	EFCAB1	chr8:48710788-48735311	1.26556	2.37124	5.00E-05	0.000920822	yes	1.289535272	1.259956335	1.463891956	1.013591955
ENSG00000185055	ENSG00000185055	EFCAB10	chr7:105532084-105600875	1.12241	1.42786	0.00605	0.0410324	yes	0.945636129	1.481441851	1.21109291	0.744126666
ENSG00000203666	ENSG00000203666	EFCAB2	chr1:244969349-245127164	0.854831	1.72977	0.00015	0.00239372	yes	0.694786857	0.975853873	0.891810546	0.842565936
ENSG00000186976	ENSG00000186976	EFCAB6	chr22:43516106-43812337	1.01758	1.36015	0.0008	0.0089782	yes	0.467407273	1.279769323	1.724761793	-0.025972158
ENSG00000163576	ENSG00000163576	EFHB	chr3:19879471-19947025	1.02628	2.02007	5.00E-05	0.000920822	yes	0.682991388	1.180586019	1.145717149	1.04429602
ENSG00000183690	ENSG00000183690	EFHC2	chrX:44147881-44343672	1.18732	2.83526	5.00E-05	0.000920822	yes	1.152521215	1.407875234	1.390617978	0.687738209
ENSG00000090776	ENSG00000090776	EFNB1	chrX:68828996-68842147	-1.02744	-2.81104	5.00E-05	0.000920822	yes	-1.276618609	-1.072645323	-1.114688974	-0.707631371
ENSG00000146648	ENSG00000146648	EGFR	chr7:55019020-55256620	-1.05279	-1.82566	5.00E-05	0.000920822	yes	-1.322717958	-0.672344107	-1.242577145	-1.064134038
ENSG00000110047	ENSG00000110047	EHD1	chr11:64851641-64888296	-0.986638	-1.47503	0.0037	0.0285379	yes	-1.184715826	-1.498079014	-0.671006752	-0.745151544
ENSG00000024422	ENSG00000024422	EHD2	chr19:47607523-47743134	-0.796606	-1.54746	0.00105	0.011112	yes	-1.314598826	-1.260519841	-0.586341688	-0.290975376
ENSG00000255302	ENSG00000255302	EID1	chr15:48823734-48963444	0.9088	2.21849	5.00E-05	0.000920822	yes	1.029553713	0.755771798	0.979773059	0.854278109
ENSG00000173812	ENSG00000173812	EIF1	chr17:41688884-41692668	-0.901645	-2.359	5.00E-05	0.000920822	yes	-0.955880231	-0.81214632	-1.678327683	-0.427407127
ENSG00000106263	ENSG00000106263	EIF3B	chr7:2251769-2380745	-0.845485	-1.56545	0.0025	0.0212968	yes	-0.691096921	-0.934555572	-0.635915687	-1.184503123
ENSG00000175390	ENSG00000175390	EIF3F	chr11:7970250-8001862	-0.631455	-1.57507	0.00155	0.0150178	yes	-0.877069819	-1.025650637	-0.478077414	-0.271402314
ENSG00000084623	ENSG00000084623	EIF3I	chr1:32209093-32231604	-0.729641	-1.44119	0.00555	0.0383417	yes	-0.609536351	-1.157050146	-0.502264201	-0.731254379
ENSG00000149100	ENSG00000149100	EIF3M	chr11:32583797-32794658	-0.795704	-1.72086	0.0006	0.00716698	yes	-0.945501808	-0.991130277	-0.522442624	-0.771709213
ENSG00000063046	ENSG00000063046	EIF4B	chr12:53006157-53079420	-0.582226	-1.25564	0.0042	0.0310206	yes	-0.706824436	-0.37537077	-0.887487064	-0.419666309
ENSG00000148730	ENSG00000148730	EIF4EBP2	chr10:70404378-70428618	0.797314	2.39558	5.00E-05	0.000920822	yes	0.663338692	0.777690653	1.010576942	0.71247599
ENSG00000120690	ENSG00000120690	ELF1	chr13:40931919-41084006	-0.515949	-1.44734	0.0033	0.0261534	yes	-0.547188904	-0.314304299	-0.244339213	-1.106139361
ENSG00000135374	ENSG00000135374	ELF5	chr11:34478792-34513805	0.906507	1.42981	0.0033	0.0261534	yes	0.814919066	0.794683189	1.174416944	0.804957355
ENSG00000118402	ENSG00000118402	ELOVL4	chr6:79914811-79947580	-1.16157	-2.90214	5.00E-05	0.000920822	yes	-1.249945385	-0.588285463	-1.821791761	-1.252813921
ENSG00000164181	ENSG00000164181	ELOVL7	chr5:60751790-60844389	-1.30043	-2.56294	5.00E-05	0.000920822	yes	-1.485174637	-0.462114471	-2.218171796	-1.617111757
ENSG00000170571	ENSG00000170571	EMB	chr5:50396191-50443248	0.652677	1.87558	0.00025	0.00355878	yes	0.545347816	0.905489013	0.716322823	0.392638857
ENSG00000104412	ENSG00000104412	EMC2	chr8:108443600-108486918	-0.76928	-1.49031	0.0029	0.0237712	yes	-0.918788722	-0.894381709	-0.265190416	-1.159001991
ENSG00000102119	ENSG00000102119	EMD	chrX:154379196-154381523	-0.906966	-2.14839	5.00E-05	0.000920822	yes	-0.788947468	-1.411486579	-0.607728713	-0.937044501
ENSG00000134531	ENSG00000134531	EMP1	chr12:13196715-13219939	-1.65596	-3.07606	5.00E-05	0.000920822	yes	-2.002921391	-1.178524297	-2.527580117	-1.305497885
ENSG00000213853	ENSG00000213853	EMP2	chr16:10528421-10580698	0.835949	2.36091	5.00E-05	0.000920822	yes	0.607251416	0.649741805	1.262305335	0.721666302
ENSG00000142227	ENSG00000142227	EMP3	chr19:48296456-48330553	-2.09617	-1.4212	0.0025	0.0212968	yes	-2.797657731	-2.134829784	-2.142825021	-1.566785243
ENSG00000149218	ENSG00000149218	ENDOD1	chr11:95089809-95132645	-0.538408	-1.61087	0.0013	0.0129788	yes	-0.832886603	-0.327447845	-0.779515253	-0.298306179
ENSG00000151023	ENSG00000151023	ENKUR	chr10:24981978-25062279	1.30417	1.9932	0.0002	0.00299194	yes	1.380817825	1.170807942	1.521294325	1.105434134
ENSG00000001561	ENSG00000001561	ENPP4	chr6:46129992-46146699	1.3456	3.5946	5.00E-05	0.000920822	yes	0.950977347	1.733583503	1.464868468	1.101872708
ENSG00000112796	ENSG00000112796	ENPP5	chr6:46159186-46170971	1.48048	2.48398	5.00E-05	0.000920822	yes	1.348143325	1.802224726	1.713328953	0.886789159
ENSG00000197586	ENSG00000197586	ENTPD6	chr20:25195692-25226735	-0.737293	-1.66489	0.0002	0.00299194	yes	-0.405458392	-0.936967983	-0.911974009	-0.759563572
ENSG00000119888	ENSG00000119888	EPCAM	chr2:47345157-47387601	0.965779	2.34111	5.00E-05	0.000920822	yes	1.095496976	1.058573814	0.876567793	0.812881193
ENSG00000086289	ENSG00000086289	EPDR1	chr7:37683795-38025695	-1.00489	-1.94326	5.00E-05	0.000920822	yes	-1.146875961	-0.893928729	-0.958673159	-1.032245978
ENSG00000142627	ENSG00000142627	EPHA2	chr1:16124336-16157329	-0.988561	-1.99416	5.00E-05	0.000920822	yes	-0.874898285	-0.991157462	-1.42554487	-0.748369171
ENSG00000143819	ENSG00000143819	EPHX1	chr1:225810091-225882369	1.10319	2.23375	5.00E-05	0.000920822	yes	1.193055566	0.889075838	0.785667283	1.44937385
ENSG00000172031	ENSG00000172031	EPHX4	chr1:92029981-92063536	1.75393	1.46451	0.00525	0.0368466	yes	2.104520833	1.418240126	1.636430947	1.769311127
ENSG00000127527	ENSG00000127527	EPS15L1	chr19:16355238-16472085	-0.572291	-1.12487	0.0053	0.0369951	yes	-0.444871761	-1.101585798	-0.609996329	-0.261290351
ENSG00000131037	ENSG00000131037	EPS8L1	chr19:55072019-55087923	-1.38938	-2.52023	5.00E-05	0.000920822	yes	-0.92336458	-1.731321904	-2.003480533	-1.154996604
ENSG00000198758	ENSG00000198758	EPS8L3	chr1:109712254-109775428	1.99503	0.643442	0.0064	0.0426274	yes	3.31751441	-1.677574819	2.301898591	-0.450447462
ENSG00000133106	ENSG00000133106	EPSTI1	chr13:42886387-42992271	2.29448	0.763249	0.0006	0.00716698	yes	0.884002644	1.684382337	3.545002733	1.531733376
ENSG00000175595	ENSG00000175595	ERCC4	chr16:13920156-13952345	1.82145	1.54849	5.00E-05	0.000920822	yes	1.626623586	2.486808935	1.504494329	1.382364398
ENSG00000124882	ENSG00000124882	EREG	chr4:74365142-74388751	-1.00823	-2.30941	5.00E-05	0.000920822	yes	-1.308863184	-0.069841558	-2.349230388	-1.197628076
ENSG00000178965	ENSG00000178965	ERICH3	chr1:74568110-74673738	0.783759	1.54094	0.00175	0.0164144	yes	0.61942684	0.622706581	1.254150326	0.511105014
ENSG00000099219	ENSG00000099219	ERMP1	chr9:5629024-5833117	-0.697056	-1.75409	0.00035	0.00464046	yes	-0.904017731	-0.501732868	-0.843611211	-0.579016969
ENSG00000178607	ENSG00000178607	ERN1	chr17:64039141-64130819	-0.79189	-1.28676	0.00245	0.0210488	yes	-0.919852879	-0.186882501	-1.342556343	-0.97437827
ENSG00000116285	ENSG00000116285	ERRFI1	chr1:8004403-8026308	-1.43386	-3.44077	5.00E-05	0.000920822	yes	-1.463137536	-0.564807257	-2.741580241	-1.774522993
ENSG00000196482	ENSG00000196482	ESRRG	chr1:216503245-217137755	2.15016	1.12094	5.00E-05	0.000920822	yes	1.548184145	1.682882558	3.160282261	1.422168141
ENSG00000143971	ENSG00000143971	ETAA1	chr2:67397318-67410545	0.940317	1.71029	0.00145	0.0142445	yes	1.090247017	0.8445974	0.988458289	0.821188969
ENSG00000105755	ENSG00000105755	ETHE1	chr19:43506718-43536130	-1.00099	-2.7397	5.00E-05	0.000920822	yes	-1.141836544	-1.480391427	-0.708323875	-0.798306695
ENSG00000143845	ENSG00000143845	ETNK2	chr1:204131061-204152003	-0.807547	-1.61139	0.0004	0.00515795	yes	-1.203402289	-0.655107918	-1.576792588	-0.182940649
ENSG00000134954	ENSG00000134954	ETS1	chr11:128458760-128587558	-1.24421	-2.97854	5.00E-05	0.000920822	yes	-1.528758204	-1.014080942	-1.571007739	-0.970684629
ENSG00000157557	ENSG00000157557	ETS2	chr21:38805306-38824955	-1.07633	-2.39457	5.00E-05	0.000920822	yes	-1.483356104	-0.795655328	-1.529653002	-0.697040706
ENSG00000072840	ENSG00000072840	EVC	chr4:5711196-5893058	-0.88244	-1.14377	0.00185	0.0170798	yes	-0.773994834	-1.07860355	-0.583296528	-1.171130438
ENSG00000196405	ENSG00000196405	EVL	chr14:99971448-100160163	-1.09421	-1.13408	0.0032	0.0255764	yes	-0.432734906	-1.335842307	-1.378000176	-1.507175261
ENSG00000081177	ENSG00000081177	EXD2	chr14:69183019-69359308	0.571448	1.30412	0.0039	0.0294999	yes	0.675817628	0.595496869	0.533700657	0.472926383
ENSG00000171824	ENSG00000171824	EXOSC10	chr1:11066617-11102100	-0.661307	-1.18345	0.00465	0.0335366	yes	-0.516209042	-0.716077708	-1.075906536	-0.421030861
ENSG00000223496	ENSG00000223496	EXOSC6	chr16:70246777-70251930	0.522444	1.40441	0.00355	0.0276684	yes	0.405385605	0.438300228	0.741823935	0.47903034
ENSG00000110723	ENSG00000110723	EXPH5	chr11:108505430-108593738	1.27001	3.40955	5.00E-05	0.000920822	yes	0.909201607	1.381695535	1.719710091	0.902350598
ENSG00000162694	ENSG00000162694	EXTL2	chr1:100872371-100895998	1.192	1.97577	5.00E-05	0.000920822	yes	1.345163878	1.282883957	1.342537854	0.703931252
ENSG00000181104	ENSG00000181104	F2R	chr5:76403248-76735781	-0.892008	-1.7858	0.001	0.0106629	yes	-1.084166592	-0.236771139	-1.253034848	-1.266793223
ENSG00000164251	ENSG00000164251	F2RL1	chr5:76818932-76835315	-0.784808	-2.29163	5.00E-05	0.000920822	yes	-0.835296075	-0.861786829	-0.660220277	-0.790376643
ENSG00000103089	ENSG00000103089	FA2H	chr16:74712954-74774831	-1.51351	-2.26074	5.00E-05	0.000920822	yes	-1.621393194	-1.947155579	-1.454975216	-1.145849801
ENSG00000185504	ENSG00000185504	FAAP100	chr17:81539884-81553961	-0.743823	-1.40234	0.00385	0.0293261	yes	-0.174300642	-1.277339532	-0.671955625	-1.113384117
ENSG00000185104	ENSG00000185104	FAF1	chr1:50437027-50960263	-0.631594	-1.47997	0.0029	0.0237712	yes	-0.915876078	-0.500719799	-0.64657353	-0.501688796
ENSG00000158234	ENSG00000158234	FAIM	chr3:138608605-138633376	1.00077	1.38192	0.0031	0.0248758	yes	0.676669157	1.052815667	0.701866675	1.435429655
ENSG00000065809	ENSG00000065809	FAM107B	chr10:14518556-14774897	0.503915	1.10603	0.0043	0.0315445	yes	0.396544964	0.748633892	0.477442468	0.359977097
ENSG00000125898	ENSG00000125898	FAM110A	chr20:833714-857463	-0.877847	-1.69839	0.00085	0.00938259	yes	-0.742388835	-1.177616916	-0.766512921	-0.864994722
ENSG00000184731	ENSG00000184731	FAM110C	chr2:38813-46870	-0.679396	-1.31222	0.0066	0.0435483	yes	-0.736637022	-0.286662952	-0.784388733	-1.008168355
ENSG00000166801	ENSG00000166801	FAM111A	chr11:59130132-59155039	1.00885	1.85185	5.00E-05	0.000920822	yes	1.166501789	1.161608494	1.290217759	0.165837815
ENSG00000189057	ENSG00000189057	FAM111B	chr11:59107184-59127410	2.83915	1.1044	5.00E-05	0.000920822	yes	1.546506411	2.149695196	3.850037941	2.77508721
ENSG00000112584	ENSG00000112584	FAM120B	chr6:170282205-170407065	1.07096	1.91696	0.00015	0.00239372	yes	1.153322922	1.182040888	1.242490538	0.626690131
ENSG00000184083	ENSG00000184083	FAM120C	chrX:54068323-54183281	1.43535	2.03819	5.00E-05	0.000920822	yes	1.297894122	1.553155325	1.774634651	1.002257924
ENSG00000135842	ENSG00000135842	FAM129A	chr1:184790723-184974550	-0.875449	-2.13377	5.00E-05	0.000920822	yes	-0.869374954	-0.73467449	-1.238548293	-0.717389538
ENSG00000136830	ENSG00000136830	FAM129B	chr9:127505338-127578989	-1.17284	-1.63543	0.0007	0.00806114	yes	-1.171367234	-1.026612039	-1.469557655	-1.064195222
ENSG00000138640	ENSG00000138640	FAM13A	chr4:88709788-89111398	1.2305	1.70479	0.00035	0.00464046	yes	1.193139627	0.871353379	1.983944873	0.394296963
ENSG00000152380	ENSG00000152380	FAM151B	chr5:80482292-80542563	1.08315	1.56054	0.00115	0.0118763	yes	1.05537821	1.368513999	1.156088408	0.665231997
ENSG00000051009	ENSG00000051009	FAM160A2	chr11:6211334-6234711	-0.928485	-2.22457	5.00E-05	0.000920822	yes	-0.495827806	-0.735084265	-1.13176683	-1.576283976
ENSG00000158863	ENSG00000158863	FAM160B2	chr8:22089158-22104898	-0.871396	-1.39027	0.00315	0.0252197	yes	-0.645971776	-0.919233403	-0.76411316	-1.218245638
ENSG00000150756	ENSG00000150756	FAM173B	chr5:10226329-10249915	1.16767	2.12098	5.00E-05	0.000920822	yes	1.195125532	1.427409708	1.465453054	0.316319024
ENSG00000174132	ENSG00000174132	FAM174A	chr5:100535304-100586741	0.974018	2.36838	5.00E-05	0.000920822	yes	0.75838657	1.614350189	0.618857283	0.649124117
ENSG00000186973	ENSG00000186973	FAM183A	chr1:43145152-43156396	1.02108	1.52169	0.00285	0.0233886	yes	1.337348687	0.524549073	0.841247425	1.239274098
ENSG00000106125	ENSG00000106125	FAM188B	chr7:30651942-30925516	1.02586	1.86243	0.0008	0.0089782	yes	0.947634064	0.925090444	1.361135188	0.805951783
ENSG00000160767	ENSG00000160767	FAM189B	chr1:155247204-155255483	-0.554409	-1.43206	0.0036	0.0279808	yes	-0.564788665	-0.906231401	-0.521351672	-0.290906787
ENSG00000146067	ENSG00000146067	FAM193B	chr5:177519787-177554541	-1.32479	-2.00575	0.0001	0.00170374	yes	-0.67631262	-1.4858345	-1.821270267	-1.594880801
ENSG00000225663	ENSG00000225663	FAM195B	chr17:81822360-81833302	-0.882573	-1.14964	0.0068	0.0444727	yes	-0.802998112	-1.527046597	-0.545636685	-0.825300455
ENSG00000164125	ENSG00000164125	FAM198B	chr4:158124473-158255411	2.07041	1.96212	5.00E-05	0.000920822	yes	2.224735698	2.298634672	2.107500343	1.53437391
ENSG00000005238	ENSG00000005238	FAM214B	chr9:35104111-35116341	-1.01251	-2.82494	5.00E-05	0.000920822	yes	-0.996968196	-0.759663398	-1.561501498	-0.856614114
ENSG00000179813	ENSG00000179813	FAM216B	chr13:42781549-42791549	1.31875	3.86193	5.00E-05	0.000920822	yes	1.214437798	1.454222468	1.505328013	1.055569115
ENSG00000184949	ENSG00000184949	FAM227A	chr22:38578119-38656629	1.223	1.16683	0.0062	0.0416691	yes	1.060663042	1.332181814	1.666418721	0.640874861
ENSG00000203778	ENSG00000203778	FAM229B	chr6:112087598-112102790	1.174	1.5995	0.00175	0.0164144	yes	0.703413277	1.320193519	1.216062288	1.365679334
ENSG00000084444	ENSG00000084444	FAM234B	chr12:13044283-13142521	0.893437	1.34995	0.0009	0.00981167	yes	0.768022906	1.100554995	0.902103527	0.777617267
ENSG00000183844	ENSG00000183844	FAM3B	chr21:41304211-41357431	1.26708	1.85052	0.0004	0.00515795	yes	1.13009294	-0.332663375	1.90535076	1.535135793
ENSG00000112773	ENSG00000112773	FAM46A	chr6:81491438-81752774	-0.841053	-2.18628	5.00E-05	0.000920822	yes	-1.096286302	-0.580571229	-0.871230653	-0.862901676
ENSG00000158246	ENSG00000158246	FAM46B	chr1:27005019-27012836	-1.03484	-1.76567	0.001	0.0106629	yes	-0.896436989	-1.507150063	-0.288955147	-2.030547627
ENSG00000183508	ENSG00000183508	FAM46C	chr1:117605933-117628372	1.95081	3.87212	5.00E-05	0.000920822	yes	1.825716903	1.496862454	2.786606323	1.13521102
ENSG00000197872	ENSG00000197872	FAM49A	chr2:16549458-16666331	-1.8498	-1.6868	0.0002	0.00299194	yes	-1.880519953	-1.907088652	-2.190510518	-1.504559976
ENSG00000145945	ENSG00000145945	FAM50B	chr6:3831932-3855737	1.1257	1.38817	0.00715	0.046226	yes	0.350333621	0.882232286	1.70449644	1.233304904
ENSG00000120709	ENSG00000120709	FAM53C	chr5:138285264-138349729	0.62258	1.42142	0.0021	0.0188692	yes	0.628522825	0.763128168	0.497721076	0.588202547
ENSG00000039523	ENSG00000039523	FAM65A	chr16:67517861-67546788	-1.16155	-2.2059	5.00E-05	0.000920822	yes	-0.824817953	-1.575012416	-1.323916645	-1.033597571
ENSG00000111913	ENSG00000111913	FAM65B	chr6:24797320-25057073	3.0407	1.70942	5.00E-05	0.000920822	yes	2.74042484	2.806835297	3.77158023	2.479822702
ENSG00000157470	ENSG00000157470	FAM81A	chr15:59105077-59523549	1.24459	0.660238	0.00505	0.0357992	yes	0.974627871	1.359024245	1.429941851	1.172112202
ENSG00000153347	ENSG00000153347	FAM81B	chr5:95391343-95450454	1.14755	2.12659	5.00E-05	0.000920822	yes	1.173826736	0.841338071	1.13727718	1.386294818
ENSG00000133477	ENSG00000133477	FAM83F	chr22:39994948-40044530	-1.15306	-1.84907	5.00E-05	0.000920822	yes	-1.539279774	-1.176859071	-1.278225497	-0.736938416
ENSG00000188522	ENSG00000188522	FAM83G	chr17:18950344-19047637	-0.749799	-1.80296	0.0002	0.00299194	yes	-0.448957001	-0.721165442	-1.243829541	-0.695919594
ENSG00000180921	ENSG00000180921	FAM83H	chr8:143723932-143733801	-0.614969	-1.77464	0.0003	0.00412888	yes	-0.609305956	-0.692861712	-0.87782675	-0.333776573
ENSG00000203499	ENSG00000203499	FAM83H-AS1	chr8:143734139-143746337	1.12595	2.65333	5.00E-05	0.000920822	yes	1.341590569	0.645342825	1.248426005	1.173487102
ENSG00000162981	ENSG00000162981	FAM84A	chr2:14632685-14650814	0.597198	1.48603	0.0023	0.0200038	yes	0.614798524	0.81928926	0.548590201	0.370228882
ENSG00000137414	ENSG00000137414	FAM8A1	chr6:17600354-17611719	1.07481	2.86943	5.00E-05	0.000920822	yes	0.792975212	1.489452147	1.165589056	0.715490213
ENSG00000153789	ENSG00000153789	FAM92B	chr16:85098357-85112508	0.823848	1.81414	0.00025	0.00355878	yes	0.798581701	-0.047396678	1.287719627	0.950085947
ENSG00000166797	ENSG00000166797	FAM96A	chr15:64072558-64094018	0.654863	1.42357	0.004	0.029983	yes	0.485690396	0.773925612	0.385708693	0.911658116
ENSG00000112039	ENSG00000112039	FANCE	chr6:35452360-35467103	-1.51917	-3.24996	5.00E-05	0.000920822	yes	-1.834975951	-2.332229681	-1.837328668	-0.651012725
ENSG00000183161	ENSG00000183161	FANCF	chr11:22622518-22813055	0.682427	1.407	0.0049	0.0349466	yes	0.762358592	0.843240749	0.32446794	0.745719246
ENSG00000203780	ENSG00000203780	FANK1	chr10:125896538-126009592	0.923041	1.50194	0.0021	0.0188692	yes	0.910787008	0.629295216	1.069087846	1.042251019
ENSG00000026103	ENSG00000026103	FAS	chr10:88879733-89015785	0.655749	1.77443	0.00035	0.00464046	yes	1.003482773	0.768563197	0.204815001	0.526859693
ENSG00000151876	ENSG00000151876	FBXO4	chr5:41925253-41941743	0.850455	1.43485	0.00495	0.0352141	yes	0.721720512	1.273644974	0.748180824	0.551635908
ENSG00000174013	ENSG00000174013	FBXO45	chr3:196554176-196589059	-0.523183	-1.4555	0.00385	0.0293261	yes	-0.725965332	0.030492911	-1.073154794	-0.551935473
ENSG00000204923	ENSG00000204923	FBXO48	chr2:68459418-68467258	1.21877	2.20723	5.00E-05	0.000920822	yes	0.993279227	0.853874144	1.841774231	0.946638417
ENSG00000275395	ENSG00000275395	FCGBP	chr19:39863322-39934626	2.26549	1.73386	0.00135	0.013421	yes	1.621450662	1.156388033	3.632567438	0.608173512
ENSG00000197948	ENSG00000197948	FCHSD1	chr5:141636949-141651419	-1.09513	-1.46318	0.00255	0.0216053	yes	-0.402596058	-1.296091922	-2.524814217	-0.902678947
ENSG00000160752	ENSG00000160752	FDPS	chr1:155308747-155331114	-0.671418	-1.59039	0.00115	0.0118763	yes	-0.690083292	-1.104700448	-0.676437655	-0.320066484
ENSG00000161513	ENSG00000161513	FDXR	chr17:74862496-74873031	1.11928	1.28866	0.0019	0.0173934	yes	1.835772656	0.506460663	0.556368716	1.15624753
ENSG00000066926	ENSG00000066926	FECH	chr18:57548282-57586772	0.924326	1.45148	0.00145	0.0142445	yes	1.229766035	1.195127237	0.36126135	0.741323634
ENSG00000169018	ENSG00000169018	FEM1B	chr15:68267791-68295865	-0.941905	-1.42781	0.0042	0.0310206	yes	-1.669204022	-0.091262805	-1.874481577	-0.846000719
ENSG00000088340	ENSG00000088340	FER1L4	chr20:35558736-35607562	-1.02188	-1.47913	0.0009	0.00981167	yes	-0.365123266	-1.394280888	-1.088642809	-1.544332739
ENSG00000073712	ENSG00000073712	FERMT2	chr14:52857267-52952435	-1.44898	-3.24842	5.00E-05	0.000920822	yes	-1.789072226	-0.758307877	-2.129711748	-1.489753374
ENSG00000149557	ENSG00000149557	FEZ1	chr11:125445744-125499528	-1.07021	-1.71523	0.00045	0.00569852	yes	-1.117740726	-1.351908722	-1.647574	-0.447654783
ENSG00000180263	ENSG00000180263	FGD6	chr12:95076748-95217482	-1.33388	-2.09121	0.0003	0.00412888	yes	-2.530928634	-0.73528982	-1.93010812	-0.860743429
ENSG00000129682	ENSG00000129682	FGF13	chrX:138614730-139222777	-1.00977	-1.11957	0.00365	0.0282915	yes	-1.388794326	-1.500232642	-0.600949702	-0.756804535
ENSG00000138685	ENSG00000138685	FGF2	chr4:122826707-122922968	-2.24029	-3.96547	5.00E-05	0.000920822	yes	-2.82878498	-1.45390218	-3.574805559	-1.960889448
ENSG00000077782	ENSG00000077782	FGFR1	chr8:38411137-38468834	-2.52104	-0.38166	5.00E-05	0.000920822	yes	-3.190957129	-3.130024354	-2.27852386	-1.904917082
ENSG00000000938	ENSG00000000938	FGR	chr1:27612063-27635277	-2.08692	-1.49533	5.00E-05	0.000920822	yes	-1.896164485	-1.654794568	-2.896068079	-2.178203913
ENSG00000142621	ENSG00000142621	FHAD1	chr1:15247271-15400283	0.936091	1.45162	0.00125	0.0125865	yes	0.948471787	0.296384717	1.425070945	0.856136776
ENSG00000137460	ENSG00000137460	FHDC1	chr4:152936351-152979696	-0.485324	-1.44386	0.004	0.029983	yes	-0.464789093	-0.244422521	-0.929112581	-0.389423102
ENSG00000189283	ENSG00000189283	FHIT	chr3:59749309-61251459	-4.56016	-1.34699	5.00E-05	0.000920822	yes	-5.009939533	-5.444444056	-3.535086465	-5.093338808
ENSG00000022267	ENSG00000022267	FHL1	chrX:136146701-136211359	-0.963907	-1.58369	0.00035	0.00464046	yes	-1.198307204	-1.67154004	-1.133038422	-0.242960136
ENSG00000115641	ENSG00000115641	FHL2	chr2:105357711-105438513	-0.881806	-2.56292	5.00E-05	0.000920822	yes	-0.928056419	-0.947402038	-1.056019968	-0.631149983
ENSG00000197296	ENSG00000197296	FITM2	chr20:44302837-44311169	1.29818	2.42351	5.00E-05	0.000920822	yes	1.180613124	1.088309055	1.643532201	1.213813899
ENSG00000176826	ENSG00000176826	FKBP9P1	chr7:55681073-55713252	-1.57152	-1.80016	0.00285	0.0233886	yes	-0.99619525	-1.729564088	-1.830341328	-1.933728904
ENSG00000237975	ENSG00000237975	FLG-AS1	chr1:152122533-152445456	2.42136	1.32726	0.0002	0.00299194	yes	3.582990616	1.849885376	1.648920738	1.434422813
ENSG00000196924	ENSG00000196924	FLNA	chrX:154348523-154374638	-1.31566	-2.00606	5.00E-05	0.000920822	yes	-1.305963926	-1.337203016	-1.968615553	-0.85927569
ENSG00000136068	ENSG00000136068	FLNB	chr3:58008399-58172251	-1.13716	-1.24646	0.003	0.0243224	yes	-1.216595329	-1.11778803	-1.562738304	-0.763640704
ENSG00000137312	ENSG00000137312	FLOT1	chr6:30727708-30742733	-0.780146	-1.92118	0.0002	0.00299194	yes	-0.722066674	-1.508098271	-0.435860023	-0.661611319
ENSG00000157827	ENSG00000157827	FMNL2	chr2:152335236-152649834	-1.52358	-3.47514	5.00E-05	0.000920822	yes	-1.743035592	-0.850329297	-2.395091524	-1.523769376
ENSG00000094963	ENSG00000094963	FMO2	chr1:171185207-171227788	0.677645	1.58186	0.0004	0.00515795	yes	0.367256804	1.220253895	0.26834842	0.654343254
ENSG00000007933	ENSG00000007933	FMO3	chr1:171090876-171117819	1.2297	1.47217	0.0006	0.00716698	yes	0.952164129	1.073820326	1.713898172	1.043018192
ENSG00000131781	ENSG00000131781	FMO5	chr1:147172770-147517875	1.80303	2.05112	0.0001	0.00170374	yes	1.514368618	1.759102766	2.334175202	1.418914707
ENSG00000141560	ENSG00000141560	FN3KRP	chr17:82716682-82734143	-0.580134	-1.50623	0.00125	0.0125865	yes	-0.573676804	-1.19281048	-0.433751546	-0.275923087
ENSG00000075420	ENSG00000075420	FNDC3B	chr3:172039627-172401665	-0.71339	-1.36988	5.00E-05	0.000920822	yes	-1.045879146	-0.238117502	-1.225746479	-0.556895698
ENSG00000110203	ENSG00000110203	FOLR3	chr11:72114868-72139892	-2.24172	-0.963498	0.00105	0.011112	yes	-1.344462305	-3.701963084	-2.659940136	-2.205115543
ENSG00000054598	ENSG00000054598	FOXC1	chr6:1609971-1613897	-0.752631	-2.19716	5.00E-05	0.000920822	yes	-1.111572399	-0.156646962	-1.272344827	-0.736491106
ENSG00000176692	ENSG00000176692	FOXC2	chr16:86565144-86569728	-1.6395	-1.92605	0.00145	0.0142445	yes	-1.912804993	-0.371918775	-4.999220784	-2.222488546
ENSG00000129654	ENSG00000129654	FOXJ1	chr17:76136332-76240373	1.58637	3.61841	5.00E-05	0.000920822	yes	1.147331024	0.6652992	2.611881085	1.068838545
ENSG00000164916	ENSG00000164916	FOXK1	chr7:4682308-4771443	-0.80418	-1.70138	0.0001	0.00170374	yes	-0.836102933	-0.618556218	-1.071867369	-0.728412606
ENSG00000139445	ENSG00000139445	FOXN4	chr12:109277978-109309220	2.40071	1.85755	0.00085	0.00938259	yes	2.963540353	0.8813318	3.145410598	1.395959259
ENSG00000118689	ENSG00000118689	FOXO3	chr6:108559834-108684774	-1.01757	-2.921	5.00E-05	0.000920822	yes	-1.276010546	-0.378305827	-1.706108089	-1.037933437
ENSG00000137166	ENSG00000137166	FOXP4	chr6:41494852-41602384	-0.746961	-1.50515	0.00175	0.0164144	yes	-0.666369983	-1.367988537	-0.523276866	-0.577514385
ENSG00000100350	ENSG00000100350	FOXRED2	chr22:36487189-36507101	1.48067	1.39525	0.0039	0.0294999	yes	1.305838899	0.764206941	1.917880055	1.684259696
ENSG00000254685	ENSG00000254685	FPGT	chr1:74198211-74544428	1.01616	2.09122	5.00E-05	0.000920822	yes	0.786683743	1.177068229	1.368764107	0.605350842
ENSG00000111816	ENSG00000111816	FRK	chr6:115931148-116060758	1.1671	3.42096	5.00E-05	0.000920822	yes	0.582071354	1.237660715	1.574895509	1.103051142
ENSG00000139926	ENSG00000139926	FRMD6	chr14:51454511-51730727	-0.981357	-2.29991	5.00E-05	0.000920822	yes	-1.178234651	-0.412526925	-1.530205842	-1.03923097
ENSG00000073910	ENSG00000073910	FRY	chr13:32025313-32299122	1.84617	0.98437	0.0063	0.0421804	yes	2.414152296	0.310195858	2.698551194	0.400950422
ENSG00000075618	ENSG00000075618	FSCN1	chr7:5592822-5606655	-0.947952	-1.79989	0.00065	0.00761591	yes	-1.145788066	-1.519002879	-1.092528386	-0.315336569
ENSG00000134363	ENSG00000134363	FST	chr5:53480408-53487134	-2.28747	-5.43407	5.00E-05	0.000920822	yes	-2.681630042	-2.157311675	-3.26555312	-1.576425968
ENSG00000070404	ENSG00000070404	FSTL3	chr19:676364-683399	-1.44292	-1.57588	0.0008	0.0089782	yes	-1.457558647	-1.947584773	-2.444510032	-0.590258123
ENSG00000179163	ENSG00000179163	FUCA1	chr1:23845076-23868294	0.93349	2.80495	5.00E-05	0.000920822	yes	1.138000891	0.854648193	0.841647676	0.87844471
ENSG00000069509	ENSG00000069509	FUNDC1	chrX:44523638-44543001	0.546258	1.33002	0.0077	0.0489738	yes	0.611940004	0.689590343	0.081538702	0.715354075
ENSG00000174951	ENSG00000174951	FUT1	chr19:48748010-48755390	-1.0664	-1.57097	0.00015	0.00239372	yes	-1.01150378	-0.715988633	-1.758432805	-0.972424036
ENSG00000171124	ENSG00000171124	FUT3	chr19:5842887-5858239	-0.755185	-1.55583	0.00085	0.00938259	yes	-0.318722863	-1.010198662	-0.67808083	-1.162848823
ENSG00000137731	ENSG00000137731	FXYD2	chr11:117427772-117877486	-4.05423	-1.20047	0.00015	0.00239372	yes	-3.225449771	-3.047032359	-6.27986341
ENSG00000089356	ENSG00000089356	FXYD3	chr19:35115878-35124324	0.498236	1.43447	0.0042	0.0310206	yes	0.593943063	0.392376557	0.008304648	0.865723301
ENSG00000089327	ENSG00000089327	FXYD5	chr19:35154729-35169883	-1.15591	-2.183	5.00E-05	0.000920822	yes	-1.110759244	-1.36987774	-1.963943947	-0.537797886
ENSG00000082074	ENSG00000082074	FYB	chr5:39105235-39274528	-0.536129	-1.36322	0.0025	0.0212968	yes	-1.033860506	0.048372625	-1.091386304	-0.383327795
ENSG00000123689	ENSG00000123689	G0S2	chr1:209661363-209734950	-1.60244	-3.01887	5.00E-05	0.000920822	yes	-2.003926389	-1.346151574	-2.007882693	-1.231155497
ENSG00000109458	ENSG00000109458	GAB1	chr4:143336761-143474568	-0.75223	-1.12291	0.0006	0.00716698	yes	-1.016779493	-0.360718447	-0.713593992	-1.023425262
ENSG00000204681	ENSG00000204681	GABBR1	chr6:29555514-29633976	-1.17549	-1.4753	0.0021	0.0188692	yes	-0.251142312	-0.99573916	-2.223430867	-2.216995909
ENSG00000166206	ENSG00000166206	GABRB3	chr15:26543545-26949207	1.29317	0.850788	0.0018	0.0167277	yes	1.025794364	0.811921119	1.741182965	1.41572141
ENSG00000102287	ENSG00000102287	GABRE	chrX:151953123-151974680	-0.957474	-1.2727	0.00095	0.0102695	yes	-0.254315841	-0.831877035	-1.367365712	-1.878081615
ENSG00000054983	ENSG00000054983	GALC	chr14:87710418-87993665	0.614215	1.45924	0.0024	0.0207456	yes	0.572736182	0.636724458	0.691583342	0.551592338
ENSG00000257594	ENSG00000257594	GALNT4	chr12:89419717-89548005	1.49534	1.75915	0.0017	0.0160629	yes	0.974421141	1.467138057	2.133082568	1.111777101
ENSG00000109586	ENSG00000109586	GALNT7	chr4:173131927-173329694	-0.746656	-1.35759	0.0062	0.0416691	yes	-0.750624365	-0.808836642	-0.567051709	-0.878984656
ENSG00000106105	ENSG00000106105	GARS	chr7:30496620-30634033	-0.694749	-1.36098	0.00335	0.0264605	yes	-0.543669512	-0.230942012	-1.506760942	-0.782734168
ENSG00000141448	ENSG00000141448	GATA6	chr18:22169442-22205229	-0.907711	-2.26116	5.00E-05	0.000920822	yes	-0.993143743	-0.888361588	-1.376141024	-0.505812642
ENSG00000167491	ENSG00000167491	GATAD2A	chr19:19385825-19508931	-0.622256	-1.33208	0.00095	0.0102695	yes	-0.38826279	-1.005680748	-0.350497859	-0.856688101
ENSG00000143614	ENSG00000143614	GATAD2B	chr1:153804724-153922975	-0.932578	-1.25278	0.0069	0.0449392	yes	-0.65387891	-0.87562005	-1.148962597	-1.107359674
ENSG00000117226	ENSG00000117226	GBP3	chr1:89006665-89022894	0.727666	1.78063	0.0001	0.00170374	yes	0.793640927	0.823749828	0.741868766	0.534100186
ENSG00000183347	ENSG00000183347	GBP6	chr1:89364057-89386461	0.511557	1.43502	0.0044	0.0322111	yes	0.23879106	0.44007528	0.529405889	0.784358366
ENSG00000115271	ENSG00000115271	GCA	chr2:162318839-162838730	0.98651	1.51674	0.001	0.0106629	yes	1.088320476	0.907033966	0.853840074	1.081878121
ENSG00000023909	ENSG00000023909	GCLM	chr1:93885204-93909456	1.25437	2.07734	0.0001	0.00170374	yes	1.552648422	1.811181257	0.168243101	0.982568768
ENSG00000111846	ENSG00000111846	GCNT2	chr6:10492222-10629368	0.727442	1.42589	0.00165	0.0157274	yes	0.689456287	0.557475034	0.89443178	0.748074878
ENSG00000176928	ENSG00000176928	GCNT4	chr5:75025345-75030899	0.597439	1.38128	0.0065	0.0430698	yes	0.473898925	0.800168579	0.687715785	0.390908777
ENSG00000119125	ENSG00000119125	GDA	chr9:72114594-72257193	1.10077	2.99537	5.00E-05	0.000920822	yes	1.159810188	1.523093738	0.717448618	0.868811843
ENSG00000130513	ENSG00000130513	GDF15	chr19:18374730-18389176	-0.842365	-2.29365	5.00E-05	0.000920822	yes	-0.572509732	-1.232038134	-1.461694087	-0.377654465
ENSG00000203879	ENSG00000203879	GDI1	chrX:154436912-154443467	-0.813304	-1.99627	0.0001	0.00170374	yes	-0.517727466	-1.489713885	-0.41221543	-1.088392674
ENSG00000145990	ENSG00000145990	GFOD1	chr6:13357829-13487662	-0.807197	-2.01645	5.00E-05	0.000920822	yes	-1.30720368	-0.655908297	-0.583900396	-0.785819018
ENSG00000146830	ENSG00000146830	GIGYF1	chr7:100679506-100689448	-0.580853	-1.18682	0.0023	0.0200038	yes	-0.085690757	-0.455879144	-0.941299055	-1.052567814
ENSG00000152661	ENSG00000152661	GJA1	chr6:121435691-121449727	-0.765524	-2.22418	5.00E-05	0.000920822	yes	-1.15272763	-0.406571601	-1.539948743	-0.313164935
ENSG00000188910	ENSG00000188910	GJB3	chr1:34712736-34859816	-0.96773	-2.04273	0.00015	0.00239372	yes	-1.156570625	-0.896032064	-1.595011785	-0.457433614
ENSG00000182963	ENSG00000182963	GJC1	chr17:44798447-44830816	-1.61021	-1.06777	0.0019	0.0173934	yes	-1.608442451	-1.190765226	-1.47300905	-2.442597375
ENSG00000106415	ENSG00000106415	GLCCI1	chr7:7636517-8094272	1.06903	0.982271	0.0035	0.0273998	yes	1.049459591	1.124307765	1.23735906	0.835702798
ENSG00000138604	ENSG00000138604	GLCE	chr15:69160583-69272217	0.599835	1.47359	0.0019	0.0173934	yes	0.48802328	0.802368317	0.496984067	0.589223634
ENSG00000106571	ENSG00000106571	GLI3	chr7:41960949-42237870	-1.83971	-3.11974	5.00E-05	0.000920822	yes	-2.307025732	-1.443288253	-1.676456007	-2.09012278
ENSG00000122694	ENSG00000122694	GLIPR2	chr9:36136535-36163913	1.98562	1.6916	0.00035	0.00464046	yes	1.088528139	1.855465897	2.941509521	1.271412811
ENSG00000126603	ENSG00000126603	GLIS2	chr16:4314760-4425705	-1.77977	-1.77409	0.00355	0.0276684	yes	-2.433468888	-1.895313275	-2.236093836	-1.003677232
ENSG00000107249	ENSG00000107249	GLIS3	chr9:3824126-4348392	0.947678	2.01312	5.00E-05	0.000920822	yes	0.675384193	0.866997432	1.325799591	0.837920359
ENSG00000109738	ENSG00000109738	GLRB	chr4:157076056-157172090	1.11299	1.73891	0.00015	0.00239372	yes	0.868964646	1.537730875	1.104857465	0.824744376
ENSG00000023572	ENSG00000023572	GLRX2	chr1:193096467-193106114	0.658932	1.34343	0.00685	0.0447375	yes	0.582521065	0.502544533	0.038628711	1.247524187
ENSG00000196743	ENSG00000196743	GM2A	chr5:151181051-151270440	0.501837	1.37899	0.0053	0.0369951	yes	0.36781044	0.278693001	0.591206469	0.726013925
ENSG00000162419	ENSG00000162419	GMEB1	chr1:28668731-28719353	-0.730641	-1.39856	0.0074	0.0474077	yes	-1.144033922	-0.875211688	-0.779975506	-0.267941396
ENSG00000112312	ENSG00000112312	GMNN	chr6:24774930-24786099	0.672404	1.48809	0.0031	0.0248758	yes	0.620031473	0.518025052	0.914401977	0.605233383
ENSG00000060558	ENSG00000060558	GNA15	chr19:3136192-3163769	-0.593932	-1.54366	0.00185	0.0170798	yes	-0.46824526	-1.081796325	-0.855830157	-0.148315235
ENSG00000204628	ENSG00000204628	GNB2L1	chr5:181236908-181272307	-0.672548	-1.5664	0.0019	0.0173934	yes	-0.815703496	-0.720376154	-0.533734629	-0.635405942
ENSG00000173905	ENSG00000173905	GOLIM4	chr3:168008676-168095975	-0.916735	-2.42751	5.00E-05	0.000920822	yes	-0.973987102	-0.298349143	-1.436025455	-1.227822992
ENSG00000135052	ENSG00000135052	GOLM1	chr9:86026145-86100173	0.639839	1.86363	0.0001	0.00170374	yes	0.6542622	0.827981306	0.546206816	0.509310981
ENSG00000119927	ENSG00000119927	GPAM	chr10:112149863-112215377	1.36025	1.61176	5.00E-05	0.000920822	yes	1.298738366	1.614679126	1.433273785	1.032840916
ENSG00000158669	ENSG00000158669	GPAT4	chr8:41529205-41625001	-0.635713	-1.46424	0.00495	0.0352141	yes	-0.382952251	-1.003301164	-0.340948647	-0.945501034
ENSG00000160818	ENSG00000160818	GPATCH4	chr1:156594486-156601496	0.839019	1.0588	0.00535	0.0372703	yes	1.084573606	-0.138580121	0.715967025	1.312423635
ENSG00000152642	ENSG00000152642	GPD1L	chr3:32105688-32168713	0.528353	1.4428	0.00205	0.018538	yes	0.297149992	0.712253905	0.676679731	0.382497699
ENSG00000136235	ENSG00000136235	GPNMB	chr7:23235966-23275108	-1.23253	-2.03428	5.00E-05	0.000920822	yes	-1.348530877	-1.326017079	-0.957405566	-1.337379588
ENSG00000101850	ENSG00000101850	GPR143	chrX:9725345-9786297	1.82392	1.02871	0.00525	0.0368466	yes	1.822026026	1.545593027	1.42120758	2.33014902
ENSG00000158292	ENSG00000158292	GPR153	chr1:6247345-6260975	-1.06437	-3.10152	5.00E-05	0.000920822	yes	-1.240078181	-1.188200625	-1.711725577	-0.424229556
ENSG00000180758	ENSG00000180758	GPR157	chr1:9100304-9129170	-0.985354	-1.6274	5.00E-05	0.000920822	yes	-1.501349725	-0.87358351	-1.641368665	-0.320407047
ENSG00000166073	ENSG00000166073	GPR176	chr15:39600030-39920892	-1.42042	-1.5579	0.00235	0.0203508	yes	-1.108487498	-1.30448956	-1.769819128	-1.58845145
ENSG00000138271	ENSG00000138271	GPR87	chr3:151085696-151458709	0.852882	1.96971	0.00015	0.00239372	yes	0.888628321	1.150975602	0.567380044	0.740306518
ENSG00000013588	ENSG00000013588	GPRC5A	chr12:12890781-12917937	-1.18825	-1.74075	0.00025	0.00355878	yes	-1.448467447	-0.974497618	-1.450934092	-0.959518047
ENSG00000233276	ENSG00000233276	GPX1	chr3:49357175-49358600	-0.6964	-1.88992	0.00035	0.00464046	yes	-0.960146485	-1.913944122	0.059194778	-0.627752897
ENSG00000167468	ENSG00000167468	GPX4	chr19:1103925-1106791	-1.07218	-2.51256	5.00E-05	0.000920822	yes	-1.163240767	-2.068388867	-0.001544851	-2.194005816
ENSG00000178075	ENSG00000178075	GRAMD1C	chr3:113828181-113947570	1.06019	1.73234	0.00015	0.00239372	yes	0.954581484	1.067090417	1.45366412	0.649422885
ENSG00000155324	ENSG00000155324	GRAMD3	chr5:126360131-126498604	-0.691469	-1.32549	0.0051	0.0359908	yes	-0.723402926	-0.454529768	-1.309666511	-0.438179074
ENSG00000106070	ENSG00000106070	GRB10	chr7:50590062-50793462	-1.21425	-1.82235	0.00025	0.00355878	yes	-1.067805379	-0.688002478	-1.580044117	-1.777136001
ENSG00000141738	ENSG00000141738	GRB7	chr17:39737926-39747291	-1.60596	-2.33408	5.00E-05	0.000920822	yes	-1.498830398	-1.345307814	-3.07009094	-1.159765277
ENSG00000166923	ENSG00000166923	GREM1	chr15:32717269-32745107	-2.24908	-1.57311	0.0006	0.00716698	yes	-3.435344277	-1.682460953	-2.300654044	-2.092513428
ENSG00000083307	ENSG00000083307	GRHL2	chr8:101461176-101669726	0.981015	2.12858	5.00E-05	0.000920822	yes	1.0728301	0.655977684	1.392501902	0.669782893
ENSG00000158055	ENSG00000158055	GRHL3	chr1:24307555-24472976	-1.35041	-1.73826	0.00215	0.0191962	yes	-1.528317843	-1.281047782	-2.38309209	-0.692349095
ENSG00000178719	ENSG00000178719	GRINA	chr8:143977152-144047085	-0.58657	-1.38841	0.0045	0.0328239	yes	-0.560472226	-0.661887484	-0.632147295	-0.49746056
ENSG00000155974	ENSG00000155974	GRIP1	chr12:66302544-66804186	-1.31241	-1.39478	5.00E-05	0.000920822	yes	-1.948899421	-1.990338471	-0.427910175	-1.487801406
ENSG00000198873	ENSG00000198873	GRK5	chr10:119207588-119459742	-1.79979	-2.43212	5.00E-05	0.000920822	yes	-1.62939548	-2.612075448	-1.715810635	-1.48339749
ENSG00000164284	ENSG00000164284	GRPEL2	chr5:149345429-149357642	-1.28807	-3.00719	5.00E-05	0.000920822	yes	-1.589912973	-0.446179883	-2.945189544	-1.17795591
ENSG00000260822	ENSG00000260822	GS1-358P8.4	chrX:24545515-24550466	0.757066	1.68451	0.00095	0.0102695	yes	0.59092988	0.908553335	1.053255943	0.380305545
ENSG00000189369	ENSG00000189369	GSPT2	chrX:51743430-51746232	0.972861	1.5245	0.004	0.029983	yes	0.789708609	1.239987447	1.13624899	0.643521265
ENSG00000243955	ENSG00000243955	GSTA1	chr6:52791663-52803910	1.27713	2.76383	5.00E-05	0.000920822	yes	1.290676071	0.403558287	1.572934496	1.560689507
ENSG00000244067	ENSG00000244067	GSTA2	chr6:52750088-52763569	1.60939	1.71146	0.0042	0.0310206	yes	0.337792568	1.442573816	1.64369036	2.350037818
ENSG00000170899	ENSG00000170899	GSTA4	chr6:52977947-52995378	1.8383	2.65645	5.00E-05	0.000920822	yes	1.68664491	1.025035157	2.350048179	1.982232588
ENSG00000277053	ENSG00000277053	GTF2IP1	chr7:75185384-75237696	-1.38486	-3.15247	5.00E-05	0.000920822	yes	-0.948116693	-1.268298521	-1.380826466	-2.222655395
ENSG00000006704	ENSG00000006704	GTF2IRD1	chr7:74453789-74602604	-1.15356	-2.1768	5.00E-05	0.000920822	yes	-1.203358917	-1.449175148	-1.184300013	-0.842878354
ENSG00000172432	ENSG00000172432	GTPBP2	chr6:43576149-43629162	-1.01715	-2.00779	0.00015	0.00239372	yes	-0.637822186	-0.801708393	-1.801987422	-1.079379487
ENSG00000164116	ENSG00000164116	GUCY1A3	chr4:155666710-155732349	0.73047	1.29468	0.0062	0.0416691	yes	0.066304576	0.491385325	1.494812692	0.449552069
ENSG00000143774	ENSG00000143774	GUK1	chr1:228139961-228148984	-0.763088	-1.4671	0.003	0.0243224	yes	-0.633798115	-0.873639045	-0.796426887	-0.758974068
ENSG00000189060	ENSG00000189060	H1F0	chr22:37805092-37807436	-0.676216	-2.02606	0.00015	0.00239372	yes	-0.610123202	-0.440535022	-1.363416397	-0.468820218
ENSG00000188486	ENSG00000188486	H2AFX	chr11:119093853-119095467	0.839744	1.53557	0.00225	0.0197025	yes	0.790161743	-0.28427184	1.125587694	1.278937972
ENSG00000074696	ENSG00000074696	HACD3	chr15:65530417-65578352	1.00027	1.66019	0.00085	0.00938259	yes	0.831015727	0.737330958	1.426402147	0.901288228
ENSG00000188921	ENSG00000188921	HACD4	chr9:20999514-21031636	1.01887	2.6694	5.00E-05	0.000920822	yes	0.796416406	1.273043147	1.341838575	0.502935096
ENSG00000140511	ENSG00000140511	HAPLN3	chr15:88877287-88895626	-1.30763	-1.68322	0.0003	0.00412888	yes	-0.906192042	-2.379907166	-1.337271088	-1.01610824
ENSG00000170961	ENSG00000170961	HAS2	chr8:121612115-121644693	-1.4186	-3.36641	5.00E-05	0.000920822	yes	-1.304004383	-1.244865805	-2.229957153	-1.132307356
ENSG00000103044	ENSG00000103044	HAS3	chr16:69105563-69408571	-1.42049	-2.34473	5.00E-05	0.000920822	yes	-1.41272921	-1.133954069	-1.911846364	-1.331611985
ENSG00000128708	ENSG00000128708	HAT1	chr2:171784369-172082430	0.518543	1.33885	0.0071	0.0459448	yes	0.470603335	0.487703027	0.548382624	0.565292808
ENSG00000147874	ENSG00000147874	HAUS6	chr9:19053142-19103119	-0.502247	-1.4436	0.00385	0.0293261	yes	-0.617691051	-0.183074652	-0.575410985	-0.688746652
ENSG00000113070	ENSG00000113070	HBEGF	chr5:140332842-140346631	-1.33547	-3.67855	5.00E-05	0.000920822	yes	-1.424470765	-0.70753636	-2.602303992	-1.199398425
ENSG00000231074	ENSG00000231074	HCG18	chr6:30234038-30346884	0.831633	1.11272	0.00645	0.0428996	yes	0.679500214	1.101494111	0.96385174	0.506848657
ENSG00000116478	ENSG00000116478	HDAC1	chr1:32292085-32333635	-0.731281	-1.90035	5.00E-05	0.000920822	yes	-0.51448526	-0.862459557	-0.815104686	-0.758635272
ENSG00000155393	ENSG00000155393	HEATR3	chr16:50046428-50121943	1.2058	1.60811	0.001	0.0106629	yes	1.361416772	0.865264855	1.428546085	1.100182887
ENSG00000129493	ENSG00000129493	HEATR5A	chr14:31248627-31457510	1.26647	1.88533	5.00E-05	0.000920822	yes	0.224332008	1.204963979	1.9215554	1.239391968
ENSG00000112406	ENSG00000112406	HECA	chr6:139135111-139292139	-0.653722	-1.86785	0.0003	0.00412888	yes	-0.910037905	-0.014022951	-1.186878979	-0.783887162
ENSG00000162639	ENSG00000162639	HENMT1	chr1:108648289-108661526	1.0729	1.84169	0.00065	0.00761591	yes	1.087179749	0.964988316	1.420305181	0.732565389
ENSG00000138642	ENSG00000138642	HERC6	chr4:88378738-88443111	0.893078	2.08099	5.00E-05	0.000920822	yes	0.642033021	0.629053492	1.255241893	0.951876874
ENSG00000186834	ENSG00000186834	HEXIM1	chr17:45148501-45171584	0.650387	1.63352	0.0015	0.0146439	yes	0.783968055	0.244344443	0.923983911	0.560310793
ENSG00000113924	ENSG00000113924	HGD	chr3:120628172-120682571	1.14494	1.38289	0.0038	0.0291182	yes	1.239100208	1.40703789	0.943677206	0.933282569
ENSG00000152804	ENSG00000152804	HHEX	chr10:92689950-92695646	1.06911	1.44936	0.00245	0.0210488	yes	1.313831377	1.331154823	0.608501954	0.899810652
ENSG00000181061	ENSG00000181061	HIGD1A	chr3:42692662-43060211	0.673695	1.9186	0.0001	0.00170374	yes	0.645922408	1.025609885	0.160769	0.733070676
ENSG00000127946	ENSG00000127946	HIP1	chr7:75533299-75738962	-1.27246	-0.905463	0.00165	0.0157274	yes	-2.526836812	-1.856654075	-0.916005373	-0.56446658
ENSG00000274290	ENSG00000274290	HIST1H2BE	chr6:26158145-26184655	2.44239	2.63263	5.00E-05	0.000920822	yes	3.179208737	2.082570142	2.475510455	1.529219743
ENSG00000124635	ENSG00000124635	HIST1H2BJ	chr6:27125896-27132750	1.83561	1.53699	0.00405	0.0302453	yes	1.769003759	1.798902291	1.988711574	1.774146961
ENSG00000158406	ENSG00000158406	HIST1H4H	chr6:26277608-26285638	1.70202	1.60048	0.003	0.0243224	yes	2.179555433	1.694117637	1.590776241	1.161055492
ENSG00000203814	ENSG00000203814	HIST2H2BF	chr1:149782670-149812373	1.18982	1.26761	0.00335	0.0264605	yes	1.411902484	0.68054291	1.43469034	1.109755813
ENSG00000197837	ENSG00000197837	HIST4H4	chr12:14767998-14771131	1.98433	0.911762	0.00135	0.013421	yes	1.27509587	2.199300188	1.358605974	2.643868454
ENSG00000095951	ENSG00000095951	HIVEP1	chr6:12007669-12164999	-1.17894	-2.17486	5.00E-05	0.000920822	yes	-1.078848218	-0.739085192	-1.909124855	-1.224567932
ENSG00000159399	ENSG00000159399	HK2	chr2:74832654-74893359	-1.22182	-3.32832	5.00E-05	0.000920822	yes	-1.324563794	-1.070401349	-1.392436086	-1.12474434
ENSG00000156510	ENSG00000156510	HKDC1	chr10:69215332-69268148	-1.20723	-1.97413	5.00E-05	0.000920822	yes	-0.842425141	-1.048228686	-1.445678705	-1.62589697
ENSG00000206503	ENSG00000206503	HLA-A	chr6:29941259-29945884	-0.469719	-1.36934	0.0068	0.0444727	yes	-0.449924022	-0.543703606	-0.465490512	-0.42254528
ENSG00000231389	ENSG00000231389	HLA-DPA1	chr6:33064568-33087201	0.853743	2.4033	5.00E-05	0.000920822	yes	0.932233067	0.685929022	1.233225578	0.444509022
ENSG00000196735	ENSG00000196735	HLA-DQA1	chr6:32628178-32647062	1.81888	2.22611	0.00015	0.00239372	yes	1.84512489	1.539934174	2.226945931	1.550984065
ENSG00000204287	ENSG00000204287	HLA-DRA	chr6:32439841-32445046	0.792439	2.36291	5.00E-05	0.000920822	yes	1.053629529	0.557449018	0.920635052	0.573021064
ENSG00000196126	ENSG00000196126	HLA-DRB1	chr6:32552712-32589848	0.907596	1.9297	0.00025	0.00355878	yes	0.64606122	0.923033751	0.926864053	1.098655606
ENSG00000198502	ENSG00000198502	HLA-DRB5	chr6:32517342-32530287	1.31849	2.59578	5.00E-05	0.000920822	yes	1.6926768	0.966773527	1.28199716	1.237228788
ENSG00000064961	ENSG00000064961	HMG20B	chr19:3506272-3579088	-0.89586	-1.33943	0.00555	0.0383417	yes	-0.805979058	-1.110228196	-0.918718135	-0.772179791
ENSG00000137309	ENSG00000137309	HMGA1	chr6:34236872-34246231	-0.855912	-2.49543	5.00E-05	0.000920822	yes	-1.150217006	-0.952746209	-1.247793836	-0.283200554
ENSG00000149948	ENSG00000149948	HMGA2	chr12:65758019-65966295	-1.01911	-2.72718	5.00E-05	0.000920822	yes	-1.086298128	-0.481142046	-1.312875677	-1.381621616
ENSG00000117305	ENSG00000117305	HMGCL	chr1:23801884-23838620	0.639765	1.53275	0.0017	0.0160629	yes	0.746865486	0.344222238	0.683137907	0.747659347
ENSG00000112972	ENSG00000112972	HMGCS1	chr5:43287600-43313512	-0.712724	-1.55625	0.0002	0.00299194	yes	-0.747227756	-0.408002244	-1.10256994	-0.676749672
ENSG00000118418	ENSG00000118418	HMGN3	chr6:79201244-79236797	1.22455	3.12823	5.00E-05	0.000920822	yes	1.193966496	0.577279127	1.779202168	1.094300975
ENSG00000182952	ENSG00000182952	HMGN4	chr6:26538404-26546254	-0.503818	-1.34761	0.00605	0.0410324	yes	-0.613484638	-0.078131269	-1.23941584	-0.328236455
ENSG00000198157	ENSG00000198157	HMGN5	chrX:81113700-81201942	1.76152	1.21105	0.0005	0.00620361	yes	1.774434254	2.307355817	1.932962886	0.457324193
ENSG00000221887	ENSG00000221887	HMSD	chr18:63949300-64005667	-4.79291	-0.54532	0.0053	0.0369951	yes	-6.276836273	-6.259530202	-6.363266677	-3.235176319
ENSG00000164749	ENSG00000164749	HNF4G	chr8:75407913-75566843	1.09152	1.73957	0.0001	0.00170374	yes	1.030359847	1.484771208	1.215648154	0.443842191
ENSG00000152795	ENSG00000152795	HNRNPDL	chr4:82422563-82430408	-0.636029	-1.67763	0.001	0.0106629	yes	-0.503423883	-0.060592223	-1.029997496	-1.251833158
ENSG00000169045	ENSG00000169045	HNRNPH1	chr5:179614177-179634784	-0.855939	-1.49146	0.001	0.0106629	yes	-0.63390008	-0.363735292	-1.341802486	-1.344044998
ENSG00000096746	ENSG00000096746	HNRNPH3	chr10:68282659-68407294	-0.62064	-1.33535	0.0062	0.0416691	yes	-0.473333919	-0.037181649	-1.245459852	-1.044244462
ENSG00000120093	ENSG00000120093	HOXB3	chr17:48540893-48606414	0.955364	0.890371	0.0074	0.0474077	yes	1.116978562	0.60358941	1.34561903	0.6101959
ENSG00000127483	ENSG00000127483	HP1BP3	chr1:20742660-20787323	-0.542946	-1.22369	0.00575	0.0394338	yes	-0.519777084	-0.151580414	-0.825280449	-0.777548076
ENSG00000115756	ENSG00000115756	HPCAL1	chr2:10302888-10427617	-0.846483	-1.32919	0.0046	0.0333293	yes	-1.119083422	-0.817528156	-1.53794007	-0.230435433
ENSG00000168453	ENSG00000168453	HR	chr8:22114414-22133384	-1.51571	-2.21267	5.00E-05	0.000920822	yes	-1.519311134	-1.726060353	-1.672017047	-1.204393795
ENSG00000132541	ENSG00000132541	HRSP12	chr8:98102343-98117241	1.52399	2.95391	5.00E-05	0.000920822	yes	1.521628238	1.691137464	1.486352956	1.379249502
ENSG00000002587	ENSG00000002587	HS3ST1	chr4:11393149-11429765	-0.987039	-1.85972	5.00E-05	0.000920822	yes	-0.91403906	-0.563736987	-1.462493575	-1.158625028
ENSG00000125430	ENSG00000125430	HS3ST3B1	chr17:14301082-14349404	1.59965	2.3892	5.00E-05	0.000920822	yes	1.3039992	0.596034263	2.57596947	1.123929667
ENSG00000171004	ENSG00000171004	HS6ST2	chrX:132626015-132961395	-0.666055	-1.92451	0.00015	0.00239372	yes	-0.866459538	-0.520071533	-0.623816704	-0.675465215
ENSG00000117594	ENSG00000117594	HSD11B1	chr1:209661363-209734950	-2.00734	-1.45924	0.0039	0.0294999	yes	-1.913928916	-2.896705077	-2.737401444	-1.167073884
ENSG00000204389	ENSG00000204389	HSPA1A	chr6:31815463-31817946	-1.34465	-3.61918	5.00E-05	0.000920822	yes	-1.726402185	-1.001777093	-2.307127692	-0.807569176
ENSG00000204388	ENSG00000204388	HSPA1B	chr6:31827734-31830255	-1.34457	-3.93306	5.00E-05	0.000920822	yes	-1.793271643	-0.924673948	-2.091716484	-0.929165854
ENSG00000173110	ENSG00000173110	HSPA6	chr1:161505429-161605662	-2.63335	-4.25331	5.00E-05	0.000920822	yes	-3.461980759	-2.029626763	-4.285365758	-1.956092184
ENSG00000109971	ENSG00000109971	HSPA8	chr11:123057488-123063230	-0.82875	-1.42177	0.0079	0.0497968	yes	-0.842725623	-0.754009198	-1.054417145	-0.689587731
ENSG00000106211	ENSG00000106211	HSPB1	chr7:76302543-76304295	-1.37051	-3.28196	5.00E-05	0.000920822	yes	-1.880378012	-1.820495243	-1.186754504	-0.854652046
ENSG00000081870	ENSG00000081870	HSPB11	chr1:53916573-53945929	0.668967	1.74333	0.0004	0.00515795	yes	0.654958528	0.567621331	0.983010705	0.407627191
ENSG00000152137	ENSG00000152137	HSPB8	chr12:119178641-119221131	-1.00666	-1.17921	0.00465	0.0335366	yes	-0.730937749	-1.009071561	-1.665350525	-0.795504059
ENSG00000109854	ENSG00000109854	HTATIP2	chr11:20363684-20383783	0.482973	1.40788	0.005	0.0354804	yes	0.517607583	0.551049267	-0.013203097	0.767962232
ENSG00000179546	ENSG00000179546	HTR1D	chr1:23191894-23194729	-2.04074	-3.37914	5.00E-05	0.000920822	yes	-2.356193559	-1.782483282	-2.006510642	-2.075267393
ENSG00000148680	ENSG00000148680	HTR7	chr10:90740822-90857698	-1.25534	-2.80953	5.00E-05	0.000920822	yes	-1.530287086	-0.897312097	-1.986729551	-0.888511973
ENSG00000112144	ENSG00000112144	ICK	chr6:53001278-53100873	0.860948	2.15119	5.00E-05	0.000920822	yes	0.812242282	0.79512822	1.035424405	0.785792861
ENSG00000119912	ENSG00000119912	IDE	chr10:92451683-92574076	0.719744	1.50816	5.00E-05	0.000920822	yes	0.554501419	0.981177873	0.721829072	0.58067962
ENSG00000138413	ENSG00000138413	IDH1	chr2:208236226-208266074	0.690271	1.98465	5.00E-05	0.000920822	yes	0.830696399	0.781214851	0.419065573	0.696147258
ENSG00000137331	ENSG00000137331	IER3	chr6:30742928-30744554	-0.65144	-1.65826	0.00125	0.0125865	yes	-0.715822757	-0.818865162	-1.267457216	-0.065761399
ENSG00000169991	ENSG00000169991	IFFO2	chr1:18839598-18956686	-1.27405	-3.28792	5.00E-05	0.000920822	yes	-1.399179167	-0.857514994	-1.939876274	-1.113101493
ENSG00000165949	ENSG00000165949	IFI27	chr14:94104835-94116698	1.60746	1.95481	0.0001	0.00170374	yes	1.363497431	1.728974322	1.547244989	1.756163036
ENSG00000137965	ENSG00000137965	IFI44	chr1:78649795-78664078	0.752928	1.2771	0.00785	0.0496147	yes	0.720424808	0.496074761	1.078841656	0.65119511
ENSG00000126709	ENSG00000126709	IFI6	chr1:27666060-27703063	1.32201	2.39043	5.00E-05	0.000920822	yes	1.329685759	0.453056433	1.273107754	1.888048526
ENSG00000185436	ENSG00000185436	IFNLR1	chr1:24154156-24187959	-1.17816	-1.45403	0.00175	0.0164144	yes	-1.344207167	-1.315854133	-1.167592	-0.924288633
ENSG00000128581	ENSG00000128581	IFT22	chr7:101313366-101321823	0.882396	1.6282	0.0008	0.0089782	yes	0.642329939	0.797738287	0.87913642	1.160432338
ENSG00000100360	ENSG00000100360	IFT27	chr22:36758201-36776256	1.5037	1.32636	0.0059	0.0401889	yes	1.769017668	0.916010901	1.424749325	1.749740902
ENSG00000122970	ENSG00000122970	IFT81	chr12:110124334-110218797	1.11616	1.65119	0.00025	0.00355878	yes	0.7599783	1.294230816	1.507961226	0.749125285
ENSG00000140443	ENSG00000140443	IGF1R	chr15:98648970-99135593	-0.9492	-0.959836	0.0051	0.0359908	yes	-1.376011413	-0.969131942	-0.475280264	-1.132087681
ENSG00000146674	ENSG00000146674	IGFBP3	chr7:45912244-45921874	-0.669882	-1.65301	0.00045	0.00569852	yes	-0.443701313	-0.561513412	-1.149034804	-0.620450189
ENSG00000162729	ENSG00000162729	IGSF8	chr1:160091339-160098943	-0.700373	-1.35947	0.0046	0.0333293	yes	-0.255502196	-1.375688778	-0.936930201	-0.481474563
ENSG00000030419	ENSG00000030419	IKZF2	chr2:212581356-213152427	0.939034	1.75628	0.00015	0.00239372	yes	0.488943886	0.881458039	1.556882678	0.56670306
ENSG00000163701	ENSG00000163701	IL17RE	chr3:9902611-9916402	2.1523	1.23075	0.00025	0.00355878	yes	1.600881029	2.340280727	2.301984541	2.248785991
ENSG00000115008	ENSG00000115008	IL1A	chr2:112773914-112784590	-0.970572	-2.55234	5.00E-05	0.000920822	yes	-0.959573899	-0.396833382	-2.831054469	-0.673573626
ENSG00000125538	ENSG00000125538	IL1B	chr2:112829750-112836903	-0.725045	-1.38894	0.0046	0.0333293	yes	-0.553973155	-0.987979562	-2.050928978	-0.009754014
ENSG00000136689	ENSG00000136689	IL1RN	chr2:113107213-113134016	-1.31218	-3.45805	5.00E-05	0.000920822	yes	-1.358776323	-1.207389145	-2.417594269	-0.735257361
ENSG00000008517	ENSG00000008517	IL32	chr16:3065296-3087100	-1.35549	-0.959247	5.00E-05	0.000920822	yes	-1.86023463	-1.479501124	-1.969482909	-0.56956541
ENSG00000137033	ENSG00000137033	IL33	chr9:6215785-6257983	-1.62632	-3.75447	5.00E-05	0.000920822	yes	-1.918075175	-0.702087851	-2.689501631	-1.935947632
ENSG00000136694	ENSG00000136694	IL36A	chr2:113005460-113008044	-2.08209	-2.2782	0.00045	0.00569852	yes	-2.107284145	-2.575388513	-5.001055777	-0.961283605
ENSG00000136688	ENSG00000136688	IL36G	chr2:112973202-112985665	-2.43003	-5.51955	5.00E-05	0.000920822	yes	-2.558902247	-2.186879671	-3.597898019	-1.887209569
ENSG00000136695	ENSG00000136695	IL36RN	chr2:113058637-113065382	-2.1259	-2.11679	0.0001	0.00170374	yes	-1.818154405	-1.757719135	-2.989561131	-2.243169021
ENSG00000091181	ENSG00000091181	IL5RA	chr3:2098812-3126613	1.6899	2.99368	5.00E-05	0.000920822	yes	1.380876545	1.700839205	2.275656948	1.142776758
ENSG00000145103	ENSG00000145103	ILDR1	chr3:121987322-122022204	1.05257	2.42198	5.00E-05	0.000920822	yes	1.217976703	0.734531118	1.072824968	1.139646879
ENSG00000184903	ENSG00000184903	IMMP2L	chr7:110663050-111562517	-1.398	-2.26468	5.00E-05	0.000920822	yes	-2.296657462	-2.284891798	-0.53057609	-1.262564573
ENSG00000178035	ENSG00000178035	IMPDH2	chr3:49024324-49029706	-0.999507	-2.41312	5.00E-05	0.000920822	yes	-1.031745303	-1.719665646	-0.630695582	-0.83115248
ENSG00000163083	ENSG00000163083	INHBB	chr2:120346142-120351808	-0.616557	-1.48875	0.0026	0.0219762	yes	-0.465085574	-0.361609879	-0.973956373	-0.744025319
ENSG00000068383	ENSG00000068383	INPP5A	chr10:132537819-132786052	-1.15025	-1.57316	0.0012	0.0122139	yes	-1.109766768	-1.674365478	-0.652412142	-1.361034496
ENSG00000168918	ENSG00000168918	INPP5D	chr2:233059966-233207903	1.25038	1.54008	0.0025	0.0212968	yes	1.759807838	1.14907436	0.592484279	1.265491446
ENSG00000186480	ENSG00000186480	INSIG1	chr7:155297775-155310235	-0.905194	-2.35453	5.00E-05	0.000920822	yes	-1.045443099	-0.912303049	-0.796290628	-0.877829847
ENSG00000125629	ENSG00000125629	INSIG2	chr2:118088451-118110997	-0.87998	-1.87146	0.0001	0.00170374	yes	-0.822293074	-0.699318037	-1.161014634	-0.875949524
ENSG00000171105	ENSG00000171105	INSR	chr19:7112254-7294034	-0.629935	-1.19146	0.0027	0.0225378	yes	-0.84693899	-0.774111781	-0.230229001	-0.757278132
ENSG00000143493	ENSG00000143493	INTS7	chr1:211940398-212035542	0.530683	1.31241	0.00345	0.0270836	yes	0.40416418	0.731386992	0.354685426	0.600461232
ENSG00000151151	ENSG00000151151	IPMK	chr10:58191516-58267934	0.728147	1.97321	0.0001	0.00170374	yes	0.22329107	1.3241959	0.679023731	0.436862509
ENSG00000065150	ENSG00000065150	IPO5	chr13:97953657-98024297	-0.537967	-1.03333	0.0067	0.0440433	yes	-0.668150676	-0.518427828	-0.551016159	-0.424725329
ENSG00000269837	ENSG00000269837	IPO5P1	chr19:23255052-23274251	2.23053	1.63795	0.0002	0.00299194	yes	2.68807647	2.152483343	2.009306935	1.94707937
ENSG00000132321	ENSG00000132321	IQCA1	chr2:236324146-236507542	0.894685	1.47407	0.0023	0.0200038	yes	0.818225391	0.576762419	1.074597104	1.053770884
ENSG00000164675	ENSG00000164675	IQUB	chr7:123452399-123535077	1.15304	2.52632	5.00E-05	0.000920822	yes	0.958277602	1.175985218	1.592342776	0.746283951
ENSG00000184216	ENSG00000184216	IRAK1	chrX:154010499-154019995	-0.838656	-1.79787	0.0001	0.00170374	yes	-0.911784999	-0.846066782	-0.898049406	-0.707883331
ENSG00000134070	ENSG00000134070	IRAK2	chr3:10164864-10243743	-0.832307	-2.3168	5.00E-05	0.000920822	yes	-1.070582574	-0.874927221	-1.113372836	-0.390430188
ENSG00000090376	ENSG00000090376	IRAK3	chr12:66188878-66257434	0.789871	1.60232	0.00115	0.0118763	yes	0.418303989	0.870774553	1.058385689	0.738185622
ENSG00000128604	ENSG00000128604	IRF5	chr7:128937611-128950035	-0.918545	-2.15143	5.00E-05	0.000920822	yes	-0.703858846	-0.989533793	-1.172877695	-0.849271684
ENSG00000117595	ENSG00000117595	IRF6	chr1:209785622-209806175	-1.01259	-1.95543	0.0001	0.00170374	yes	-1.120364527	-1.207434325	-1.110977101	-0.674329415
ENSG00000185950	ENSG00000185950	IRS2	chr13:109752697-109808252	-0.590751	-1.73674	0.00045	0.00569852	yes	-0.798141908	-0.140348522	-0.848957178	-0.693355381
ENSG00000170561	ENSG00000170561	IRX2	chr5:2745844-2751662	-0.53285	-1.4905	0.0023	0.0200038	yes	-0.523226903	-0.282635673	-0.52132708	-0.862178739
ENSG00000164171	ENSG00000164171	ITGA2	chr5:52675192-53094779	-0.985498	-2.6322	5.00E-05	0.000920822	yes	-1.51958643	-0.49168233	-1.171552168	-0.953766548
ENSG00000005884	ENSG00000005884	ITGA3	chr17:50055967-50090481	-1.67376	-2.37122	5.00E-05	0.000920822	yes	-1.757570809	-1.474980019	-2.095406004	-1.456965436
ENSG00000161638	ENSG00000161638	ITGA5	chr12:54353660-54497688	-1.37644	-1.69195	5.00E-05	0.000920822	yes	-1.280845615	-1.029295089	-2.09684721	-1.302602641
ENSG00000091409	ENSG00000091409	ITGA6	chr2:172427353-172608669	-1.02089	-1.45731	0.0027	0.0225378	yes	-1.400991226	-0.948682362	-1.26638672	-0.602133492
ENSG00000150093	ENSG00000150093	ITGB1	chr10:32900318-33082102	-0.87105	-1.52625	0.001	0.0106629	yes	-1.300972267	-0.293183436	-1.578272865	-0.666206427
ENSG00000259207	ENSG00000259207	ITGB3	chr17:47253845-47441312	-4.30847	-2.96336	5.00E-05	0.000920822	yes	-4.374168206	-3.198708488	-6.050888694	-5.075706609
ENSG00000132470	ENSG00000132470	ITGB4	chr17:75721327-75765711	-1.22437	-2.08686	5.00E-05	0.000920822	yes	-1.263326092	-1.712731626	-1.783344051	-0.515054991
ENSG00000082781	ENSG00000082781	ITGB5	chr3:124761947-124901418	-0.880959	-1.42844	0.00325	0.0259027	yes	-1.286544123	-1.58907792	-0.596292672	-0.380338452
ENSG00000096433	ENSG00000096433	ITPR3	chr6:33620364-33711727	-1.40161	-2.89924	5.00E-05	0.000920822	yes	-1.278224377	-1.55252418	-1.650909658	-1.176672353
ENSG00000148841	ENSG00000148841	ITPRIP	chr10:104309697-104338404	-1.51636	-4.25272	5.00E-05	0.000920822	yes	-1.558119474	-1.174911733	-1.963541895	-1.476489058
ENSG00000163207	ENSG00000163207	IVL	chr1:152908544-152911886	-1.04955	-1.91723	0.00025	0.00355878	yes	-0.748614465	-1.579295109	-1.07895852	-0.917884012
ENSG00000101384	ENSG00000101384	JAG1	chr20:10637683-10994924	-0.936633	-1.85317	5.00E-05	0.000920822	yes	-1.138784446	-0.343799558	-1.534825088	-0.992581736
ENSG00000171135	ENSG00000171135	JAGN1	chr3:9890553-9894349	0.75324	1.52536	0.0022	0.0193971	yes	0.834475075	0.851792074	0.717970114	0.594054186
ENSG00000162434	ENSG00000162434	JAK1	chr1:64745094-64966504	-0.644368	-1.21978	0.0012	0.0122139	yes	-0.678100231	-0.650574938	-0.658659849	-0.591582025
ENSG00000008083	ENSG00000008083	JARID2	chr6:15246295-15522040	-0.559156	-1.48531	0.0021	0.0188692	yes	-0.55031072	-0.10957548	-1.426122395	-0.448247448
ENSG00000050130	ENSG00000050130	JKAMP	chr14:59429021-59576831	0.645118	1.66941	0.0004	0.00515795	yes	0.777968576	0.954111022	0.622816401	0.088807462
ENSG00000070495	ENSG00000070495	JMJD6	chr17:76712831-76726799	-1.67482	-1.67889	0.0011	0.0115288	yes	-1.248750854	-1.063614353	-2.926435208	-2.17114585
ENSG00000100221	ENSG00000100221	JOSD1	chr22:38685542-38701556	-0.744757	-1.29282	0.0053	0.0369951	yes	-0.541461512	-0.820527564	-0.658087423	-0.999869976
ENSG00000183340	ENSG00000183340	JRKL	chr11:96389988-96507574	0.721844	1.56964	0.0017	0.0160629	yes	0.552625557	0.87183377	0.948076192	0.455350107
ENSG00000177606	ENSG00000177606	JUN	chr1:58780787-58784327	-1.12521	-3.27009	5.00E-05	0.000920822	yes	-1.521700734	-0.728772074	-1.322961949	-1.051868223
ENSG00000173801	ENSG00000173801	JUP	chr17:41754603-41786931	-0.774181	-2.07787	5.00E-05	0.000920822	yes	-0.884554444	-1.044089612	-0.99062479	-0.305760965
ENSG00000116396	ENSG00000116396	KCNC4	chr1:110211342-110283100	-1.68531	-1.43889	0.00065	0.00761591	yes	-1.915899307	-2.448052787	-1.049951809	-1.678076434
ENSG00000156113	ENSG00000156113	KCNMA1	chr10:76869600-77638595	-4.18706	-0.282234	0.00465	0.0335366	yes	-4.161127445		-2.890637158	-5.114844036
ENSG00000104783	ENSG00000104783	KCNN4	chr19:43766532-43781257	-1.4735	-2.22233	5.00E-05	0.000920822	yes	-1.115293414	-1.592292145	-2.261718869	-1.188824173
ENSG00000170745	ENSG00000170745	KCNS3	chr2:17877846-18361616	-1.06791	-1.50961	0.00175	0.0164144	yes	-1.741352448	-0.752432118	-1.043412493	-0.915474923
ENSG00000135253	ENSG00000135253	KCP	chr7:128830376-128910719	-1.52913	-2.25475	0.0001	0.00170374	yes	-1.044678677	-1.645372256	-1.599518474	-1.991121883
ENSG00000178695	ENSG00000178695	KCTD12	chr13:76880165-76886400	0.806011	2.28455	5.00E-05	0.000920822	yes	0.530517071	1.169328153	0.918031482	0.496145854
ENSG00000178202	ENSG00000178202	KDELC2	chr11:108472104-108498432	1.32361	1.97783	5.00E-05	0.000920822	yes	0.779123332	0.956879247	2.19649139	0.824447612
ENSG00000012817	ENSG00000012817	KDM5D	chrY:19703864-19744939	-0.845979	-1.40751	0.005	0.0354804	yes	-0.677599749	-0.881645306	-0.946933549	-0.892589513
ENSG00000006459	ENSG00000006459	KDM7A	chr7:140084745-140177035	-0.586522	-1.59188	0.0007	0.00806114	yes	-0.980845845	-0.076367479	-0.962623917	-0.523797029
ENSG00000235750	ENSG00000235750	KIAA0040	chr1:175156986-175192999	-0.823944	-1.85956	0.00015	0.00239372	yes	-0.947822011	-0.877213878	-1.207506524	-0.388859003
ENSG00000166783	ENSG00000166783	KIAA0430	chr16:15395753-15643166	-0.94347	-1.53524	0.0002	0.00299194	yes	-0.960567739	-0.7184327	-1.123294693	-1.002113279
ENSG00000257093	ENSG00000257093	KIAA1147	chr7:141529202-141702153	0.54053	1.45511	0.0033	0.0261534	yes	0.577633443	0.769192813	0.396348425	0.384220589
ENSG00000196872	ENSG00000196872	KIAA1211L	chr2:98793845-98936259	1.34555	1.3289	0.00185	0.0170798	yes	1.329345965	0.889171443	1.88604061	1.07307089
ENSG00000120549	ENSG00000120549	KIAA1217	chr10:23694745-24547848	0.748893	1.32129	0.00765	0.0486997	yes	0.781844432	0.673600863	1.226668521	0.094066882
ENSG00000116299	ENSG00000116299	KIAA1324	chr1:109105950-109206781	0.978033	1.26333	0.0004	0.00515795	yes	1.156899621	0.159081367	1.704012699	0.350171505
ENSG00000122778	ENSG00000122778	KIAA1549	chr7:138706294-138981318	1.09913	2.16453	5.00E-05	0.000920822	yes	0.961157213	1.405929993	1.39396337	0.426837305
ENSG00000162929	ENSG00000162929	KIAA1841	chr2:61065870-61164829	0.76432	1.35031	0.00045	0.00569852	yes	0.528540802	0.895901457	1.23383196	0.187933497
ENSG00000173214	ENSG00000173214	KIAA1919	chr6:111259347-111271167	0.911385	2.27477	5.00E-05	0.000920822	yes	0.343428349	1.321338055	1.204223987	0.537565392
ENSG00000138160	ENSG00000138160	KIF11	chr10:92593285-92655395	0.654235	1.56051	0.0018	0.0167277	yes	-0.223612501	0.604947221	1.40913517	0.335721478
ENSG00000162849	ENSG00000162849	KIF26B	chr1:245154984-245709431	-1.83035	-1.42027	0.00195	0.017759	yes	-1.515325285	-2.224973729	-1.5445254	-2.195897762
ENSG00000165115	ENSG00000165115	KIF27	chr9:83829655-83921465	1.36836	2.27682	5.00E-05	0.000920822	yes	0.68708777	1.688897031	1.622236767	1.27168438
ENSG00000131437	ENSG00000131437	KIF3A	chr5:132688680-132737638	1.08984	1.47739	0.0011	0.0115288	yes	0.736090824	1.338589929	1.180216489	1.037880497
ENSG00000140859	ENSG00000140859	KIFC3	chr16:57758216-57863053	-0.969817	-1.95105	5.00E-05	0.000920822	yes	-0.938133187	-0.953414076	-1.085712474	-0.908312766
ENSG00000183853	ENSG00000183853	KIRREL	chr1:157993272-158100262	-0.828643	-2.0831	5.00E-05	0.000920822	yes	-1.086645783	-0.663155133	-1.270063359	-0.443701422
ENSG00000157404	ENSG00000157404	KIT	chr4:54657917-54740715	-1.48465	-2.65022	5.00E-05	0.000920822	yes	-2.280515765	-1.960899635	-0.931739438	-1.176496371
ENSG00000049130	ENSG00000049130	KITLG	chr12:88492792-88598218	0.932962	1.87628	0.00025	0.00355878	yes	0.671529422	1.061497543	0.909277117	1.055763791
ENSG00000172059	ENSG00000172059	KLF11	chr2:10042848-10054866	-2.08789	-2.24993	5.00E-05	0.000920822	yes	-1.825582609	-1.709556097	-3.492139478	-1.920585891
ENSG00000118922	ENSG00000118922	KLF12	chr13:73686088-74133905	-0.953965	-1.6671	0.00015	0.00239372	yes	-2.439409705	-0.950024865	-0.290204441	-0.875468716
ENSG00000129911	ENSG00000129911	KLF16	chr19:1852381-1863568	-0.839329	-1.67847	0.00045	0.00569852	yes	-0.842985125	-1.041984269	-1.210813646	-0.395091979
ENSG00000067082	ENSG00000067082	KLF6	chr10:3775995-3785281	-1.64554	-3.64357	5.00E-05	0.000920822	yes	-1.788103789	-1.225169707	-2.416108721	-1.419475921
ENSG00000118263	ENSG00000118263	KLF7	chr2:207074136-207167267	-1.39717	-2.56283	5.00E-05	0.000920822	yes	-1.550655564	-1.206793013	-2.009671614	-1.012227588
ENSG00000178502	ENSG00000178502	KLHL11	chr17:41853544-41865431	0.636503	1.43449	0.00455	0.0331544	yes	-0.967209238	1.330214213	0.5795918	0.763750512
ENSG00000003096	ENSG00000003096	KLHL13	chrX:117897812-118117340	1.33689	1.90853	5.00E-05	0.000920822	yes	0.727546069	1.178827912	2.163231298	0.770028011
ENSG00000162413	ENSG00000162413	KLHL21	chr1:6590723-6624033	-0.703207	-1.77526	0.0003	0.00412888	yes	-0.543327663	-0.908806572	-0.91106597	-0.50182565
ENSG00000119771	ENSG00000119771	KLHL29	chr2:23385216-23708611	-0.955848	-1.67174	0.00095	0.0102695	yes	-0.896957043	-2.063328471	-1.006474164	-0.3435257
ENSG00000172578	ENSG00000172578	KLHL6	chr3:183487530-183555689	1.28992	2.72681	5.00E-05	0.000920822	yes	1.120885655	1.246557764	2.009581573	0.270659329
ENSG00000145332	ENSG00000145332	KLHL8	chr4:87160102-87240314	1.13737	2.54537	5.00E-05	0.000920822	yes	1.069609542	1.279191407	1.222010815	0.956498672
ENSG00000167748	ENSG00000167748	KLK1	chr19:50819147-50823787	-2.71072	-1.37297	0.00175	0.0164144	yes	-2.342044207	-2.324722866	-3.524907258	-2.973707856
ENSG00000129451	ENSG00000129451	KLK10	chr19:51012738-51020175	-0.811985	-2.29038	5.00E-05	0.000920822	yes	-0.763220135	-1.488932724	-0.592205083	-0.578610728
ENSG00000186474	ENSG00000186474	KLK12	chr19:51029091-51035230	1.30442	1.2733	0.0065	0.0430698	yes	1.01179791	0.792265153	1.677775679	1.551786689
ENSG00000183955	ENSG00000183955	KMT5A	chr12:123383772-123409358	-0.557674	-1.45891	0.00275	0.0227399	yes	-0.793150838	-0.340211767	-0.641992835	-0.494612143
ENSG00000196911	ENSG00000196911	KPNA5	chr6:116681186-116741866	0.609746	1.36807	0.00485	0.0347304	yes	0.456698988	0.835449475	0.553666764	0.564937309
ENSG00000172086	ENSG00000172086	KRCC1	chr2:88027204-88055791	1.04323	2.91703	5.00E-05	0.000920822	yes	0.93254791	1.123896823	1.172985912	0.926427419
ENSG00000186832	ENSG00000186832	KRT16	chr17:41609777-41615899	-1.32704	-3.60181	5.00E-05	0.000920822	yes	-1.222171413	-1.513779866	-2.585637933	-0.623890867
ENSG00000226145	ENSG00000226145	KRT16P6	chr17:16817982-16822579	-1.6328	-1.59552	0.00295	0.0240831	yes	-0.940606981	-2.399114352	-2.070339608	-1.55151466
ENSG00000128422	ENSG00000128422	KRT17	chr17:41619436-41624842	-1.7833	-3.96932	5.00E-05	0.000920822	yes	-1.615485991	-1.766203116	-3.29885191	-1.184012494
ENSG00000108244	ENSG00000108244	KRT23	chr17:40921429-40975926	-0.959928	-2.32476	5.00E-05	0.000920822	yes	-1.081191363	-0.697640609	-1.950162523	-0.497519392
ENSG00000170477	ENSG00000170477	KRT4	chr12:52806548-52814551	-0.591859	-1.55093	0.00105	0.011112	yes	-1.1997243	-1.84454683	-0.219340908	0.11262055
ENSG00000135480	ENSG00000135480	KRT7	chr12:52232519-52309163	-0.746213	-1.62026	0.00195	0.017759	yes	-0.835006384	-1.365891193	-0.781645226	-0.227034058
ENSG00000170423	ENSG00000170423	KRT78	chr12:52837803-52849092	-1.52403	-1.24554	0.00775	0.0492031	yes	-2.358365025	-2.748571177	-1.394492574	-0.584981893
ENSG00000167767	ENSG00000167767	KRT80	chr12:52168995-52192000	-0.487248	-1.44213	0.0035	0.0273998	yes	-0.47723336	-0.524129917	-0.997080682	-0.091119647
ENSG00000179630	ENSG00000179630	LACC1	chr13:43823908-44030461	0.732974	1.56451	0.00145	0.0142445	yes	0.618153545	1.251878645	0.312256549	0.575474442
ENSG00000147592	ENSG00000147592	LACTB2	chr8:70608576-70669174	1.3271	1.35808	0.0057	0.039148	yes	1.72779581	1.608993838	0.698381804	1.036049892
ENSG00000159166	ENSG00000159166	LAD1	chr1:201359007-201401190	-1.17374	-1.89098	5.00E-05	0.000920822	yes	-1.553401668	-1.525869838	-1.144041978	-0.660595311
ENSG00000101680	ENSG00000101680	LAMA1	chr18:6941743-7117814	-1.80253	-1.63013	5.00E-05	0.000920822	yes	-1.261015881	-1.711856767	-2.55745288	-1.97542741
ENSG00000053747	ENSG00000053747	LAMA3	chr18:23689442-23955066	-1.06697	-1.85461	5.00E-05	0.000920822	yes	-1.350357563	-0.960838465	-1.782996758	-0.488544054
ENSG00000196878	ENSG00000196878	LAMB3	chr1:209614869-209652466	-1.50701	-3.66308	5.00E-05	0.000920822	yes	-1.673087163	-1.344006777	-2.309198123	-1.005548028
ENSG00000058085	ENSG00000058085	LAMC2	chr1:183186237-183244900	-1.34599	-1.09711	0.0005	0.00620361	yes	-1.616576019	-1.46129566	-2.286861522	-0.557797366
ENSG00000002549	ENSG00000002549	LAP3	chr4:17577191-17614571	0.67881	1.72763	0.00025	0.00355878	yes	0.597003601	0.746378459	0.438809397	0.893472823
ENSG00000213626	ENSG00000213626	LBH	chr2:30231530-30323730	-2.07328	-0.90078	0.0001	0.00170374	yes	-2.636798955	-2.789402335	-1.19269338	-2.268409583
ENSG00000135338	ENSG00000135338	LCA5	chr6:79484990-79537458	1.12391	2.9729	5.00E-05	0.000920822	yes	0.961464025	1.261267253	1.395729161	0.800654013
ENSG00000157578	ENSG00000157578	LCA5L	chr21:39380243-39445805	1.53371	0.990494	0.0078	0.049476	yes	1.573173882	1.406815619	1.929798719	1.100342937
ENSG00000168806	ENSG00000168806	LCMT2	chr15:43323648-43330605	1.01559	1.38257	0.0067	0.0440433	yes	1.562998293	0.03172055	1.136901193	0.934262146
ENSG00000148346	ENSG00000148346	LCN2	chr9:128149070-128153455	0.96013	2.74706	5.00E-05	0.000920822	yes	1.019893401	0.679172507	0.971846581	1.13198482
ENSG00000136167	ENSG00000136167	LCP1	chr13:46125919-46211871	-1.73054	-1.14221	0.00335	0.0264605	yes	-2.762909749	-2.57116695	-2.054309833	-0.623708566
ENSG00000118961	ENSG00000118961	LDAH	chr2:20684013-20823130	0.939107	1.49121	0.0025	0.0212968	yes	1.020292887	0.812051345	0.78372278	1.113545535
ENSG00000130164	ENSG00000130164	LDLR	chr19:11089361-11155808	-1.15011	-1.82444	0.0003	0.00412888	yes	-1.367605045	-1.005563412	-0.969328497	-1.300408964
ENSG00000203985	ENSG00000203985	LDLRAD1	chr1:54007298-54018186	1.12256	2.49358	5.00E-05	0.000920822	yes	1.223962524	0.62512945	1.610897821	0.829211346
ENSG00000161904	ENSG00000161904	LEMD2	chr6:33771201-33789136	-0.643248	-1.33414	0.00585	0.0399448	yes	-0.511653288	-0.782055044	-0.910030582	-0.422853424
ENSG00000167615	ENSG00000167615	LENG8	chr19:54444812-54463711	-0.687372	-1.48159	0.0003	0.00412888	yes	-0.230895146	-0.687034926	-0.605025833	-1.501250986
ENSG00000205213	ENSG00000205213	LGR4	chr11:27365960-27482433	0.842911	1.44568	0.0002	0.00299194	yes	0.533014475	1.046120902	1.112793653	0.585058633
ENSG00000145685	ENSG00000145685	LHFPL2	chr5:78485214-78770021	-1.08594	-2.5117	5.00E-05	0.000920822	yes	-1.20334128	-0.669337089	-1.890678696	-0.858306719
ENSG00000174405	ENSG00000174405	LIG4	chr13:108207438-108218368	0.776429	2.04943	5.00E-05	0.000920822	yes	0.896716771	0.738352854	0.940850374	0.487256964
ENSG00000101670	ENSG00000101670	LIPG	chr18:49560698-49599182	-1.30791	-2.51445	5.00E-05	0.000920822	yes	-1.178526124	-1.077429404	-2.319696361	-1.001042355
ENSG00000163898	ENSG00000163898	LIPH	chr3:185506261-185552613	-1.06287	-2.10662	5.00E-05	0.000920822	yes	-0.947761792	-1.274363267	-1.066057705	-0.984944035
ENSG00000189067	ENSG00000189067	LITAF	chr16:11547721-11636381	-0.731007	-1.79895	0.0007	0.00806114	yes	-0.881885762	-0.787579723	-0.740333899	-0.536676481
ENSG00000073350	ENSG00000073350	LLGL2	chr17:75525079-75575208	-0.843793	-1.4858	0.0018	0.0167277	yes	-0.828241398	-0.932979838	-0.582636925	-1.077118585
ENSG00000139636	ENSG00000139636	LMBR1L	chr12:49096550-49110900	-1.10842	-2.17162	5.00E-05	0.000920822	yes	-0.754999853	-1.071916499	-1.360998504	-1.33039217
ENSG00000164187	ENSG00000164187	LMBRD2	chr5:36098411-36151961	1.1187	2.2789	5.00E-05	0.000920822	yes	0.618776334	1.614856838	1.20675932	0.831475377
ENSG00000185621	ENSG00000185621	LMLN	chr3:197960199-198043720	1.1065	1.59785	0.0004	0.00515795	yes	0.850686728	1.090002679	1.702241248	0.512696261
ENSG00000135363	ENSG00000135363	LMO2	chr11:33858575-33892289	-0.826011	-1.87456	0.0003	0.00412888	yes	-1.413179228	-0.826987017	-0.943532653	-0.326991112
ENSG00000136153	ENSG00000136153	LMO7	chr13:75549479-75859870	-0.869282	-1.42027	0.0002	0.00299194	yes	-0.801629739	-0.362267555	-1.489011701	-1.053552366
ENSG00000164715	ENSG00000164715	LMTK2	chr7:98106884-98209633	-0.592065	-1.50238	0.0007	0.00806114	yes	-0.593461734	-0.445164568	-0.74283631	-0.602194017
ENSG00000154359	ENSG00000154359	LONRF1	chr8:12721893-12756073	-0.672607	-1.30853	0.00795	0.049978	yes	-0.646921834	-0.350237714	-0.880268103	-0.880639929
ENSG00000184574	ENSG00000184574	LPAR5	chr12:6618834-6636447	-0.904822	-1.85167	0.00025	0.00355878	yes	-0.78052204	-0.617772443	-1.741412402	-0.728609473
ENSG00000176454	ENSG00000176454	LPCAT4	chr15:34358617-34367278	-0.877916	-2.19853	5.00E-05	0.000920822	yes	-0.947490379	-1.253046747	-0.838577869	-0.557834518
ENSG00000134324	ENSG00000134324	LPIN1	chr2:11677594-11827409	-0.923987	-1.71763	5.00E-05	0.000920822	yes	-1.076688627	-0.287559554	-1.512761699	-1.106693418
ENSG00000101577	ENSG00000101577	LPIN2	chr18:2916993-3013315	-0.742388	-1.5435	0.00075	0.00853246	yes	-0.620248586	-0.34693387	-1.236504862	-0.91652593
ENSG00000110031	ENSG00000110031	LPXN	chr11:58526870-58578220	-0.82169	-1.90037	0.0002	0.00299194	yes	-0.725106594	-0.705478775	-1.095370724	-0.793583756
ENSG00000121207	ENSG00000121207	LRAT	chr4:154626944-154753118	-1.33042	-2.38658	5.00E-05	0.000920822	yes	-1.866755385	-0.417686309	-2.162310954	-1.537859073
ENSG00000171236	ENSG00000171236	LRG1	chr19:4522530-4540474	1.21226	2.29512	5.00E-05	0.000920822	yes	1.220221866	0.356183527	1.654862486	1.327224776
ENSG00000118308	ENSG00000118308	LRMP	chr12:25021001-25108334	1.18778	2.81959	5.00E-05	0.000920822	yes	1.218979316	0.828249352	1.478530962	1.151927105
ENSG00000197324	ENSG00000197324	LRP10	chr14:22871612-22881580	-0.599261	-1.52331	0.00265	0.0222521	yes	-0.452630013	-1.004988801	-0.503861698	-0.501916563
ENSG00000100068	ENSG00000100068	LRP5L	chr22:25351417-25405377	-1.48049	-1.38506	0.0022	0.0193971	yes	-0.7926088	-1.193906289	-2.304678949	-2.206587704
ENSG00000070018	ENSG00000070018	LRP6	chr12:12049843-12267012	0.987601	1.07073	0.00215	0.0191962	yes	-0.022337503	1.275455542	1.425301108	0.880067716
ENSG00000204950	ENSG00000204950	LRRC10B	chr11:61508799-61511018	1.31688	2.44438	5.00E-05	0.000920822	yes	1.286879632	0.72714399	1.726091581	1.356928397
ENSG00000079691	ENSG00000079691	LRRC16A	chr6:25279077-25620530	-0.802	-1.59416	0.0018	0.0167277	yes	-1.058973288	-1.242439346	-0.01612435	-1.312238531
ENSG00000186648	ENSG00000186648	LRRC16B	chr14:24051999-24069728	-2.14018	-1.55925	0.0015	0.0146439	yes	-1.265755035	-1.639372275	-3.022056469	-4.398097189
ENSG00000116212	ENSG00000116212	LRRC42	chr1:53946076-53968168	-0.59513	-1.6588	0.0013	0.0129788	yes	-0.659335158	-0.547307878	-1.094607438	-0.21389135
ENSG00000108829	ENSG00000108829	LRRC59	chr17:50373219-50397888	0.468905	1.37643	0.0047	0.0338626	yes	0.403845419	0.621377851	0.197601083	0.611709262
ENSG00000175061	ENSG00000175061	LRRC75A-AS1	chr17:16438821-16492153	-0.758473	-1.94369	0.00015	0.00239372	yes	-0.754092658	-0.736815447	-1.295639243	-0.388069932
ENSG00000178026	ENSG00000178026	LRRC75B	chr22:24540422-24629005	-2.40731	-0.978374	0.00385	0.0293261	yes	-2.010857423	-2.360903295	-3.18344732	-2.313601241
ENSG00000136802	ENSG00000136802	LRRC8A	chr9:128832941-128918039	-1.30326	-3.5838	5.00E-05	0.000920822	yes	-1.274337716	-1.282063057	-1.779873516	-0.985639075
ENSG00000171488	ENSG00000171488	LRRC8C	chr1:89524835-89936611	-1.15749	-1.37148	0.0063	0.0421804	yes	-1.759755951	-0.802153558	-1.266447747	-0.975118763
ENSG00000162620	ENSG00000162620	LRRIQ3	chr1:74026014-74198187	1.17842	0.955598	0.0053	0.0369951	yes	0.869730605	1.246984267	1.538157229	0.962098582
ENSG00000188906	ENSG00000188906	LRRK2	chr12:40186008-40369285	0.911007	1.19797	0.0032	0.0255764	yes	0.575316924	0.686222338	0.833717541	1.400583397
ENSG00000155858	ENSG00000155858	LSM11	chr5:157743694-157760709	-0.863186	-2.13351	0.00015	0.00239372	yes	-0.936417299	-0.732330002	-0.988069411	-0.810104286
ENSG00000049323	ENSG00000049323	LTBP1	chr2:32946971-33399509	-0.986309	-1.16224	0.0022	0.0193971	yes	-1.341733085	-1.659898171	-0.719991468	-0.512600374
ENSG00000090006	ENSG00000090006	LTBP4	chr19:40592882-40629818	-0.951706	-1.42068	0.0037	0.0285379	yes	-0.946498356	-1.166756969	-1.469103294	-0.429409722
ENSG00000007392	ENSG00000007392	LUC7L	chr16:188968-229463	-0.819749	-1.82175	0.0001	0.00170374	yes	-0.430740277	-0.545430426	-1.069114423	-1.464015355
ENSG00000167656	ENSG00000167656	LY6D	chr8:142784879-142812120	0.892157	2.53982	5.00E-05	0.000920822	yes	0.392358396	0.63129512	1.077167096	1.294195538
ENSG00000124466	ENSG00000124466	LYPD3	chr19:43460786-43465660	-1.11764	-2.70471	5.00E-05	0.000920822	yes	-1.177897229	-1.679659168	-1.075949715	-0.701627283
ENSG00000143353	ENSG00000143353	LYPLAL1	chr1:219086601-219212865	1.11141	1.66388	0.00105	0.011112	yes	1.448462872	0.903947766	0.786910814	1.211972178
ENSG00000176018	ENSG00000176018	LYSMD3	chr5:90515610-91164221	0.955139	2.3368	5.00E-05	0.000920822	yes	0.93919301	1.460286119	0.709145816	0.537186584
ENSG00000090382	ENSG00000090382	LYZ	chr12:69348340-69354234	1.49793	1.76508	0.00035	0.00464046	yes	1.38484677	1.237282993	2.010109295	1.201877773
ENSG00000185022	ENSG00000185022	MAFF	chr22:38111494-38216511	-0.634031	-1.52917	0.00295	0.0240831	yes	-0.689912184	-0.826356315	-1.492932244	0.054306639
ENSG00000197063	ENSG00000197063	MAFG	chr17:81911938-81927714	-0.518763	-1.28264	0.0071	0.0459448	yes	-0.195492899	-0.707638662	-0.95439215	-0.339660999
ENSG00000179222	ENSG00000179222	MAGED1	chrX:51803006-51902357	1.05634	2.11507	5.00E-05	0.000920822	yes	0.948009224	0.985726046	1.28719838	0.977142054
ENSG00000177383	ENSG00000177383	MAGEF1	chr3:184710366-184712002	0.753313	1.64206	0.00125	0.0125865	yes	0.959779314	0.527788101	0.903526792	0.570736126
ENSG00000234456	ENSG00000234456	MAGI2-AS3	chr7:78017056-79471208	1.09419	0.573009	0.0014	0.0138304	yes	0.999510124	1.640561677	0.931687758	0.599330713
ENSG00000111837	ENSG00000111837	MAK	chr6:10747758-10979320	1.67314	1.8153	0.0004	0.00515795	yes	1.420051664	1.991402824	1.878918775	1.278675844
ENSG00000147676	ENSG00000147676	MAL2	chr8:119165033-119246848	0.572539	1.65265	0.00085	0.00938259	yes	0.373380876	0.758463812	0.53278868	0.599078497
ENSG00000172175	ENSG00000172175	MALT1	chr18:58670008-58754477	-0.909857	-2.17457	5.00E-05	0.000920822	yes	-1.106777114	-0.182089102	-1.658024411	-1.100604196
ENSG00000117643	ENSG00000117643	MAN1C1	chr1:25617467-25786207	1.31479	1.3219	0.0041	0.0305379	yes	1.319485372	0.114090236	1.743322937	1.596697186
ENSG00000111261	ENSG00000111261	MANSC1	chr12:12326055-12350541	0.652797	1.77561	0.0002	0.00299194	yes	0.439958978	0.338881168	0.965370703	0.778161385
ENSG00000166963	ENSG00000166963	MAP1A	chr15:43510957-43531620	1.25941	2.58819	5.00E-05	0.000920822	yes	1.176128756	0.770375958	1.941617795	0.823044882
ENSG00000131711	ENSG00000131711	MAP1B	chr5:72107233-72209570	0.751914	1.38962	0.0025	0.0212968	yes	0.304995583	1.099727064	0.717086001	0.777103542
ENSG00000140941	ENSG00000140941	MAP1LC3B	chr16:87083561-87404779	-0.514929	-1.35642	0.00365	0.0282915	yes	-0.491487796	-0.044872108	-1.363220102	-0.454168812
ENSG00000176601	ENSG00000176601	MAP3K19	chr2:134964490-135047468	2.18168	3.32645	5.00E-05	0.000920822	yes	2.203702989	2.274330968	2.615096311	1.365274289
ENSG00000142733	ENSG00000142733	MAP3K6	chr1:27355183-27366892	-0.710036	-1.1762	0.0044	0.0322111	yes	-0.262609772	-1.028400046	-0.59255121	-1.125880358
ENSG00000107968	ENSG00000107968	MAP3K8	chr10:30433936-30461833	-0.816837	-1.82602	0.0001	0.00170374	yes	-0.54710817	-0.660391289	-1.131986505	-1.007629963
ENSG00000006432	ENSG00000006432	MAP3K9	chr14:70722525-70809534	-0.87901	-1.37841	5.00E-05	0.000920822	yes	-0.769923957	-0.586428703	-1.123365009	-1.10934304
ENSG00000011566	ENSG00000011566	MAP4K3	chr2:39249265-39717963	-0.934485	-1.55116	5.00E-05	0.000920822	yes	-0.957978952	-0.432349819	-1.223644899	-1.290232942
ENSG00000071054	ENSG00000071054	MAP4K4	chr2:101696849-101894689	-0.902287	-2.10882	5.00E-05	0.000920822	yes	-0.965716187	-0.916190323	-1.159513201	-0.620251791
ENSG00000171533	ENSG00000171533	MAP6	chr11:75583195-75669120	1.04025	1.2289	0.00485	0.0347304	yes	1.356587406	0.466393249	1.554359165	0.429634414
ENSG00000164114	ENSG00000164114	MAP9	chr4:155173715-155381694	1.42573	2.55574	5.00E-05	0.000920822	yes	1.374629711	1.564200667	1.577114423	1.14542163
ENSG00000156711	ENSG00000156711	MAPK13	chr6:36127808-36144524	-0.720919	-1.63171	0.00045	0.00569852	yes	-0.600283753	-1.016447511	-1.022396599	-0.357369597
ENSG00000102882	ENSG00000102882	MAPK3	chr16:30114104-30123506	-0.716302	-1.72936	0.00035	0.00464046	yes	-0.772864355	-1.090658088	-0.778391296	-0.327703012
ENSG00000166484	ENSG00000166484	MAPK7	chr17:19337553-19387240	-1.03211	-1.38081	0.0036	0.0279808	yes	-1.428144401	-1.173889364	-0.88256168	-0.739985449
ENSG00000121653	ENSG00000121653	MAPK8IP1	chr11:45885650-45906465	1.13379	1.64091	0.00035	0.00464046	yes	1.266966256	0.529395943	1.283643641	1.31787036
ENSG00000162889	ENSG00000162889	MAPKAPK2	chr1:206684943-206734283	-0.986414	-2.42195	5.00E-05	0.000920822	yes	-1.063886715	-1.088828301	-1.106094837	-0.72287888
ENSG00000137802	ENSG00000137802	MAPKBP1	chr15:41774433-41827936	-1.00048	-1.29289	0.00245	0.0210488	yes	-0.747154503	-0.573130084	-1.606226748	-1.311356202
ENSG00000175130	ENSG00000175130	MARCKSL1	chr1:32333831-32336379	0.755061	1.58184	0.0015	0.0146439	yes	0.624481288	0.349016899	1.103260813	0.837591552
ENSG00000007047	ENSG00000007047	MARK4	chr19:45071499-45305283	-1.12117	-1.70894	0.00075	0.00853246	yes	-1.001819162	-1.452918176	-1.498130589	-0.689150256
ENSG00000038274	ENSG00000038274	MAT2B	chr5:163503113-163519336	0.552055	1.60714	0.0012	0.0122139	yes	0.321974824	1.131482116	0.348194017	0.202691114
ENSG00000198125	ENSG00000198125	MB	chr22:35606763-35637951	1.73281	0.83741	0.00065	0.00761591	yes	1.282411802	2.084969101	2.210179053	0.994603558
ENSG00000141644	ENSG00000141644	MBD1	chr18:50266881-50281774	-0.804972	-1.31982	0.0049	0.0349466	yes	-0.572619666	-0.904118169	-0.724394444	-1.066471132
ENSG00000134046	ENSG00000134046	MBD2	chr18:54151600-54224788	-0.901395	-1.00768	0.00785	0.0496147	yes	-0.846876697	-1.380521063	-0.667345256	-0.806559033
ENSG00000012174	ENSG00000012174	MBTPS2	chrX:21839635-21885424	0.499937	1.43103	0.0042	0.0310206	yes	0.407164607	0.640344538	0.549172801	0.388010495
ENSG00000078070	ENSG00000078070	MCCC1	chr3:183015217-183116075	0.845663	1.47281	0.00065	0.00761591	yes	0.798426883	1.107609272	0.295015652	1.047791738
ENSG00000124370	ENSG00000124370	MCEE	chr2:71109683-71130239	1.04321	1.52846	0.00295	0.0240831	yes	1.282634923	1.198137429	1.320352469	0.026714416
ENSG00000234602	ENSG00000234602	MCIDAS	chr5:55219613-55227315	1.65117	3.06957	5.00E-05	0.000920822	yes	1.339934363	1.06845576	2.623183983	0.826870081
ENSG00000112118	ENSG00000112118	MCM3	chr6:52264008-52284881	0.860536	1.65504	0.00085	0.00938259	yes	0.681442527	0.472623031	1.315210663	0.834372279
ENSG00000055732	ENSG00000055732	MCOLN3	chr1:84999146-85133138	-0.878337	-1.77558	0.00115	0.0118763	yes	-0.884459292	-1.118785162	-0.519027483	-1.07108221
ENSG00000135272	ENSG00000135272	MDFIC	chr7:114922153-115019916	0.70497	1.84805	0.0001	0.00170374	yes	0.509095596	0.856369358	0.918124897	0.482481364
ENSG00000112139	ENSG00000112139	MDGA1	chr6:37630678-37699306	-1.35663	-1.6376	0.00275	0.0227399	yes	-1.321378965	-1.840316861	-2.406676531	-0.527047195
ENSG00000111554	ENSG00000111554	MDM1	chr12:68272442-68332381	1.38105	2.42032	5.00E-05	0.000920822	yes	1.36933278	1.59781392	1.401521249	1.115160022
ENSG00000133398	ENSG00000133398	MED10	chr5:6371880-6378594	-0.677067	-1.73426	0.00085	0.00938259	yes	-0.545854753	-0.846983281	-0.617089387	-0.715897473
ENSG00000123066	ENSG00000123066	MED13L	chr12:115953871-116277338	-1.03865	-1.09492	0.00285	0.0233886	yes	-0.923756131	-0.841505192	-1.404154283	-1.046623055
ENSG00000116604	ENSG00000116604	MEF2D	chr1:156463726-156500828	-1.57966	-1.77342	0.0001	0.00170374	yes	-1.54012055	-1.341560428	-2.421197232	-1.275461369
ENSG00000162591	ENSG00000162591	MEGF6	chr1:3489919-3611495	-2.60733	-1.27405	0.0001	0.00170374	yes	-2.250800911	-2.570209366	-2.628775159	-3.104816142
ENSG00000106780	ENSG00000106780	MEGF9	chr9:120600812-120714470	0.507294	1.40645	0.0045	0.0328239	yes	0.321329261	0.608303891	0.508235368	0.574609172
ENSG00000165304	ENSG00000165304	MELK	chr9:36572861-36677683	0.814676	1.35297	0.0014	0.0138304	yes	0.295508459	0.624849015	1.420804942	0.668031696
ENSG00000153208	ENSG00000153208	MERTK	chr2:111898478-112029561	-1.01305	-1.61807	0.00125	0.0125865	yes	-1.259014659	-1.034978045	-1.168085126	-0.663996456
ENSG00000105976	ENSG00000105976	MET	chr7:116672389-116798386	-0.962839	-2.32481	5.00E-05	0.000920822	yes	-1.182319382	-0.393053432	-1.471645876	-1.030742225
ENSG00000176845	ENSG00000176845	METRNL	chr17:83079690-83095119	-0.922158	-1.31562	0.0069	0.0449392	yes	-0.400691796	-1.647967799	-1.269748901	-0.690675676
ENSG00000165792	ENSG00000165792	METTL17	chr14:20989769-20999163	-0.668621	-1.31215	0.0054	0.0375075	yes	-0.383809054	-0.315960713	-1.09894527	-1.059355992
ENSG00000067365	ENSG00000067365	METTL22	chr16:8621682-8649654	-1.13648	-1.38636	0.00305	0.0245865	yes	-1.366490086	-1.22080365	-1.243029296	-0.785586501
ENSG00000185432	ENSG00000185432	METTL7A	chr12:50923471-50932517	0.876613	2.15438	5.00E-05	0.000920822	yes	0.336580155	0.854663303	1.354400684	0.779243644
ENSG00000183496	ENSG00000183496	MEX3B	chr15:82041777-82046141	-1.27065	-1.89492	0.00035	0.00464046	yes	-1.508224475	-0.632919164	-1.202322249	-2.139840308
ENSG00000176624	ENSG00000176624	MEX3C	chr18:51174549-51218304	-0.713879	-2.06624	5.00E-05	0.000920822	yes	-0.839463516	-0.049799964	-1.533843135	-0.814929724
ENSG00000140545	ENSG00000140545	MFGE8	chr15:88898682-88913411	-0.609423	-1.32054	0.00585	0.0399448	yes	-0.307282705	-1.600504239	-0.336902277	-0.530801062
ENSG00000147324	ENSG00000147324	MFHAS1	chr8:8783353-8893645	-0.958085	-1.38889	0.0018	0.0167277	yes	-0.905801827	-0.906108037	-1.365130727	-0.728805838
ENSG00000109736	ENSG00000109736	MFSD10	chr4:2930560-2934859	-0.723837	-1.83641	0.00035	0.00464046	yes	-0.748033707	-0.847135614	-0.783078848	-0.536353668
ENSG00000198408	ENSG00000198408	MGEA5	chr10:101784442-101818465	-1.06002	-1.89999	0.00015	0.00239372	yes	-0.899556914	-0.353255132	-2.084060294	-1.458829132
ENSG00000204520	ENSG00000204520	MICA	chr6:31399783-31477506	-1.04052	-1.6057	0.003	0.0243224	yes	-0.726340264	-1.632820517	-1.167333374	-0.8047284
ENSG00000133816	ENSG00000133816	MICAL2	chr11:12094007-12263789	-1.75551	-1.76435	5.00E-05	0.000920822	yes	-1.719408718	-2.516708008	-1.885385019	-1.198967117
ENSG00000100139	ENSG00000100139	MICALL1	chr22:37905656-37942822	-1.40093	-3.00135	5.00E-05	0.000920822	yes	-1.460038418	-1.506133652	-1.382721281	-1.26633911
ENSG00000101871	ENSG00000101871	MID1	chrX:10445309-10833654	0.802798	1.42541	0.0043	0.0315445	yes	0.795506577	0.261647595	1.344098006	0.589456312
ENSG00000165175	ENSG00000165175	MID1IP1	chrX:38801431-38806537	0.802532	1.80531	0.00065	0.00761591	yes	0.590829162	0.853281389	0.652876183	1.064629381
ENSG00000141503	ENSG00000141503	MINK1	chr17:4833387-4903074	-1.15465	-1.67823	0.0011	0.0115288	yes	-0.57471589	-1.539456329	-1.802157203	-1.015877999
ENSG00000027001	ENSG00000027001	MIPEP	chr13:23730188-23902655	1.0638	1.69234	0.0006	0.00716698	yes	0.988505888	0.844845152	1.301340713	1.081999247
ENSG00000215417	ENSG00000215417	MIR17HG	chr13:91347819-91354579	-1.0533	-1.91333	0.0007	0.00806114	yes	-0.678388257	-0.221326656	-1.741554253	-2.778125273
ENSG00000171889	ENSG00000171889	MIR31HG	chr9:21455483-21559669	-1.06435	-2.10054	5.00E-05	0.000920822	yes	-0.756651247	-1.027961085	-1.45604854	-1.10164493
ENSG00000159055	ENSG00000159055	MIS18A	chr21:32268218-32280988	0.759948	1.47101	0.00225	0.0197025	yes	0.370177579	0.682239338	1.254614413	0.575836398
ENSG00000125863	ENSG00000125863	MKKS	chr20:10401008-10434222	0.707613	1.67627	0.001	0.0106629	yes	0.779425222	0.728874081	0.824963688	0.472095418
ENSG00000150051	ENSG00000150051	MKX	chr10:27672874-27767794	1.14164	2.03366	5.00E-05	0.000920822	yes	1.07610656	1.508464122	1.3019678	0.49180053
ENSG00000178053	ENSG00000178053	MLF1	chr3:158571162-158607252	1.15912	2.72846	5.00E-05	0.000920822	yes	1.391391395	0.983899757	1.092428373	1.137095461
ENSG00000108788	ENSG00000108788	MLX	chr17:42567067-42577831	-0.862579	-1.64982	0.0017	0.0160629	yes	-1.054948118	-1.146403608	-0.492380325	-0.846947411
ENSG00000196549	ENSG00000196549	MME	chr3:155024123-155183729	-2.31586	-4.3046	5.00E-05	0.000920822	yes	-2.78094918	-1.550660063	-3.042141047	-2.357574014
ENSG00000196611	ENSG00000196611	MMP1	chr11:102746967-102843803	-1.07067	-1.67492	0.00265	0.0222521	yes	-0.731645171	-0.604148214	-2.987991632	-0.948219209
ENSG00000166670	ENSG00000166670	MMP10	chr11:102746967-102843803	-1.16105	-1.33515	0.0051	0.0359908	yes	-0.682644906	-1.15716314	-2.090676394	-1.05120971
ENSG00000137745	ENSG00000137745	MMP13	chr11:102942994-102955734	-1.21462	-2.25292	5.00E-05	0.000920822	yes	-1.370417962	-1.333348775	-0.977902674	-1.210213563
ENSG00000157227	ENSG00000157227	MMP14	chr14:22836556-22849027	-1.21468	-3.38929	5.00E-05	0.000920822	yes	-1.258513052	-1.013117049	-1.738928276	-0.970213171
ENSG00000138587	ENSG00000138587	MNS1	chr15:56244008-56465137	0.868463	1.5023	0.0012	0.0122139	yes	0.930772198	1.008596446	1.03762643	0.413332542
ENSG00000070444	ENSG00000070444	MNT	chr17:2384059-2401118	-1.0667	-1.40826	0.0016	0.0154386	yes	-0.744560391	-1.195740252	-1.54804831	-0.904383717
ENSG00000124217	ENSG00000124217	MOCS3	chr20:50958825-50963931	1.03069	2.4292	5.00E-05	0.000920822	yes	1.199475199	0.693646618	1.311509549	0.828679099
ENSG00000159256	ENSG00000159256	MORC3	chr21:36319791-36419015	-0.932025	-1.52956	0.00195	0.017759	yes	-0.889576886	-0.778260902	-1.001687915	-1.076335586
ENSG00000116151	ENSG00000116151	MORN1	chr1:2321252-2391707	1.43916	1.15603	0.0027	0.0225378	yes	1.733282622	0.862146029	1.56492833	1.45696243
ENSG00000188010	ENSG00000188010	MORN2	chr2:38875961-38975449	0.869699	1.87206	0.0003	0.00412888	yes	0.462354987	0.981655065	1.179957786	0.757795396
ENSG00000185681	ENSG00000185681	MORN5	chr9:122159907-122200088	1.21818	1.67606	0.0012	0.0122139	yes	1.656009617	0.86365662	1.521700805	0.549654021
ENSG00000101928	ENSG00000101928	MOSPD1	chrX:134887625-134915267	0.630158	1.49381	0.0023	0.0200038	yes	0.614629959	0.876301272	0.697580414	0.265826405
ENSG00000161647	ENSG00000161647	MPP3	chr17:43800798-43833170	-1.68442	-2.04362	5.00E-05	0.000920822	yes	-1.476058532	-1.392619061	-2.693239731	-1.516423232
ENSG00000133030	ENSG00000133030	MPRIP	chr17:17042544-17237188	-1.39577	-1.42325	0.00575	0.0394338	yes	-1.226930887	-1.231912815	-2.400059403	-1.065729253
ENSG00000179832	ENSG00000179832	MROH1	chr8:144148015-144261940	-0.689738	-1.40344	0.00225	0.0197025	yes	-0.529179258	-0.892343523	-0.684310278	-0.676053495
ENSG00000117501	ENSG00000117501	MROH9	chr1:170935470-171064765	1.49705	1.97377	0.0006	0.00716698	yes	1.244306781	0.74028582	2.36844884	1.061552774
ENSG00000242485	ENSG00000242485	MRPL20	chr1:1399521-1407313	0.605103	1.33679	0.0074	0.0474077	yes	0.522137856	0.807047817	0.258642216	0.767477724
ENSG00000132313	ENSG00000132313	MRPL35	chr2:86199354-86213794	0.867745	1.54121	0.00205	0.018538	yes	0.577865625	0.684016576	1.000426746	1.137103526
ENSG00000136897	ENSG00000136897	MRPL50	chr9:101387632-101398614	0.509737	1.39357	0.0061	0.0412525	yes	0.565653804	0.279325157	0.753806238	0.395338873
ENSG00000116898	ENSG00000116898	MRPS15	chr1:36455717-36464437	-0.60748	-1.58576	0.00155	0.0150178	yes	-0.725072531	-1.01467996	-0.605235486	-0.20406502
ENSG00000090263	ENSG00000090263	MRPS33	chr7:141002609-141015228	0.979639	1.69633	0.00045	0.00569852	yes	0.875440033	1.110747432	0.539829056	1.286841548
ENSG00000144029	ENSG00000144029	MRPS5	chr2:95087206-95165413	-0.785328	-1.57678	0.0016	0.0154386	yes	-0.647358588	-0.560869938	-1.309585337	-0.734310856
ENSG00000166959	ENSG00000166959	MS4A8	chr11:60699573-60715811	1.22657	2.08377	5.00E-05	0.000920822	yes	1.374244466	1.463064718	1.254710768	0.7004122
ENSG00000066697	ENSG00000066697	MSANTD3	chr9:100427155-100577636	-0.638014	-1.50553	0.00235	0.0203508	yes	-0.769061134	-0.339282796	-1.211548896	-0.393369688
ENSG00000251349	ENSG00000251349	MSANTD3-TMEFF1	chr9:100427155-100577636	-1.12183	-1.43034	0.0062	0.0416691	yes	-1.511840635	-0.661174596	-1.313528491	-1.143455131
ENSG00000095002	ENSG00000095002	MSH2	chr2:47402968-47570939	0.976994	2.57929	5.00E-05	0.000920822	yes	0.902888969	0.697615223	1.263228732	0.986586091
ENSG00000188895	ENSG00000188895	MSL1	chr17:40122297-40136916	-0.676251	-1.5292	0.0013	0.0129788	yes	-0.620809847	-0.798553414	-0.603642921	-0.69002499
ENSG00000263639	ENSG00000263639	MSMB	chr10:46033306-46046269	1.09409	3.14305	5.00E-05	0.000920822	yes	1.103839986	0.316437615	1.601887056	1.076685923
ENSG00000147065	ENSG00000147065	MSN	chrX:65588376-65741931	-1.47098	-4.32795	5.00E-05	0.000920822	yes	-1.653106918	-1.197047225	-2.096328608	-1.136125862
ENSG00000175806	ENSG00000175806	MSRA	chr8:10054267-10428891	-1.32573	-0.82956	0.00415	0.0308289	yes	-3.200615279	-1.374628228	-0.806889482	-0.916620859
ENSG00000169715	ENSG00000169715	MT1E	chr16:56625474-56627112	-0.907456	-1.47342	0.00395	0.0297664	yes	-0.642122077	-1.346342717	-1.797618736	-0.302595459
ENSG00000125148	ENSG00000125148	MT2A	chr16:56608198-56609497	-1.88025	-5.15513	5.00E-05	0.000920822	yes	-2.134349911	-2.008396409	-2.830425591	-1.090377321
ENSG00000137409	ENSG00000137409	MTCH1	chr6:36968140-36986298	-0.541229	-1.22105	0.0064	0.0426274	yes	-0.333658514	-0.709941872	-0.857641824	-0.336394479
ENSG00000120254	ENSG00000120254	MTHFD1L	chr6:150865548-151228447	-0.951442	-1.47213	0.00305	0.0245865	yes	-1.151960878	-0.661089752	-0.904954177	-1.145617783
ENSG00000014914	ENSG00000014914	MTMR11	chr1:149928650-149936898	-1.533	-3.50419	5.00E-05	0.000920822	yes	-1.446262395	-1.448678149	-1.862468966	-1.419270976
ENSG00000269028	ENSG00000269028	MTRNR2L12	chr3:96617187-96618236	0.675695	1.76448	0.00035	0.00464046	yes	0.458389448	0.512696792	-0.885827058	1.607660478
ENSG00000270672	ENSG00000270672	MTRNR2L6	chr7:142666271-142667718	0.773094	1.37345	0.0065	0.0430698	yes	0.731831167	0.728970053	-1.354590037	1.644541984
ENSG00000170873	ENSG00000170873	MTSS1	chr8:124488484-124728429	-1.10584	-1.61684	0.0009	0.00981167	yes	-1.405220727	-1.002787526	-1.531670881	-0.652754438
ENSG00000177034	ENSG00000177034	MTX3	chr5:79976730-79991262	0.57934	1.41545	0.00395	0.0297664	yes	-0.075064941	1.155126557	0.497577609	0.473514908
ENSG00000185499	ENSG00000185499	MUC1	chr1:155169407-155192916	0.614709	1.33214	0.00605	0.0410324	yes	0.626549223	0.339957865	1.013029672	0.375466457
ENSG00000173702	ENSG00000173702	MUC13	chr3:124905441-124953819	1.27974	2.30085	5.00E-05	0.000920822	yes	1.211147148	1.622161086	1.210592486	1.00282363
ENSG00000169550	ENSG00000169550	MUC15	chr11:26309598-26663288	0.963007	2.27588	5.00E-05	0.000920822	yes	0.934273822	1.192380874	0.716610368	0.969336543
ENSG00000204544	ENSG00000204544	MUC21	chr6:30983717-30989903	-1.90836	-4.54681	5.00E-05	0.000920822	yes	-2.407330509	-2.945052108	-2.126203043	-0.948525853
ENSG00000157601	ENSG00000157601	MX1	chr21:41420303-41459214	0.89225	1.04679	0.00305	0.0245865	yes	0.837608546	0.397326867	1.349590702	0.825152232
ENSG00000059728	ENSG00000059728	MXD1	chr2:69893559-69942945	-1.12802	-2.77223	5.00E-05	0.000920822	yes	-1.311363918	-0.275641425	-2.29577153	-1.331039215
ENSG00000179820	ENSG00000179820	MYADM	chr19:53854580-53876437	-0.947757	-1.83313	0.0003	0.00412888	yes	-1.151393047	-0.891097434	-0.956903155	-0.813003787
ENSG00000118513	ENSG00000118513	MYB	chr6:135181314-135219173	1.27729	2.36979	5.00E-05	0.000920822	yes	0.758092958	0.58177907	2.327180161	0.574461315
ENSG00000136997	ENSG00000136997	MYC	chr8:127735433-127741434	-0.749057	-2.06076	5.00E-05	0.000920822	yes	-0.909375074	-0.100268556	-1.744502424	-0.698381725
ENSG00000172936	ENSG00000172936	MYD88	chr3:38138477-38143022	-0.691672	-1.81481	0.00035	0.00464046	yes	-0.670241119	-0.815405825	-0.587941214	-0.70227993
ENSG00000172927	ENSG00000172927	MYEOV	chr11:69294137-69367726	-1.47777	-1.43025	0.00115	0.0118763	yes	-2.954298724	-2.245105827	-1.507023831	-0.425890926
ENSG00000101608	ENSG00000101608	MYL12A	chr18:3247480-3261850	-0.487281	-1.34892	0.0076	0.0484908	yes	-0.437731825	-0.477279422	-0.850908911	-0.247400847
ENSG00000118680	ENSG00000118680	MYL12B	chr18:3261908-3278284	-0.51462	-1.51501	0.00275	0.0227399	yes	-0.723218217	-0.299588288	-0.615119389	-0.456396907
ENSG00000007944	ENSG00000007944	MYLIP	chr6:16129124-16148248	0.61739	1.44598	0.0046	0.0333293	yes	0.348749812	1.018163878	0.60797576	0.393387448
ENSG00000099331	ENSG00000099331	MYO9B	chr19:17075780-17214537	-0.989063	-1.58392	0.00115	0.0118763	yes	-0.566913683	-1.615381123	-0.815837512	-1.165841711
ENSG00000173418	ENSG00000173418	NAA20	chr20:20017115-20033655	0.556381	1.57737	0.00165	0.0157274	yes	0.468055278	0.942091553	0.107708359	0.585187062
ENSG00000173559	ENSG00000173559	NABP1	chr2:191678067-191696659	-0.595288	-1.39957	0.0068	0.0444727	yes	-0.313469871	-0.099025189	-1.029231098	-1.253912229
ENSG00000196531	ENSG00000196531	NACA	chr12:56712427-56787790	-0.539329	-1.48516	0.0041	0.0305379	yes	-0.605358519	-0.684478304	-0.827269707	-0.137284672
ENSG00000008130	ENSG00000008130	NADK	chr1:1751231-1780457	0.534034	1.05365	0.00475	0.034153	yes	0.737743418	0.130606815	0.683767531	0.509178365
ENSG00000249437	ENSG00000249437	NAIP	chr5:70968482-71025114	1.18799	1.36224	0.00465	0.0335366	yes	1.120262111	1.152376104	1.818854166	0.249386101
ENSG00000161048	ENSG00000161048	NAPEPLD	chr7:103099775-103149560	1.16819	1.63558	0.001	0.0106629	yes	0.910367868	1.417249378	1.242332885	1.05178406
ENSG00000171428	ENSG00000171428	NAT1	chr8:18170476-18223689	1.10085	1.44203	0.0018	0.0167277	yes	0.706410825	0.328334115	1.343352437	1.657439271
ENSG00000109065	ENSG00000109065	NAT9	chr17:74770546-74776367	-0.908911	-1.33941	0.00055	0.00668866	yes	-0.242418934	-1.421295551	-1.141452787	-1.1254988
ENSG00000172915	ENSG00000172915	NBEA	chr13:34942286-35673022	1.0541	1.41058	0.00065	0.00761591	yes	0.833138094	0.90728994	1.614089193	0.66666301
ENSG00000160796	ENSG00000160796	NBEAL2	chr3:46921725-47009703	-1.67651	-2.31425	5.00E-05	0.000920822	yes	-1.267595367	-2.176463624	-1.470479783	-1.977514218
ENSG00000270629	ENSG00000270629	NBPF14	chr1:148531384-148679751	-0.7894	-1.32542	0.0063	0.0421804	yes	-0.685910706	-0.78557084	-0.892888908	-0.800702741
ENSG00000271383	ENSG00000271383	NBPF19	chr1:149390622-149556361	-0.962999	-2.49385	5.00E-05	0.000920822	yes	-0.900935373	-0.638067446	-1.096950838	-1.299209923
ENSG00000273136	ENSG00000273136	NBPF26	chr1:120805417-120841481	-0.701236	-1.48087	0.00265	0.0222521	yes	-0.423685315	-0.303654694	-0.934196366	-1.391638127
ENSG00000142794	ENSG00000142794	NBPF3	chr1:21440127-21485005	1.17725	1.3991	0.00025	0.00355878	yes	1.510755158	0.739126904	1.354963999	0.977580735
ENSG00000270231	ENSG00000270231	NBPF8	chr1:120436352-120467739	-0.578728	-1.58121	0.0021	0.0188692	yes	-0.09319792	-0.163805401	-0.956692302	-1.58696733
ENSG00000144959	ENSG00000144959	NCEH1	chr3:172630248-172711218	0.747948	1.72651	0.0002	0.00299194	yes	0.529831106	0.770511696	1.110364693	0.494647279
ENSG00000158517	ENSG00000158517	NCF1	chr7:74773961-74789315	-2.62825	-1.69218	5.00E-05	0.000920822	yes	-3.399575049	-2.968820593	-3.165069778	-1.675836406
ENSG00000084676	ENSG00000084676	NCOA1	chr2:24491913-24770702	-0.637843	-1.31512	0.00065	0.00761591	yes	-0.911365967	-1.033248213	-0.211180868	-0.542522549
ENSG00000111912	ENSG00000111912	NCOA7	chr6:125781160-125932030	0.555458	1.58742	0.00075	0.00853246	yes	0.286599293	0.923502913	0.357063562	0.566813277
ENSG00000196498	ENSG00000196498	NCOR2	chr12:124324414-124567589	-1.05109	-1.64476	5.00E-05	0.000920822	yes	-1.160906156	-1.644556998	-0.605271896	-0.98282824
ENSG00000072864	ENSG00000072864	NDE1	chr16:15643266-15857033	-1.22546	-1.75496	0.00015	0.00239372	yes	-1.067818366	-1.316432693	-1.646344683	-0.964019605
ENSG00000104419	ENSG00000104419	NDRG1	chr8:133237170-133302022	-1.4703	-2.51303	5.00E-05	0.000920822	yes	-1.812545887	-1.260433242	-2.122987285	-0.965911663
ENSG00000165795	ENSG00000165795	NDRG2	chr14:21016762-21104722	-1.18579	-2.69416	5.00E-05	0.000920822	yes	-0.974398286	-1.341940757	-1.142853471	-1.314648921
ENSG00000103034	ENSG00000103034	NDRG4	chr16:58462845-58513628	-2.23533	-1.99329	5.00E-05	0.000920822	yes	-2.333609175	-2.208015828	-4.062967423	-1.415638404
ENSG00000184752	ENSG00000184752	NDUFA12	chr12:94897054-95003770	-0.603662	-1.72908	0.00035	0.00464046	yes	-0.553949265	-0.920383704	-0.191292284	-0.87042673
ENSG00000128609	ENSG00000128609	NDUFA5	chr7:123536996-123558255	0.475997	1.31667	0.00735	0.0471731	yes	0.06782643	0.687573402	0.605021693	0.4686402
ENSG00000119421	ENSG00000119421	NDUFA8	chr9:122144057-122159819	0.672279	1.89175	0.00035	0.00464046	yes	0.685876252	-0.071445216	0.723702947	1.11274702
ENSG00000137806	ENSG00000137806	NDUFAF1	chr15:41387348-41402519	0.695319	1.63357	0.0009	0.00981167	yes	0.767463341	0.321418872	0.477733735	1.092607179
ENSG00000259112	ENSG00000259112	NDUFC2-KCTD14	chr11:78015714-78080219	-14.7449	-0.00662565	0.00265	0.0222521	yes			-12.74494609
ENSG00000111859	ENSG00000111859	NEDD9	chr6:11173451-11382348	-1.3866	-1.82505	5.00E-05	0.000920822	yes	-1.573750957	-0.952994245	-1.310034553	-1.867429725
ENSG00000163491	ENSG00000163491	NEK10	chr3:27110084-27369460	1.06355	1.89721	5.00E-05	0.000920822	yes	0.953028004	1.109961704	1.458256121	0.602319602
ENSG00000117650	ENSG00000117650	NEK2	chr1:211658656-211675630	1.50623	2.56901	5.00E-05	0.000920822	yes	1.418633741	1.069269842	2.088054702	1.226045029
ENSG00000197168	ENSG00000197168	NEK5	chr13:52033610-52159861	1.59187	3.1131	5.00E-05	0.000920822	yes	1.419408262	1.850705239	1.894102951	1.042034547
ENSG00000162139	ENSG00000162139	NEU3	chr11:74988133-75018893	0.973586	1.27777	0.0004	0.00515795	yes	0.996510097	0.716628323	1.330762378	0.766389081
ENSG00000163121	ENSG00000163121	NEURL3	chr2:96497642-96508109	-1.24674	-1.76502	0.00055	0.00668866	yes	-1.479873425	-2.047522721	-0.615203031	-1.209788845
ENSG00000082641	ENSG00000082641	NFE2L1	chr17:48048328-48061487	-0.500657	-0.926335	0.00465	0.0335366	yes	-0.417534464	-0.466705375	-0.684934897	-0.448535332
ENSG00000165030	ENSG00000165030	NFIL3	chr9:91409044-91423862	-0.902466	-2.59725	5.00E-05	0.000920822	yes	-1.014303745	-0.540138904	-0.996363517	-1.13336117
ENSG00000167604	ENSG00000167604	NFKBID	chr19:35887652-35904377	-1.79751	-2.51431	5.00E-05	0.000920822	yes	-1.356188895	-1.379508016	-1.687988216	-3.935387228
ENSG00000146232	ENSG00000146232	NFKBIE	chr6:44258165-44265788	-0.706688	-1.39767	0.00565	0.0388992	yes	-0.61839285	-1.267779552	-0.857366429	-0.264912201
ENSG00000064300	ENSG00000064300	NGFR	chr17:49494222-49583827	-1.74577	-3.53242	5.00E-05	0.000920822	yes	-2.360758321	-2.13668684	-1.655458649	-1.141869944
ENSG00000188811	ENSG00000188811	NHLRC3	chr13:39038305-39050109	0.706633	1.60774	0.0015	0.0146439	yes	0.735357628	0.83848479	0.927849825	0.229621141
ENSG00000116962	ENSG00000116962	NID1	chr1:235975829-236065162	-1.93524	-5.4885	5.00E-05	0.000920822	yes	-2.433448817	-1.723354859	-1.891805438	-1.793500203
ENSG00000001461	ENSG00000001461	NIPAL3	chr1:24307555-24472976	0.919318	1.51637	0.0016	0.0154386	yes	0.873849478	0.601783038	1.189672602	0.951384463
ENSG00000172548	ENSG00000172548	NIPAL4	chr5:157260121-157575775	-1.79223	-3.06495	5.00E-05	0.000920822	yes	-2.239031508	-1.386907479	-2.615184896	-1.33104139
ENSG00000140853	ENSG00000140853	NLRC5	chr16:56989484-57083531	-1.4291	-1.73441	5.00E-05	0.000920822	yes	-1.444788326	-1.840719924	-1.457988088	-1.0742285
ENSG00000091592	ENSG00000091592	NLRP1	chr17:5499426-5619424	-1.49055	-2.59628	5.00E-05	0.000920822	yes	-0.925664464	-1.661718742	-1.695192413	-1.877292059
ENSG00000197696	ENSG00000197696	NMB	chr15:84655128-84658563	1.53217	1.62488	0.0038	0.0291182	yes	1.706286624	0.79059966	1.467019187	1.930285171
ENSG00000112981	ENSG00000112981	NME5	chr5:138115171-138139443	1.39241	2.88978	5.00E-05	0.000920822	yes	1.200866673	1.830326053	1.322923465	1.100307961
ENSG00000123609	ENSG00000123609	NMI	chr2:151270464-151290057	0.61869	1.44689	0.00275	0.0227399	yes	0.490589843	0.816204578	0.601691371	0.544623287
ENSG00000166197	ENSG00000166197	NOLC1	chr10:102152175-102163871	0.593146	1.60506	0.0007	0.00806114	yes	0.599988288	0.603570589	0.384889356	0.759754782
ENSG00000141458	ENSG00000141458	NPC1	chr18:23503469-23586898	-1.45701	-2.02571	5.00E-05	0.000920822	yes	-1.386825793	-1.559066109	-1.474609839	-1.41354687
ENSG00000141279	ENSG00000141279	NPEPPS	chr17:47522941-47649420	-0.689968	-1.08309	0.0058	0.0396802	yes	-0.728302682	-0.266558555	-1.258642849	-0.674343397
ENSG00000113389	ENSG00000113389	NPR3	chr5:32689069-32791724	-1.58545	-1.94728	0.0001	0.00170374	yes	-2.22759202	-1.208246926	-1.681264369	-1.415947392
ENSG00000126368	ENSG00000126368	NR1D1	chr17:40019096-40100725	-1.49701	-1.97613	0.0031	0.0248758	yes	-2.049338249	-1.261106604	-2.791104773	-0.704033055
ENSG00000131408	ENSG00000131408	NR1H2	chr19:50311936-50382982	-0.517673	-1.37156	0.0042	0.0310206	yes	-0.563467463	-0.825061747	-0.375768663	-0.354463021
ENSG00000143257	ENSG00000143257	NR1I3	chr1:161225938-161238302	1.15869	0.381698	0.0005	0.00620361	yes	1.233622429	-2.762505254	1.974491173	1.322686889
ENSG00000120798	ENSG00000120798	NR2C1	chr12:95020228-95073703	-0.583672	-1.40947	0.0057	0.039148	yes	-0.631376198	-0.345478984	-0.486455452	-0.936010437
ENSG00000185551	ENSG00000185551	NR2F2	chr15:95990581-96340263	0.750294	1.88945	0.00025	0.00355878	yes	0.60187949	0.720000937	1.345664939	0.031655051
ENSG00000123358	ENSG00000123358	NR4A1	chr12:52022831-52059507	-1.03259	-0.784669	0.00785	0.0496147	yes	-0.929615786	-2.631383041	-0.018495304	-1.827862851
ENSG00000185189	ENSG00000185189	NRBP2	chr8:143833269-143840974	-0.901696	-1.88148	0.00015	0.00239372	yes	-0.485823824	-0.840599545	-1.025544191	-1.406194076
ENSG00000157168	ENSG00000157168	NRG1	chr8:31639385-32767959	-1.88068	-2.44542	5.00E-05	0.000920822	yes	-1.900890521	-1.155040971	-3.135689196	-1.967993097
ENSG00000073969	ENSG00000073969	NSF	chr17:46590668-46757464	0.719326	1.67391	5.00E-05	0.000920822	yes	0.718753541	0.618700623	0.659684646	0.867622217
ENSG00000168824	ENSG00000168824	NSG1	chr4:4348139-4710938	-0.887487	-1.30597	0.00625	0.0419452	yes	-1.116764255	-0.741535972	-1.24093666	-0.556618098
ENSG00000117697	ENSG00000117697	NSL1	chr1:212726152-212791782	1.00997	2.02949	0.0001	0.00170374	yes	0.834165047	1.004630176	0.961415368	1.213512141
ENSG00000035681	ENSG00000035681	NSMAF	chr8:58583503-58659844	-0.954469	-2.05372	0.0001	0.00170374	yes	-0.815098782	-0.403825262	-1.710540719	-1.203057036
ENSG00000185115	ENSG00000185115	NSMCE3	chr15:29120253-29570723	0.6226	1.36746	0.0065	0.0430698	yes	0.829051552	0.438087337	0.413063039	0.761936739
ENSG00000165802	ENSG00000165802	NSMF	chr9:137447569-137459334	-0.808383	-1.369	0.0068	0.0444727	yes	-0.988731741	-0.568586578	-0.821742804	-0.888629566
ENSG00000037474	ENSG00000037474	NSUN2	chr5:6599238-6633291	-0.687834	-1.42298	0.0033	0.0261534	yes	-0.355574197	-0.797862098	-0.86781417	-0.789854502
ENSG00000178694	ENSG00000178694	NSUN3	chr3:93980138-94128545	0.973979	1.07182	0.00675	0.0442894	yes	1.016233104	1.200504018	1.009500761	0.606874477
ENSG00000130305	ENSG00000130305	NSUN5	chr7:73302516-73308867	-1.02444	-1.50766	0.00285	0.0233886	yes	-1.006141799	-0.7626447	-1.263562338	-1.112154434
ENSG00000111696	ENSG00000111696	NT5DC3	chr12:103770452-103841197	-0.937578	-1.8502	5.00E-05	0.000920822	yes	-1.194563332	-1.020097549	-0.330431158	-1.461422773
ENSG00000074590	ENSG00000074590	NUAK1	chr12:106063339-106140033	-1.50009	-1.91364	5.00E-05	0.000920822	yes	-1.748781792	-1.115006237	-1.806840611	-1.438057227
ENSG00000163545	ENSG00000163545	NUAK2	chr1:205302058-205321791	-1.30409	-2.79796	5.00E-05	0.000920822	yes	-1.594789098	-1.57747727	-0.770478129	-1.443992673
ENSG00000070081	ENSG00000070081	NUCB2	chr11:17208152-17349974	0.829104	1.8326	0.00015	0.00239372	yes	0.874446654	0.769893984	1.022974929	0.61896662
ENSG00000196368	ENSG00000196368	NUDT11	chrX:51490010-51496596	-0.925132	-1.6131	0.00225	0.0197025	yes	-1.482550749	-0.260868167	-1.507569278	-0.83036357
ENSG00000170917	ENSG00000170917	NUDT6	chr4:122826707-122922968	-1.76346	-1.82608	0.0002	0.00299194	yes	-1.816568212	-1.395251561	-2.542758397	-1.545916993
ENSG00000176046	ENSG00000176046	NUPR1	chr16:28532707-28539174	-0.911879	-1.47147	0.0049	0.0349466	yes	-1.194940777	-1.231487761	-1.223879279	-0.259884127
ENSG00000188039	ENSG00000188039	NWD1	chr19:16719975-16817963	0.835269	1.97416	5.00E-05	0.000920822	yes	0.415353089	0.318109961	1.759952072	0.225979297
ENSG00000167693	ENSG00000167693	NXN	chr17:799312-979770	-0.532417	-1.17462	0.00725	0.0467653	yes	-0.900143523	-0.712216396	-0.518887584	-0.118009129
ENSG00000101888	ENSG00000101888	NXT2	chrX:109535780-109544690	0.645342	1.70913	0.00055	0.00668866	yes	0.331145212	0.968101237	0.532298308	0.674402924
ENSG00000135114	ENSG00000135114	OASL	chr12:121019110-121039242	-1.56609	-1.80295	0.0001	0.00170374	yes	-1.912757119	-1.967357972	-1.717456645	-0.928226705
ENSG00000124006	ENSG00000124006	OBSL1	chr2:219550728-219575713	1.01428	1.10188	0.00085	0.00938259	yes	1.286201703	1.03932186	1.09500222	0.535409497
ENSG00000119900	ENSG00000119900	OGFRL1	chr6:71221456-71420769	0.766054	1.53511	0.00025	0.00355878	yes	0.385109988	0.818612848	1.17702777	0.557471686
ENSG00000173391	ENSG00000173391	OLR1	chr12:10158300-10191801	-1.54942	-0.634247	0.00115	0.0118763	yes	-2.137664883	-1.360522632	-1.943528489	-1.029375217
ENSG00000123240	ENSG00000123240	OPTN	chr10:12896624-13138308	-0.888052	-1.36557	0.0035	0.0273998	yes	-0.812937667	-0.934583933	-1.358073852	-0.558826807
ENSG00000184792	ENSG00000184792	OSBP2	chr22:30693781-30907824	-2.25307	-2.9638	5.00E-05	0.000920822	yes	-2.664851966	-2.009793228	-2.960139233	-1.714945999
ENSG00000130703	ENSG00000130703	OSBPL2	chr20:62231921-62296213	-0.694913	-1.46858	0.00215	0.0191962	yes	-0.436729082	-0.470745922	-1.236981885	-0.770230638
ENSG00000079156	ENSG00000079156	OSBPL6	chr2:178194480-178402891	-0.845039	-1.35187	0.00195	0.017759	yes	-1.771205161	-0.95541859	-0.085048403	-1.072865908
ENSG00000091039	ENSG00000091039	OSBPL8	chr12:76351796-76559809	-0.878525	-1.59183	5.00E-05	0.000920822	yes	-1.461946806	-0.164306406	-1.315950955	-0.947105266
ENSG00000116885	ENSG00000116885	OSCP1	chr1:36415826-36450451	0.888932	1.46507	0.00495	0.0352141	yes	1.077089467	0.598003377	0.616563034	1.170313614
ENSG00000132823	ENSG00000132823	OSER1	chr20:44196495-44210791	-0.478475	-1.37822	0.0064	0.0426274	yes	-0.423832467	-0.221961309	-1.32003202	-0.204939026
ENSG00000128694	ENSG00000128694	OSGEPL1	chr2:189674289-189765556	1.3905	1.55746	0.0012	0.0122139	yes	1.029315617	1.689504985	1.672567992	1.023214074
ENSG00000145623	ENSG00000145623	OSMR	chr5:38845857-39074408	-0.946274	-1.34087	0.00235	0.0203508	yes	-1.278663356	-0.514573944	-1.177070064	-0.939364441
ENSG00000253738	ENSG00000253738	OTUD6B-AS1	chr8:91059908-91070189	0.991585	2.08152	5.00E-05	0.000920822	yes	0.965376588	1.246851722	1.030030064	0.665029517
ENSG00000115507	ENSG00000115507	OTX1	chr2:63050056-63057836	1.15937	1.42375	0.00115	0.0118763	yes	1.070532744	0.729790581	1.589231828	1.115623537
ENSG00000172818	ENSG00000172818	OVOL1	chr11:65787021-65797219	-1.31362	-2.11187	0.0002	0.00299194	yes	-1.183945952	-1.29763862	-2.399186362	-0.804070289
ENSG00000172939	ENSG00000172939	OXSR1	chr3:38165088-38255488	-1.01006	-2.7577	5.00E-05	0.000920822	yes	-1.083328902	-0.665882884	-1.492366043	-0.92021041
ENSG00000169860	ENSG00000169860	P2RY1	chr3:152834692-152841439	-0.669907	-1.80945	0.00065	0.00761591	yes	-1.023225677	-0.480079317	-0.513138741	-0.726093994
ENSG00000175575	ENSG00000175575	PAAF1	chr11:73872666-73931124	0.934512	1.50815	0.00055	0.00668866	yes	1.064868687	0.616138068	0.87619154	1.127437433
ENSG00000101104	ENSG00000101104	PABPC1L	chr20:44910061-44960486	-0.759679	-1.29161	0.00545	0.037799	yes	0.00615315	-0.777098606	-1.147719076	-1.628789985
ENSG00000163138	ENSG00000163138	PACRGL	chr4:20696281-21948799	0.716033	1.06933	0.0073	0.046959	yes	0.893163937	0.56919176	0.843974031	0.520768934
ENSG00000179364	ENSG00000179364	PACS2	chr14:105209285-105398147	-0.89751	-1.2327	0.0072	0.0464853	yes	-0.872384348	-1.063010489	-0.921422177	-0.750532107
ENSG00000142623	ENSG00000142623	PADI1	chr1:17205125-17246005	-1.71581	-2.68434	5.00E-05	0.000920822	yes	-1.320051704	-1.784914541	-2.579858354	-1.474903949
ENSG00000007168	ENSG00000007168	PAFAH1B1	chr17:2593209-2685615	-1.09483	-1.58366	0.0054	0.0375075	yes	-1.078132142	-0.585553923	-1.659567968	-1.264655802
ENSG00000099260	ENSG00000099260	PALMD	chr1:99645942-99694541	-1.42906	-3.36638	5.00E-05	0.000920822	yes	-1.708409936	-1.755266413	-1.172205391	-1.185968389
ENSG00000157881	ENSG00000157881	PANK4	chr1:2508532-2526628	-0.953407	-1.78699	5.00E-05	0.000920822	yes	-0.819384173	-1.156935521	-1.16141873	-0.72874996
ENSG00000162073	ENSG00000162073	PAQR4	chr16:2963943-2980539	0.982348	1.75172	0.00075	0.00853246	yes	0.549483237	0.12342103	2.004417566	0.419620306
ENSG00000148498	ENSG00000148498	PARD3	chr10:34109559-34815325	-0.814688	-1.47642	0.00345	0.0270836	yes	-1.095497564	-0.847176902	-1.030378326	-0.394602991
ENSG00000169116	ENSG00000169116	PARM1	chr4:74933094-75050115	1.45549	3.16056	5.00E-05	0.000920822	yes	1.276850017	1.242132506	2.089148963	0.945924569
ENSG00000059378	ENSG00000059378	PARP12	chr7:140023743-140063721	-1.17585	-2.31775	5.00E-05	0.000920822	yes	-1.095032392	-0.824339379	-1.218705696	-1.699220671
ENSG00000173193	ENSG00000173193	PARP14	chr3:122680617-122730840	0.938084	2.32739	5.00E-05	0.000920822	yes	0.620919367	0.952758007	1.263144189	0.8402241
ENSG00000173200	ENSG00000173200	PARP15	chr3:122577601-122639047	-0.905384	-1.51212	0.00155	0.0150178	yes	-1.036483936	-1.036913424	-0.680366117	-0.897888566
ENSG00000166889	ENSG00000166889	PATL1	chr11:59616428-59668980	-0.751353	-1.38636	0.0009	0.00981167	yes	-0.882964303	-0.530201242	-1.01783382	-0.626799486
ENSG00000185630	ENSG00000185630	PBX1	chr1:164555583-164899296	1.29508	1.40919	5.00E-05	0.000920822	yes	1.088156398	0.478855717	1.848150571	1.430599543
ENSG00000167081	ENSG00000167081	PBX3	chr9:125747344-125967377	-0.700167	-1.60276	0.00055	0.00668866	yes	-1.040787203	-0.554558517	-0.802647551	-0.470370097
ENSG00000197111	ENSG00000197111	PCBP2	chr12:53441604-53500063	-0.81667	-1.64961	0.0013	0.0129788	yes	-0.814532514	-1.093525718	-0.379700433	-1.104074343
ENSG00000156453	ENSG00000156453	PCDH1	chr5:141853110-141879246	-1.12649	-3.17777	5.00E-05	0.000920822	yes	-1.27609651	-1.268375925	-1.416479407	-0.66784082
ENSG00000184226	ENSG00000184226	PCDH9	chr13:66302833-67230445	-1.70202	-1.01503	0.0009	0.00981167	yes	-2.016753018	-0.858519878	-2.147332532	-2.285871034
ENSG00000100982	ENSG00000100982	PCIF1	chr20:45934627-45948023	-0.87058	-1.63822	0.0015	0.0146439	yes	-0.728015646	-0.718782162	-1.104282282	-0.967954268
ENSG00000132646	ENSG00000132646	PCNA	chr20:5114952-5126626	1.09998	3.19648	5.00E-05	0.000920822	yes	1.237795872	0.991427138	1.216564885	0.928763525
ENSG00000163710	ENSG00000163710	PCOLCE2	chr3:142815921-142889203	-1.5912	-1.2499	0.001	0.0106629	yes	-1.224820306	-2.325048831	-2.881992894	-0.824933358
ENSG00000115257	ENSG00000115257	PCSK4	chr19:1481427-1497927	1.67919	0.791197	0.00425	0.0312916	yes	0.845231625	1.057467526	2.515919141	1.683690894
ENSG00000141179	ENSG00000141179	PCTP	chr17:55750978-55872939	0.923891	1.38914	0.00295	0.0240831	yes	0.950913931	0.43663361	1.038957196	1.168395553
ENSG00000116005	ENSG00000116005	PCYOX1	chr2:70257385-70281191	0.572211	1.49886	0.00225	0.0197025	yes	0.476862694	0.226743076	1.032813409	0.421468964
ENSG00000145882	ENSG00000145882	PCYOX1L	chr5:149358006-149369653	0.780375	1.48945	0.0022	0.0193971	yes	1.011569899	0.545723266	0.633764012	0.881934701
ENSG00000112541	ENSG00000112541	PDE10A	chr6:165327286-165989615	-1.79405	-3.03133	5.00E-05	0.000920822	yes	-2.642131222	-1.2794759	-1.480843983	-2.164678221
ENSG00000133256	ENSG00000133256	PDE6B	chr4:625583-670782	1.62123	1.36086	0.0004	0.00515795	yes	1.746497375	1.884301696	1.283061194	1.498123341
ENSG00000160191	ENSG00000160191	PDE9A	chr21:42653635-42775509	-1.17055	-1.35207	0.00285	0.0233886	yes	-0.877166424	-1.684629322	-1.551142704	-0.785275543
ENSG00000197461	ENSG00000197461	PDGFA	chr7:497257-520296	-0.772072	-1.59031	0.0005	0.00620361	yes	-0.928872739	-0.847857995	-1.14062752	-0.307814638
ENSG00000145431	ENSG00000145431	PDGFC	chr4:156760453-156971394	-0.616057	-1.6824	0.0003	0.00412888	yes	-0.855102173	-0.186593456	-0.753892985	-0.772744685
ENSG00000196923	ENSG00000196923	PDLIM7	chr5:177483393-177511274	-1.65508	-2.2793	5.00E-05	0.000920822	yes	-1.28215268	-2.08493232	-2.53541352	-1.149760583
ENSG00000241360	ENSG00000241360	PDXP	chr22:37634653-37666934	1.23642	2.1305	0.0003	0.00412888	yes	1.337682161	0.856947075	1.673926501	0.922244367
ENSG00000162366	ENSG00000162366	PDZK1IP1	chr1:47183592-47191044	0.992561	1.60444	0.00135	0.013421	yes	0.98801789	-0.588000732	1.178310484	1.607397117
ENSG00000162734	ENSG00000162734	PEA15	chr1:160202198-160215376	-0.734238	-1.6824	0.0014	0.0138304	yes	-0.900950793	-1.026729334	-0.797245508	-0.316993618
ENSG00000242265	ENSG00000242265	PEG10	chr7:94656324-94669695	-1.17076	-2.26772	5.00E-05	0.000920822	yes	-1.561372634	-0.672431947	-1.334847518	-1.272148313
ENSG00000197329	ENSG00000197329	PELI1	chr2:64092651-64252859	-1.05934	-2.99499	5.00E-05	0.000920822	yes	-1.252516888	-0.485701618	-1.673980343	-1.082681755
ENSG00000139946	ENSG00000139946	PELI2	chr14:56117315-56301526	-0.776956	-2.22266	5.00E-05	0.000920822	yes	-0.846029857	-0.235069769	-1.471698845	-0.816355613
ENSG00000133027	ENSG00000133027	PEMT	chr17:17505562-17610485	-1.18453	-1.53862	0.0003	0.00412888	yes	-0.770893921	-2.128395941	-0.935373648	-1.244021987
ENSG00000049246	ENSG00000049246	PER3	chr1:7784319-7853512	-0.974474	-1.3479	0.00675	0.0442894	yes	-0.882854425	-1.258032962	-0.746004517	-1.061763799
ENSG00000108518	ENSG00000108518	PFN1	chr17:4945651-4957131	-0.540333	-1.55796	0.00225	0.0197025	yes	-0.80057569	-0.395182108	-0.97640293	-0.139726248
ENSG00000182405	ENSG00000182405	PGBD4	chr15:34102072-34108684	0.724001	1.45771	0.00355	0.0276684	yes	0.588903558	0.798872757	1.186984433	0.119572182
ENSG00000159527	ENSG00000159527	PGLYRP3	chr1:153297861-153310718	-1.84226	-2.01072	0.0012	0.0122139	yes	-1.263520574	-1.983168076	-1.349934282	-4.21705803
ENSG00000204138	ENSG00000204138	PHACTR4	chr1:28369581-28500369	-1.07059	-1.80659	0.0003	0.00412888	yes	-1.293568939	-0.770665552	-1.063687883	-1.210873252
ENSG00000102174	ENSG00000102174	PHEX	chrX:22032440-22251310	1.14829	1.9767	5.00E-05	0.000920822	yes	1.265802099	1.12879363	1.126142759	1.06482693
ENSG00000112511	ENSG00000112511	PHF1	chr6:33410398-33418317	-1.2005	-1.79581	0.0017	0.0160629	yes	-1.406585848	-1.74119132	-1.726631222	-0.392116795
ENSG00000156531	ENSG00000156531	PHF6	chrX:134373252-134428791	0.661006	1.85751	0.0003	0.00412888	yes	0.406964245	0.915956995	0.668208173	0.606838437
ENSG00000092621	ENSG00000092621	PHGDH	chr1:119659797-119744215	-0.579554	-1.41013	0.004	0.029983	yes	-0.821811883	-0.503448636	-0.954582868	-0.16887322
ENSG00000146247	ENSG00000146247	PHIP	chr6:78867471-79078236	0.810321	2.31423	5.00E-05	0.000920822	yes	0.461518862	1.198084661	0.893549575	0.570781843
ENSG00000139289	ENSG00000139289	PHLDA1	chr12:76025446-76033932	-0.823719	-2.02147	5.00E-05	0.000920822	yes	-1.26120094	-0.106788076	-2.218661937	-0.516121548
ENSG00000144824	ENSG00000144824	PHLDB2	chr3:111674675-111976517	-1.04385	-1.81055	5.00E-05	0.000920822	yes	-1.23339063	-0.463791097	-1.434564431	-1.252328467
ENSG00000116793	ENSG00000116793	PHTF1	chr1:113696830-113759489	1.18697	2.90625	5.00E-05	0.000920822	yes	1.222913231	1.112255521	1.430854496	0.937254767
ENSG00000168490	ENSG00000168490	PHYHIP	chr8:22219703-22232341	-1.03126	-1.93228	0.0001	0.00170374	yes	-1.710603655	-0.784040844	-1.296587546	-0.591234045
ENSG00000124102	ENSG00000124102	PI3	chr20:45174875-45176544	1.58897	1.65063	0.00475	0.034153	yes	1.974039826	1.728323962	1.302660625	1.216897886
ENSG00000155252	ENSG00000155252	PI4K2A	chr10:97584322-97676434	-0.896603	-2.57787	5.00E-05	0.000920822	yes	-0.966195564	-0.647078965	-1.514719822	-0.625464741
ENSG00000274602	ENSG00000274602	PI4KAP1	chr22:18533645-18577968	-1.44881	-2.71849	5.00E-05	0.000920822	yes	-0.724239704	-1.757054777	-2.145593295	-1.564391366
ENSG00000183506	ENSG00000183506	PI4KAP2	chr22:21472999-21517533	-1.27723	-2.07018	5.00E-05	0.000920822	yes	-0.547967559	-0.938980111	-2.541108292	-1.873299464
ENSG00000073921	ENSG00000073921	PICALM	chr11:85957683-86069882	-0.780083	-1.34417	0.00705	0.0457682	yes	-0.789621239	-0.390252734	-1.16973733	-0.880075386
ENSG00000153823	ENSG00000153823	PID1	chr2:228850525-229271285	-2.0774	-1.68697	5.00E-05	0.000920822	yes	-3.317131217	-1.656074953	-1.888904042	-1.942771664
ENSG00000103335	ENSG00000103335	PIEZO1	chr16:88706462-88785211	-1.41355	-2.00028	5.00E-05	0.000920822	yes	-0.983354397	-1.192989855	-1.803024494	-1.879485021
ENSG00000173947	ENSG00000173947	PIFO	chr1:111346287-111353013	0.691064	1.37192	0.0079	0.0497968	yes	0.760850601	0.115108135	0.820784255	0.936582832
ENSG00000143315	ENSG00000143315	PIGM	chr1:160027672-160031991	0.723976	1.93852	0.00015	0.00239372	yes	0.687810955	0.439446512	1.164131441	0.484412835
ENSG00000185808	ENSG00000185808	PIGP	chr21:37059169-37073170	0.884983	1.71693	0.0014	0.0138304	yes	0.791602598	1.332700023	0.594555027	0.702418848
ENSG00000163964	ENSG00000163964	PIGX	chr3:196639685-196736007	0.718774	1.60096	0.001	0.0106629	yes	0.698763334	0.909875001	0.925699734	0.240653343
ENSG00000080572	ENSG00000080572	PIH1D3	chrX:107206631-107244243	0.775975	1.77804	0.00035	0.00464046	yes	0.491948243	0.519349302	1.514910739	0.204044292
ENSG00000100100	ENSG00000100100	PIK3IP1	chr22:31281592-31346232	-1.35377	-2.72203	5.00E-05	0.000920822	yes	-1.108524949	-1.281190926	-1.607922741	-1.46679856
ENSG00000137193	ENSG00000137193	PIM1	chr6:37170202-37175426	-0.892351	-2.46182	5.00E-05	0.000920822	yes	-1.150273041	-0.428050285	-2.662230035	-0.316235287
ENSG00000159763	ENSG00000159763	PIP	chr7:143132076-143139746	1.75029	1.78647	0.00265	0.0222521	yes	2.292491964	1.451829557	2.102980539	0.610254012
ENSG00000107242	ENSG00000107242	PIP5K1B	chr9:68705413-69009176	-1.17761	-1.88884	0.00015	0.00239372	yes	-1.035992235	-0.95938015	-1.462243844	-1.309545916
ENSG00000241878	ENSG00000241878	PISD	chr22:31399522-31662432	-0.91827	-1.44944	0.00345	0.0270836	yes	-0.480383505	-1.2170226	-1.14311091	-0.952224977
ENSG00000090975	ENSG00000090975	PITPNM2	chr12:122983479-123150015	-1.02412	-1.29954	0.00585	0.0399448	yes	-1.046327168	-1.671575805	-1.028007747	-0.559924603
ENSG00000091622	ENSG00000091622	PITPNM3	chr17:6444414-6556494	-0.76033	-1.56475	0.00185	0.0170798	yes	-0.706678802	-0.852731376	-0.75071422	-0.735360687
ENSG00000162878	ENSG00000162878	PKDCC	chr2:42048019-42058528	-1.57463	-1.3823	0.0011	0.0115288	yes	-1.677724015	-1.217966812	-1.134045309	-2.787731234
ENSG00000081277	ENSG00000081277	PKP1	chr1:201283451-201332993	-0.815845	-1.76476	0.00015	0.00239372	yes	-1.027713849	-1.859813901	-0.312628867	-0.512238432
ENSG00000104368	ENSG00000104368	PLAT	chr8:42175232-42207724	0.831341	1.76674	5.00E-05	0.000920822	yes	1.199157131	1.222177131	-0.833179	0.946363036
ENSG00000122861	ENSG00000122861	PLAU	chr10:73909176-73922777	-1.33936	-3.33987	5.00E-05	0.000920822	yes	-1.332955828	-1.074224621	-2.028456091	-1.108477429
ENSG00000011422	ENSG00000011422	PLAUR	chr19:43646094-43670547	-1.8551	-3.85425	5.00E-05	0.000920822	yes	-1.951611908	-1.816856305	-2.40871759	-1.415180566
ENSG00000121316	ENSG00000121316	PLBD1	chr12:14503660-14757963	-0.66035	-1.34896	0.00795	0.049978	yes	-0.853265006	-0.744760147	-1.278563724	-0.046332084
ENSG00000182621	ENSG00000182621	PLCB1	chr20:8114452-8968360	1.12511	0.616022	0.00275	0.0227399	yes	0.461292764	0.423890011	1.937938926	1.120912722
ENSG00000161714	ENSG00000161714	PLCD3	chr17:45023339-45144181	-0.987065	-1.356	0.0042	0.0310206	yes	-0.88446342	-1.178863647	-1.479655418	-0.564796139
ENSG00000114805	ENSG00000114805	PLCH1	chr3:155375579-155745067	0.678498	1.45369	0.00165	0.0157274	yes	0.501569763	0.428351061	1.245316416	0.344529614
ENSG00000149527	ENSG00000149527	PLCH2	chr1:2425979-2505530	-0.720778	-1.56938	0.00065	0.00761591	yes	-0.185083506	-1.107419799	-1.223990826	-0.609859629
ENSG00000129219	ENSG00000129219	PLD2	chr17:4807095-4823434	-1.02869	-1.83317	0.00055	0.00668866	yes	-0.811661205	-1.189665549	-1.265660738	-0.898146456
ENSG00000178209	ENSG00000178209	PLEC	chr8:143915146-143976734	-0.860865	-1.2522	0.0002	0.00299194	yes	-0.703228915	-0.889091158	-1.271449948	-0.657220044
ENSG00000100558	ENSG00000100558	PLEK2	chr14:67386982-67412200	-0.935365	-1.3794	0.0042	0.0310206	yes	-0.891276269	-0.797763233	-1.620907119	-0.616769089
ENSG00000120278	ENSG00000120278	PLEKHG1	chr6:150599862-150843665	-0.588301	-1.50014	0.0012	0.0122139	yes	-0.704943882	-0.312478678	-0.867308602	-0.527798144
ENSG00000126822	ENSG00000126822	PLEKHG3	chr14:64704101-64879883	-1.54514	-1.79226	5.00E-05	0.000920822	yes	-1.646865564	-1.829694315	-2.268058174	-0.830361751
ENSG00000171680	ENSG00000171680	PLEKHG5	chr1:6424787-6520061	-1.12654	-1.87872	0.00025	0.00355878	yes	-0.677262666	-1.148639083	-2.146865242	-0.916360371
ENSG00000225190	ENSG00000225190	PLEKHM1	chr17:45435899-45490749	-1.53726	-2.32709	5.00E-05	0.000920822	yes	-1.572461054	-1.356486918	-2.567320288	-1.050894081
ENSG00000214176	ENSG00000214176	PLEKHM1P1	chr17:64749662-64837154	-1.61562	-2.31833	5.00E-05	0.000920822	yes	-1.213901394	-1.323441009	-2.229039064	-1.936136662
ENSG00000116786	ENSG00000116786	PLEKHM2	chr1:15684331-15749896	-1.26163	-2.49775	5.00E-05	0.000920822	yes	-1.229865855	-1.575905728	-1.593357817	-0.798101129
ENSG00000023902	ENSG00000023902	PLEKHO1	chr1:150149182-150164720	-1.58778	-2.2504	5.00E-05	0.000920822	yes	-1.944858348	-1.757603436	-1.617013981	-1.154432123
ENSG00000241839	ENSG00000241839	PLEKHO2	chr15:64841882-64958700	-0.786662	-1.3795	0.00705	0.0457682	yes	-0.799389521	-0.830980587	-0.705236434	-0.814372486
ENSG00000148735	ENSG00000148735	PLEKHS1	chr10:113751453-113783429	1.0955	2.40448	5.00E-05	0.000920822	yes	0.85580318	0.891738103	1.769303312	0.559154564
ENSG00000147872	ENSG00000147872	PLIN2	chr9:19108374-19149290	-1.54303	-3.88324	5.00E-05	0.000920822	yes	-1.827418079	-1.042203493	-2.732392586	-1.136624872
ENSG00000145632	ENSG00000145632	PLK2	chr5:58453981-58460260	0.717943	1.1956	0.00025	0.00355878	yes	0.861468121	1.134232152	0.17142977	0.527332258
ENSG00000173846	ENSG00000173846	PLK3	chr1:44800224-44806675	-0.726767	-1.77822	0.00055	0.00668866	yes	-0.498050485	-0.379019516	-1.911070237	-0.568938643
ENSG00000142731	ENSG00000142731	PLK4	chr4:127880860-127899195	1.6164	2.18258	5.00E-05	0.000920822	yes	1.490849957	0.541950245	2.561524132	1.066625496
ENSG00000102007	ENSG00000102007	PLP2	chrX:49171925-49175239	-0.534088	-1.40539	0.00525	0.0368466	yes	-0.835920877	-0.597036889	-0.549948441	-0.220952893
ENSG00000162407	ENSG00000162407	PLPP3	chr1:56494746-56645301	-0.976864	-1.73564	0.00105	0.011112	yes	-0.94325424	-1.209918508	-0.892924251	-0.8850717
ENSG00000129951	ENSG00000129951	PLPPR3	chr19:812487-821977	1.49445	1.64804	0.00145	0.0142445	yes	0.861787263	1.157549295	1.998538508	1.689869239
ENSG00000120756	ENSG00000120756	PLS1	chr3:142596386-142713664	0.741055	1.51838	0.0013	0.0129788	yes	0.620217742	0.71336648	0.682159139	0.929278292
ENSG00000102024	ENSG00000102024	PLS3	chrX:115518181-115650861	-0.700552	-1.53673	0.00035	0.00464046	yes	-0.725986437	-0.493337501	-1.006018544	-0.624897631
ENSG00000120594	ENSG00000120594	PLXDC2	chr10:19816238-20289856	-1.69563	-2.21989	0.0002	0.00299194	yes	-2.912022987	-2.269384153	-1.173715997	-1.147756959
ENSG00000114554	ENSG00000114554	PLXNA1	chr3:126988593-127037392	-0.725152	-1.09236	0.0055	0.0380522	yes	-0.636765516	-0.985969748	-0.842271458	-0.486145828
ENSG00000076356	ENSG00000076356	PLXNA2	chr1:208022241-208244320	-1.15716	-1.68459	5.00E-05	0.000920822	yes	-1.186893264	-1.466579503	-1.194226306	-0.848240557
ENSG00000124225	ENSG00000124225	PMEPA1	chr20:57648391-57712780	-1.05158	-2.32071	5.00E-05	0.000920822	yes	-0.906342184	-0.967265507	-1.45932804	-0.940409201
ENSG00000100417	ENSG00000100417	PMM1	chr22:41560762-41589890	-0.690706	-1.90359	0.00025	0.00355878	yes	-0.379347623	-1.714569608	-0.39907307	-0.629546971
ENSG00000146453	ENSG00000146453	PNLDC1	chr6:159800248-159820704	2.2681	1.24157	5.00E-05	0.000920822	yes	1.836744914	2.285157048	2.455922528	2.41542334
ENSG00000203837	ENSG00000203837	PNLIPRP3	chr10:116427866-116477957	-0.931748	-2.20021	5.00E-05	0.000920822	yes	-1.354437584	-0.268078342	-2.305924976	-0.571010093
ENSG00000137054	ENSG00000137054	POLR1E	chr9:37485934-37503697	-0.760352	-1.88928	0.0003	0.00412888	yes	-0.573944476	-0.971663681	-0.709936964	-0.815100189
ENSG00000147669	ENSG00000147669	POLR2K	chr8:100150583-100154002	0.759568	1.92776	0.00015	0.00239372	yes	1.080443623	0.765254858	0.480455809	0.643756437
ENSG00000132963	ENSG00000132963	POMP	chr13:28659103-28678925	0.508087	1.31314	0.00785	0.0496147	yes	0.190163057	1.033861777	-0.035015863	0.608091246
ENSG00000105852	ENSG00000105852	PON3	chr7:95359943-95396368	0.735863	1.52697	0.00175	0.0164144	yes	0.705752971	0.653518188	0.99876275	0.545257201
ENSG00000105171	ENSG00000105171	POP4	chr19:29604016-29617237	0.682974	1.38146	0.00505	0.0357992	yes	0.684612119	0.926432694	0.701649584	0.364663633
ENSG00000167272	ENSG00000167272	POP5	chr12:120578763-120581398	1.23158	2.07664	5.00E-05	0.000920822	yes	1.497141695	0.814018532	1.219728945	1.312092014
ENSG00000102312	ENSG00000102312	PORCN	chrX:48508961-48520814	-0.85899	-1.68064	0.00065	0.00761591	yes	-0.592119855	-0.859300553	-1.527678961	-0.635021176
ENSG00000186951	ENSG00000186951	PPARA	chr22:46150520-46243756	-0.884102	-1.38898	0.00105	0.011112	yes	-1.280325464	-0.723297103	-0.673215145	-0.935744306
ENSG00000132170	ENSG00000132170	PPARG	chr3:12287367-12434356	-0.678734	-1.46477	0.00275	0.0227399	yes	-0.583035855	-0.968204523	-1.161443954	-0.195807963
ENSG00000155846	ENSG00000155846	PPARGC1B	chr5:149730297-149855022	0.721952	1.45563	0.0006	0.00716698	yes	0.775409188	0.423427625	0.94371125	0.697234252
ENSG00000240344	ENSG00000240344	PPIL3	chr2:200870906-200889303	0.609071	1.33148	0.00405	0.0302453	yes	0.70178555	0.382099767	0.328058647	0.93811822
ENSG00000185250	ENSG00000185250	PPIL6	chr6:109390214-109443919	0.750183	1.50284	0.00275	0.0227399	yes	0.577475908	1.034492284	0.875920548	0.435330868
ENSG00000118898	ENSG00000118898	PPL	chr16:4882506-5097808	-1.01262	-1.80511	0.00015	0.00239372	yes	-1.106978788	-1.140189002	-1.183052174	-0.679937284
ENSG00000111110	ENSG00000111110	PPM1H	chr12:62643981-62935037	1.09791	2.50538	5.00E-05	0.000920822	yes	1.008347183	0.729773857	1.537359465	0.992160646
ENSG00000125503	ENSG00000125503	PPP1R12C	chr19:55090912-55117559	-0.797739	-1.45667	0.00225	0.0197025	yes	-0.574315848	-0.826377279	-0.885090171	-0.932359787
ENSG00000198729	ENSG00000198729	PPP1R14C	chr6:150143075-150250357	-0.708875	-2.12125	5.00E-05	0.000920822	yes	-0.781656049	-0.680893257	-0.730796761	-0.645798956
ENSG00000087074	ENSG00000087074	PPP1R15A	chr19:48872391-48876057	-0.757405	-2.18655	5.00E-05	0.000920822	yes	-0.648593815	-0.706252024	-1.710932545	-0.304071576
ENSG00000146112	ENSG00000146112	PPP1R18	chr6:30676388-30687895	-1.17869	-2.40437	5.00E-05	0.000920822	yes	-0.982259864	-0.823864173	-1.948477154	-1.194933071
ENSG00000173281	ENSG00000173281	PPP1R3B	chr8:9136254-9151574	-1.36034	-3.95668	5.00E-05	0.000920822	yes	-1.71748453	-0.863505072	-1.81567986	-1.250868449
ENSG00000115685	ENSG00000115685	PPP1R7	chr2:241106098-241183652	0.642062	1.19531	0.00745	0.0476847	yes	0.571444118	-0.007104268	0.874202547	0.947210519
ENSG00000068971	ENSG00000068971	PPP2R5B	chr11:64917552-64935888	-1.57906	-1.90225	0.0005	0.00620361	yes	-1.15607707	-1.922144191	-1.465837182	-1.920420336
ENSG00000124224	ENSG00000124224	PPP4R1L	chr20:58228939-58309439	-0.864677	-1.41451	0.00635	0.0424346	yes	-0.744807015	-1.198990192	-0.785729818	-0.775238456
ENSG00000119698	ENSG00000119698	PPP4R4	chr14:94146127-94279735	-1.15183	-1.69487	0.0009	0.00981167	yes	-1.258542678	-1.036335965	-1.363881542	-0.982371725
ENSG00000148840	ENSG00000148840	PPRC1	chr10:102132993-102150331	-0.968092	-1.33937	0.00595	0.0404904	yes	-0.909679224	-0.490117997	-1.21134544	-1.439899661
ENSG00000196850	ENSG00000196850	PPTC7	chr12:110533244-110583320	-0.482619	-1.38461	0.00565	0.0388992	yes	-0.663572469	0.124450398	-1.131723062	-0.545967329
ENSG00000135617	ENSG00000135617	PRADC1	chr2:73228005-73233238	1.87474	1.90769	0.0005	0.00620361	yes	2.37519508	0.883138237	2.426389969	1.177277989
ENSG00000110851	ENSG00000110851	PRDM4	chr12:107732865-107761272	-0.707509	-1.58085	0.0016	0.0154386	yes	-0.699443459	-0.542819503	-1.016209071	-0.61516856
ENSG00000138073	ENSG00000138073	PREB	chr2:27123788-27134675	1.1541	2.02855	0.00025	0.00355878	yes	0.914859935	0.864797867	0.523378366	1.909985124
ENSG00000163637	ENSG00000163637	PRICKLE2	chr3:64067963-64454832	0.955202	1.78549	5.00E-05	0.000920822	yes	0.474494944	0.89283312	1.54286559	0.673949102
ENSG00000146143	ENSG00000146143	PRIM2	chr6:57314804-57646849	-1.1898	-1.18724	0.00665	0.0438372	yes	-1.593589084	-1.447979192	-1.248735046	-0.655721079
ENSG00000164306	ENSG00000164306	PRIMPOL	chr4:184649612-184734133	1.41855	1.38502	0.0045	0.0328239	yes	1.568343275	1.240796791	1.67803146	1.113575786
ENSG00000162409	ENSG00000162409	PRKAA2	chr1:56645321-56715335	0.541671	1.50678	0.0026	0.0219762	yes	0.135417417	1.003496934	0.716207162	0.106358094
ENSG00000106617	ENSG00000106617	PRKAG2	chr7:151556110-151879223	-0.974798	-1.77369	0.0003	0.00412888	yes	-1.246824597	-0.720281401	-1.578261633	-0.573452233
ENSG00000005249	ENSG00000005249	PRKAR2B	chr7:107044648-107161811	2.04268	1.45305	0.00015	0.00239372	yes	1.578418772	1.05142072	3.020934278	1.724424242
ENSG00000198890	ENSG00000198890	PRMT6	chr1:107056678-107059294	1.37849	3.0606	5.00E-05	0.000920822	yes	1.57149117	1.609976288	1.246003786	1.002464917
ENSG00000171867	ENSG00000171867	PRNP	chr20:4686235-4701590	-0.741964	-2.04368	5.00E-05	0.000920822	yes	-0.973643027	-0.122009716	-1.403735999	-0.771950551
ENSG00000007062	ENSG00000007062	PROM1	chr4:15960242-16084378	2.03481	3.53266	5.00E-05	0.000920822	yes	1.846208661	1.811343785	2.828274518	1.126520014
ENSG00000117360	ENSG00000117360	PRPF3	chr1:150321475-150353195	-0.776338	-1.8097	0.0004	0.00515795	yes	-0.233410563	-0.456448344	-1.435656147	-1.372177604
ENSG00000147224	ENSG00000147224	PRPS1	chrX:107628423-107651026	0.541542	1.33338	0.0064	0.0426274	yes	0.552046793	0.50952649	0.311923412	0.757873778
ENSG00000161542	ENSG00000161542	PRPSAP1	chr17:76309485-76387860	-1.23133	-2.40736	5.00E-05	0.000920822	yes	-1.09063161	-1.323466715	-1.09784901	-1.444736051
ENSG00000176532	ENSG00000176532	PRR15	chr7:29563810-29567295	1.29525	1.87181	0.0004	0.00515795	yes	1.162213814	1.094531724	1.625757863	1.237119943
ENSG00000224383	ENSG00000224383	PRR29	chr17:63996070-64020634	0.972141	1.26888	0.0007	0.00806114	yes	1.393056332	0.644196393	1.06736738	0.643561437
ENSG00000005001	ENSG00000005001	PRSS22	chr16:2852726-2859726	-0.805015	-2.08904	5.00E-05	0.000920822	yes	-0.573505282	-1.359138926	-1.161888349	-0.357159439
ENSG00000150687	ENSG00000150687	PRSS23	chr11:86791058-86955391	1.16123	2.6207	5.00E-05	0.000920822	yes	1.028131155	0.984413311	1.710088663	0.727868459
ENSG00000052344	ENSG00000052344	PRSS8	chr16:31131432-31135762	-0.761248	-1.86752	0.0002	0.00299194	yes	-0.940990989	-1.344745849	-0.82278013	-0.184435892
ENSG00000106772	ENSG00000106772	PRUNE2	chr9:76611375-76906087	1.25051	1.53647	0.0027	0.0225378	yes	0.802372059	1.685073809	1.68386671	0.427174388
ENSG00000135069	ENSG00000135069	PSAT1	chr9:78297142-78330093	0.64335	1.85665	0.00015	0.00239372	yes	0.738596046	1.156304727	0.054640524	0.391543929
ENSG00000167653	ENSG00000167653	PSCA	chr8:142657459-142682724	0.80794	1.8309	0.00055	0.00668866	yes	0.20846214	0.188167031	0.355266273	1.777721862
ENSG00000164985	ENSG00000164985	PSIP1	chr9:15422703-15511019	1.11831	0.860804	0.007	0.0455274	yes	0.898514573	1.341411274	1.424751108	0.678851209
ENSG00000041357	ENSG00000041357	PSMA4	chr15:78540404-78552419	0.576131	1.40828	0.0053	0.0369951	yes	0.528965445	1.029966863	-0.192822945	0.681331082
ENSG00000101843	ENSG00000101843	PSMD10	chrX:108084206-108091618	0.557392	1.62208	0.00075	0.00853246	yes	0.5643554	0.738625029	0.427207657	0.479736918
ENSG00000204540	ENSG00000204540	PSORS1C1	chr6:31114749-31140092	-1.655	-1.20658	0.00165	0.0157274	yes	-1.3654129	-1.782725223	-4.385961026	-0.879483861
ENSG00000188647	ENSG00000188647	PTAR1	chr9:69709521-69759959	0.583621	1.22845	0.00145	0.0142445	yes	0.016329855	1.13557972	0.39712254	0.554923237
ENSG00000244694	ENSG00000244694	PTCHD4	chr6:47878027-48068689	0.780052	1.38037	0.0066	0.0435483	yes	0.591458974	0.930187833	0.206268018	1.203371572
ENSG00000165983	ENSG00000165983	PTER	chr10:16436942-16522005	0.806129	1.52693	0.00365	0.0282915	yes	0.594374571	0.574409071	1.142344072	0.838175578
ENSG00000171522	ENSG00000171522	PTGER4	chr5:40679497-40693735	-0.859253	-1.02054	0.00795	0.049978	yes	-1.056033622	-0.515086689	-0.666256544	-1.34333565
ENSG00000122420	ENSG00000122420	PTGFR	chr1:78229598-78539749	2.03531	3.53853	5.00E-05	0.000920822	yes	1.563786368	1.851527281	2.865358474	1.347211565
ENSG00000073756	ENSG00000073756	PTGS2	chr1:186671790-186680427	-0.745079	-1.49918	0.00305	0.0245865	yes	-0.992120527	0.185897503	-2.298907013	-0.880817025
ENSG00000087494	ENSG00000087494	PTHLH	chr12:27958083-27972705	-0.545456	-1.52572	0.002	0.0181441	yes	-0.156311519	-0.002124725	-1.534235449	-1.001178388
ENSG00000120899	ENSG00000120899	PTK2B	chr8:27311481-27459391	-1.44092	-1.78998	5.00E-05	0.000920822	yes	-1.924041602	-1.308580769	-1.672904452	-1.021884602
ENSG00000101213	ENSG00000101213	PTK6	chr20:63528000-63537370	-0.576015	-1.62881	0.0012	0.0122139	yes	-0.206197264	-0.483099418	-1.046028166	-0.697363769
ENSG00000184489	ENSG00000184489	PTP4A3	chr8:141389938-141432454	-1.4097	-1.01545	0.00785	0.0496147	yes	-0.639874639	-1.820995352	-1.38254968	-2.342132983
ENSG00000127947	ENSG00000127947	PTPN12	chr7:77537274-77640071	-1.08252	-1.42285	5.00E-05	0.000920822	yes	-1.182467387	-0.479012124	-1.937004247	-1.090517558
ENSG00000152104	ENSG00000152104	PTPN14	chr1:214344171-214552449	-0.662844	-1.72749	0.0001	0.00170374	yes	-1.067328769	-0.282709413	-0.825745927	-0.592715429
ENSG00000204179	ENSG00000204179	PTPN20	chr10:46911395-47002488	0.974553	0.477748	0.00255	0.0216053	yes	-0.733085187	1.911154404	0.584470099	0.998497226
ENSG00000144724	ENSG00000144724	PTPRG	chr3:61561568-62369330	-1.11105	-1.33807	0.00735	0.0471731	yes	-1.764336003	-1.348934856	-0.316498034	-1.466479246
ENSG00000152894	ENSG00000152894	PTPRK	chr6:127968778-128520674	-0.906347	-1.46556	0.002	0.0181441	yes	-1.384618114	-0.688244342	-1.314201199	-0.457223599
ENSG00000173482	ENSG00000173482	PTPRM	chr18:7566781-8406953	-1.43257	-2.36485	5.00E-05	0.000920822	yes	-1.354276747	-1.355074441	-1.254636602	-1.832713892
ENSG00000177469	ENSG00000177469	PTRF	chr17:42402451-42423517	-0.578852	-1.45266	0.00405	0.0302453	yes	-0.755225246	-1.057082016	-0.627136498	-0.062705828
ENSG00000130021	ENSG00000130021	PUDP	chrX:7048919-7148190	0.802067	1.80549	0.00015	0.00239372	yes	0.748306465	0.887616644	1.183265073	0.230871424
ENSG00000185129	ENSG00000185129	PURA	chr5:140072856-140125619	0.815515	2.00279	5.00E-05	0.000920822	yes	0.457716284	1.123860043	0.93176513	0.659409814
ENSG00000146676	ENSG00000146676	PURB	chr7:44876292-44886393	0.546816	1.63937	0.0014	0.0138304	yes	0.344753968	0.745754418	0.613044297	0.451175519
ENSG00000110400	ENSG00000110400	PVRL1	chr11:119608422-119729084	-0.990965	-1.53919	0.00055	0.00668866	yes	-1.179608294	-0.963950389	-1.155343488	-0.714345208
ENSG00000143217	ENSG00000143217	PVRL4	chr1:161070994-161089599	-0.887214	-1.85006	0.0003	0.00412888	yes	-0.633618315	-0.944087437	-1.441309284	-0.666389469
ENSG00000168994	ENSG00000168994	PXDC1	chr6:3722613-3753871	-1.10198	-2.51177	5.00E-05	0.000920822	yes	-1.269602264	-1.347143951	-1.094439008	-0.76770915
ENSG00000089159	ENSG00000089159	PXN	chr12:120201290-120265771	-0.487867	-1.20828	0.0062	0.0416691	yes	-0.544848464	-0.605708897	-0.441153899	-0.371179949
ENSG00000100994	ENSG00000100994	PYGB	chr20:25248068-25390983	-1.28036	-2.44117	5.00E-05	0.000920822	yes	-1.11182173	-1.30623956	-1.677570076	-1.098244561
ENSG00000112531	ENSG00000112531	QKI	chr6:163413999-163578596	-0.975199	-1.54598	0.0014	0.0138304	yes	-1.328879814	-0.415760861	-1.436982403	-0.949978024
ENSG00000166024	ENSG00000166024	R3HCC1L	chr10:98134623-98244897	0.546095	1.29156	0.0079	0.0497968	yes	0.501888326	0.209888632	0.778990051	0.634051505
ENSG00000198858	ENSG00000198858	R3HDM4	chr19:896502-913245	-0.834906	-2.07535	5.00E-05	0.000920822	yes	-0.948141197	-0.702490427	-1.046921583	-0.676532251
ENSG00000107560	ENSG00000107560	RAB11FIP2	chr10:118004915-118210153	0.704999	1.11015	0.0049	0.0349466	yes	0.60522118	1.070449649	0.718563515	0.326234887
ENSG00000124839	ENSG00000124839	RAB17	chr2:237574321-237601614	1.23537	1.12028	0.00785	0.0496147	yes	1.562207201	1.02957636	1.092497688	1.195817136
ENSG00000157869	ENSG00000157869	RAB28	chr4:13361353-13484365	0.654316	1.52637	0.0008	0.0089782	yes	0.513598586	0.953952632	0.666648726	0.425786523
ENSG00000118508	ENSG00000118508	RAB32	chr6:146543692-146554965	-1.27233	-3.70986	5.00E-05	0.000920822	yes	-1.258141156	-1.254464575	-1.809091306	-0.906825382
ENSG00000100228	ENSG00000100228	RAB36	chr22:23145325-23164350	1.00993	1.41415	0.00655	0.0432994	yes	0.813442319	0.28934536	1.792453199	0.68860486
ENSG00000172794	ENSG00000172794	RAB37	chr17:74670577-74769353	2.42004	0.669145	0.00085	0.00938259	yes	2.926049322	0.921223507	1.572714884	3.160082204
ENSG00000141542	ENSG00000141542	RAB40B	chr17:82654972-82698728	-1.52791	-2.75327	5.00E-05	0.000920822	yes	-1.672338982	-1.079680815	-1.808256254	-1.667928575
ENSG00000175582	ENSG00000175582	RAB6A	chr11:73675637-73761137	-0.633608	-1.32019	0.0062	0.0416691	yes	-0.801810934	-0.469144579	-0.657619092	-0.62525314
ENSG00000166128	ENSG00000166128	RAB8B	chr15:63189468-63267782	-0.464321	-1.2894	0.0058	0.0396802	yes	-0.695314382	0.034450433	-0.856760529	-0.503659276
ENSG00000144134	ENSG00000144134	RABL2A	chr2:113627228-113643396	1.14513	2.0609	5.00E-05	0.000920822	yes	1.512201416	0.589770883	1.658957065	0.41283104
ENSG00000128340	ENSG00000128340	RAC2	chr22:37225260-37244448	-1.59088	-3.14946	5.00E-05	0.000920822	yes	-1.913731859	-2.082822031	-1.763006763	-0.911084633
ENSG00000169750	ENSG00000169750	RAC3	chr17:82031623-82034204	-1.25732	-1.64781	0.00085	0.00938259	yes	-0.928235976	-2.841284837	-1.431580911	-0.649464259
ENSG00000108384	ENSG00000108384	RAD51C	chr17:58692572-58735611	1.00642	1.31266	0.00175	0.0164144	yes	0.576747753	1.523139368	0.817764073	0.93158522
ENSG00000164080	ENSG00000164080	RAD54L2	chr3:51541143-51704323	-0.959775	-1.24416	0.0073	0.046959	yes	-0.960287329	-0.684757072	-1.090847802	-1.14880932
ENSG00000039560	ENSG00000039560	RAI14	chr5:34656236-34832627	-0.748382	-1.80217	5.00E-05	0.000920822	yes	-0.864248091	-0.602215532	-0.90233262	-0.648395052
ENSG00000137040	ENSG00000137040	RANBP6	chr9:6011042-6015625	1.3092	2.46307	5.00E-05	0.000920822	yes	1.422582401	1.146093211	1.627520934	0.947497576
ENSG00000127314	ENSG00000127314	RAP1B	chr12:68610838-68671901	-0.555961	-1.37664	0.0048	0.0344774	yes	-0.607821154	-0.091103177	-0.820870641	-0.837206194
ENSG00000181467	ENSG00000181467	RAP2B	chr3:153162269-153167173	-0.815567	-2.357	5.00E-05	0.000920822	yes	-0.891610074	-0.232478092	-1.909867766	-0.697971185
ENSG00000079337	ENSG00000079337	RAPGEF3	chr12:47706084-47837898	-1.31151	-1.44836	0.00425	0.0312916	yes	-0.823864789	-1.499273478	-1.349486084	-1.734555155
ENSG00000108352	ENSG00000108352	RAPGEFL1	chr17:40177009-40195656	-0.780757	-1.74545	5.00E-05	0.000920822	yes	-0.55353789	-1.080202934	-0.892137528	-0.654899708
ENSG00000145715	ENSG00000145715	RASA1	chr5:87267887-87413019	-0.638037	-1.58165	0.00115	0.0118763	yes	-0.744250328	-0.194140624	-0.940896931	-0.789943954
ENSG00000155903	ENSG00000155903	RASA2	chr3:141487046-141615342	-1.07847	-1.35465	0.00775	0.0492031	yes	-0.954005579	-0.569657691	-1.274560589	-1.78192447
ENSG00000185989	ENSG00000185989	RASA3	chr13:113977782-114132611	-1.29237	-2.08933	5.00E-05	0.000920822	yes	-1.473938271	-1.263974146	-1.413513377	-1.054923233
ENSG00000105808	ENSG00000105808	RASA4	chr7:102482444-102671641	-1.92521	-0.972525	0.0021	0.0188692	yes	-1.374271124	-1.153463042	-3.078257385	-3.328911557
ENSG00000108551	ENSG00000108551	RASD1	chr17:17494436-17496395	-1.17434	-1.66836	0.0019	0.0173934	yes	-1.154718776	-0.606894742	-2.725468986	-0.956261479
ENSG00000138670	ENSG00000138670	RASGEF1B	chr4:81426392-82044244	-0.571857	-1.38828	0.00285	0.0233886	yes	-0.533340863	-0.325956704	-0.559090127	-0.933602182
ENSG00000153179	ENSG00000153179	RASSF3	chr12:64610512-64697567	-1.09945	-3.22029	5.00E-05	0.000920822	yes	-1.321815	-0.99359705	-1.188434225	-0.92758434
ENSG00000123094	ENSG00000123094	RASSF8	chr12:25939328-26079892	-0.949357	-1.2258	0.0022	0.0193971	yes	-0.94108242	-0.646320516	-1.604611665	-0.778732803
ENSG00000198774	ENSG00000198774	RASSF9	chr12:85800696-85836570	1.55139	4.08707	5.00E-05	0.000920822	yes	1.413592543	1.614033137	1.886602093	1.202431289
ENSG00000089050	ENSG00000089050	RBBP9	chr20:18486539-18497243	0.776039	1.51232	0.00245	0.0210488	yes	0.803566524	0.979817448	0.941705734	0.276509462
ENSG00000125826	ENSG00000125826	RBCK1	chr20:407497-430966	-1.05296	-1.89711	0.0002	0.00299194	yes	-0.558539461	-1.288100713	-1.534004126	-1.017094881
ENSG00000183808	ENSG00000183808	RBM12B	chr8:93213301-93741017	1.35153	1.2468	0.0019	0.0173934	yes	0.927025039	1.168726263	2.1286683	0.752457813
ENSG00000134453	ENSG00000134453	RBM17	chr10:6088986-6117457	-0.644121	-1.41137	0.0043	0.0315445	yes	-0.540907428	-0.235165832	-1.120622276	-0.829542065
ENSG00000086589	ENSG00000086589	RBM22	chr5:150690793-150701107	-0.542834	-1.45841	0.00315	0.0252197	yes	-0.573862035	-0.034862462	-0.811177118	-0.921860451
ENSG00000112183	ENSG00000112183	RBM24	chr6:17281345-17293875	1.43462	2.06853	5.00E-05	0.000920822	yes	1.147151324	1.583450851	1.744859612	1.169408177
ENSG00000119707	ENSG00000119707	RBM25	chr14:73057924-73123898	-0.550648	-1.31406	0.00485	0.0347304	yes	-0.390934126	-0.238008001	-0.622216314	-1.087328847
ENSG00000106344	ENSG00000106344	RBM28	chr7:128297684-128343908	-0.725195	-1.39784	0.00545	0.037799	yes	-0.4140546	-0.56388095	-0.762130179	-1.310990424
ENSG00000184898	ENSG00000184898	RBM43	chr2:151247939-151261879	0.846832	1.43654	0.0075	0.0479395	yes	0.919798396	1.103367645	0.871952389	0.404512833
ENSG00000159200	ENSG00000159200	RCAN1	chr21:34513141-34615142	0.890912	2.00436	5.00E-05	0.000920822	yes	0.337329407	1.175967205	1.440335956	0.239649696
ENSG00000136161	ENSG00000136161	RCBTB2	chr13:48488958-48533256	0.958533	1.52948	0.00265	0.0222521	yes	0.897855321	0.727895944	1.320819186	0.812081513
ENSG00000089902	ENSG00000089902	RCOR1	chr14:102592660-102730576	-0.925049	-1.69623	5.00E-05	0.000920822	yes	-1.02004454	-0.473952822	-1.346558871	-0.999047957
ENSG00000160439	ENSG00000160439	RDH13	chr19:55006192-55071291	-0.767162	-1.41888	0.00215	0.0191962	yes	-0.049730911	-1.057843804	-1.154025155	-1.137793021
ENSG00000160957	ENSG00000160957	RECQL4	chr8:144511287-144517845	1.71255	1.39515	0.0022	0.0193971	yes	2.690078612	0.944577028	1.648919655	0.674022611
ENSG00000168476	ENSG00000168476	REEP4	chr8:22138019-22141951	-1.19999	-2.8518	5.00E-05	0.000920822	yes	-1.265480287	-1.155260247	-1.304687537	-1.085085517
ENSG00000173039	ENSG00000173039	RELA	chr11:65653595-65663094	-0.65365	-1.79647	5.00E-05	0.000920822	yes	-0.675685328	-0.436218305	-0.788390663	-0.740366819
ENSG00000104856	ENSG00000104856	RELB	chr19:45001429-45038198	-0.802225	-1.71567	0.00035	0.00464046	yes	-0.558006783	-1.033835852	-0.980128985	-0.691346423
ENSG00000214022	ENSG00000214022	REPIN1	chr7:150363776-150412470	0.84163	1.78915	5.00E-05	0.000920822	yes	0.911457971	0.390994786	1.348471938	0.515635891
ENSG00000134533	ENSG00000134533	RERG	chr12:15107782-15597399	1.63106	0.819116	0.00405	0.0302453	yes	0.894094713	-0.155860403	3.024200305	0.583265114
ENSG00000080298	ENSG00000080298	RFX3	chr9:3218296-3526004	0.677875	1.22689	0.00295	0.0240831	yes	0.205572953	0.806449287	1.109647224	0.42130889
ENSG00000143390	ENSG00000143390	RFX5	chr1:151340639-151348027	1.25847	1.5167	0.00245	0.0210488	yes	1.080491707	0.095386125	1.668963794	1.681088133
ENSG00000133111	ENSG00000133111	RFXAP	chr13:36819223-36829104	1.23992	1.64372	0.00055	0.00668866	yes	1.106809651	1.484171323	1.634936087	0.475548328
ENSG00000237441	ENSG00000237441	RGL2	chr6:33277131-33299324	-0.85422	-1.89425	0.0004	0.00515795	yes	-0.442644778	-1.14268459	-0.767586979	-1.19575647
ENSG00000182175	ENSG00000182175	RGMA	chr15:93035272-93089204	-2.98099	-0.558327	5.00E-05	0.000920822	yes	-3.312118523	-3.142739949	-2.439001702	-3.206716688
ENSG00000015568	ENSG00000015568	RGPD5	chr2:109792757-109857695	1.58269	1.05069	0.00035	0.00464046	yes	-0.900028258	2.999445984	-0.157063111	1.35132346
ENSG00000169629	ENSG00000169629	RGPD8	chr2:112370091-112434488	-0.660459	-1.12089	0.00455	0.0331544	yes	-0.54549427	-0.36009064	-0.537830811	-1.404946751
ENSG00000148908	ENSG00000148908	RGS10	chr10:119499827-119542708	-0.74175	-1.31445	0.0056	0.0386493	yes	-0.80611625	-0.85075191	-1.646590796	-0.07972302
ENSG00000132554	ENSG00000132554	RGS22	chr8:99960935-100131268	1.33327	1.79134	0.0002	0.00299194	yes	0.978243301	1.618149913	0.893729094	1.669527795
ENSG00000007384	ENSG00000007384	RHBDF1	chr16:58058-76355	-1.55336	-3.67003	5.00E-05	0.000920822	yes	-1.134516934	-1.683782319	-1.967100937	-1.554954753
ENSG00000129667	ENSG00000129667	RHBDF2	chr17:76470890-76501790	-1.114	-1.71154	0.00105	0.011112	yes	-1.246482998	-1.825858385	-0.401725039	-1.367554805
ENSG00000140519	ENSG00000140519	RHCG	chr15:89471397-89496613	-1.11292	-3.09594	5.00E-05	0.000920822	yes	-1.422958726	-1.231168007	-1.779821928	-0.397268095
ENSG00000143878	ENSG00000143878	RHOB	chr2:20447073-20449445	-0.679159	-1.70655	0.00075	0.00853246	yes	-0.769348063	-0.115988843	-1.605785924	-0.599185508
ENSG00000177105	ENSG00000177105	RHOG	chr11:3826977-3840983	-1.21163	-2.62315	5.00E-05	0.000920822	yes	-1.26507655	-1.506258911	-0.795028352	-1.385753752
ENSG00000116574	ENSG00000116574	RHOU	chr1:228735076-228746669	0.943684	2.46594	5.00E-05	0.000920822	yes	0.558375256	0.790633313	1.709142484	0.288807511
ENSG00000104140	ENSG00000104140	RHOV	chr15:40872213-40874289	-0.635917	-1.70053	0.0004	0.00515795	yes	-0.806908908	-1.448154393	-0.326095685	-0.254399021
ENSG00000111785	ENSG00000111785	RIC8B	chr12:106357657-106889316	1.25108	1.04029	0.0057	0.039148	yes	1.682147936	0.541017297	1.379097639	1.173564137
ENSG00000101782	ENSG00000101782	RIOK3	chr18:23452822-23486603	-0.674181	-1.66249	0.00025	0.00355878	yes	-0.809909993	-0.145394522	-1.406864744	-0.61028285
ENSG00000178966	ENSG00000178966	RMI1	chr9:83980710-84004074	1.07161	1.7877	0.0007	0.00806114	yes	1.037612045	1.108090892	1.375452664	0.681834298
ENSG00000129538	ENSG00000129538	RNASE1	chr14:20801227-20803278	1.11121	1.47351	0.0022	0.0193971	yes	0.484556673	-0.191799103	2.254310662	0.673850442
ENSG00000258818	ENSG00000258818	RNASE4	chr14:20684099-20707120	0.651274	1.67383	0.0012	0.0122139	yes	0.56625965	0.726588795	0.716927641	0.587975738
ENSG00000137393	ENSG00000137393	RNF144B	chr6:18387349-18468874	0.494323	1.44279	0.00345	0.0270836	yes	0.352964414	0.982604621	0.279723887	0.223372091
ENSG00000118518	ENSG00000118518	RNF146	chr6:127266609-127288567	0.53009	1.38735	0.0028	0.0230992	yes	0.556932985	0.552788081	0.538248316	0.470737295
ENSG00000141622	ENSG00000141622	RNF165	chr18:46326808-46463140	-2.14893	-1.82997	5.00E-05	0.000920822	yes	-2.76545911	-1.295919859	-2.505008337	-2.544461532
ENSG00000116514	ENSG00000116514	RNF19B	chr1:32936444-32964685	-0.471808	-1.37313	0.00615	0.041511	yes	-0.466172475	-0.152038319	-1.199579331	-0.277567422
ENSG00000189051	ENSG00000189051	RNF222	chr17:8390703-8397826	-2.57336	-2.72793	0.0001	0.00170374	yes	-2.921906685	-3.080234924	-3.599027587	-1.559212581
ENSG00000146083	ENSG00000146083	RNF44	chr5:176526696-176538025	-0.921839	-1.34829	0.0077	0.0489738	yes	-0.443509353	-1.083267436	-1.464923208	-0.884208244
ENSG00000023191	ENSG00000023191	RNH1	chr11:494511-507300	-0.577985	-1.43622	0.0039	0.0294999	yes	-0.682213092	-1.097620843	-0.382302614	-0.282981755
ENSG00000185946	ENSG00000185946	RNPC3	chr1:103525690-103579534	0.810821	1.22784	0.0063	0.0421804	yes	0.865892444	1.123131076	0.905493894	0.192823779
ENSG00000205937	ENSG00000205937	RNPS1	chr16:2253115-2273418	-0.680125	-1.53132	0.00155	0.0150178	yes	-0.461361515	-0.36507894	-1.12419375	-0.902503032
ENSG00000199347	ENSG00000199347	RNU5E-1	chr1:11908151-11908271	3.06381	3.27934	5.00E-05	0.000920822	yes	1.236473115	1.047340592	1.413091158	4.720341555
ENSG00000154134	ENSG00000154134	ROBO3	chr11:124865385-124881470	-1.38473	-0.876453	0.00075	0.00853246	yes	-0.787567198	-1.71407679	-1.845726832	-1.43629389
ENSG00000145491	ENSG00000145491	ROPN1L	chr5:10441289-10472029	0.969248	2.26174	5.00E-05	0.000920822	yes	0.904169531	0.47982463	1.593322861	0.630221906
ENSG00000069667	ENSG00000069667	RORA	chr15:60479177-61229319	-0.784842	-1.19733	0.00235	0.0203508	yes	-1.123843039	-0.129019273	-1.106213695	-1.047436262
ENSG00000143365	ENSG00000143365	RORC	chr1:151800263-151831872	1.19519	1.99852	0.00025	0.00355878	yes	1.266619453	0.690366912	1.877711919	0.550344946
ENSG00000257764	ENSG00000257764	RP11-1143G9.4	chr12:69348340-69354234	2.20222	2.43248	0.00015	0.00239372	yes	1.888265014	2.560084255	2.216879106	2.056351754
ENSG00000251095	ENSG00000251095	RP11-115D19.1	chr4:89551355-89841978	3.66144	1.61757	5.00E-05	0.000920822	yes	4.098727619	4.26826443	2.816916546	2.840647636
ENSG00000205746	ENSG00000205746	RP11-1212A22.1	chr16:18317941-18352476	-1.11928	-2.04367	5.00E-05	0.000920822	yes	-0.362356877	-1.549397911	-0.716229754	-3.14485724
ENSG00000213971	ENSG00000213971	RP11-15H20.6	chr19:23255052-23274251	2.45219	1.06797	0.0006	0.00716698	yes	2.585893646	1.742906413	2.766581858	2.51953457
ENSG00000261324	ENSG00000261324	RP11-174G6.5	chr12:14762503-14767931	1.83559	2.72235	5.00E-05	0.000920822	yes	2.452584628	2.21003282	1.765256421	-0.364898145
ENSG00000261716	ENSG00000261716	RP11-196G18.22	chr1:149842187-149886652	1.53634	1.75418	0.00165	0.0157274	yes	1.81071544	1.38355874	1.819456206	0.967599269
ENSG00000177406	ENSG00000177406	RP11-218M22.1	chr12:564295-663779	0.878672	1.32848	0.00405	0.0302453	yes	0.94177698	0.918790952	0.815487172	0.834650668
ENSG00000260570	ENSG00000260570	RP11-24N18.1	chr16:28822430-28837237	-0.749898	-1.43677	0.00515	0.0362892	yes	-0.568000659	-1.054588416	-0.635801487	-0.788325417
ENSG00000271787	ENSG00000271787	RP11-254F7.3	chr2:10042848-10054866	-1.6862	-2.12321	5.00E-05	0.000920822	yes	-1.958122076	-0.873013874	-2.657523134	-1.83074244
ENSG00000242588	ENSG00000242588	RP11-274B21.14	chr7:128533651-128625905	-1.29508	-2.36644	5.00E-05	0.000920822	yes	-0.803714771	-1.234680734	-1.391559967	-1.993671475
ENSG00000243302	ENSG00000243302	RP11-274B21.2	chr7:128651184-128652334	-1.04184	-1.51931	0.00395	0.0297664	yes	-1.364720301	-0.396308595	-0.834465098	-2.095860452
ENSG00000243679	ENSG00000243679	RP11-274B21.3	chr7:128653689-128654722	-1.08691	-2.13716	5.00E-05	0.000920822	yes	-0.56746349	-1.529383067	-1.592476756	-0.915279008
ENSG00000214654	ENSG00000214654	RP11-27I1.4	chr9:120793550-120799570	1.66985	2.075	0.0003	0.00412888	yes	2.161493754	1.591071542	1.868675281	0.667873166
ENSG00000261799	ENSG00000261799	RP11-283I3.6	chr12:273953-277123	0.8988	1.70453	0.0007	0.00806114	yes	1.147746911	0.735076937	1.189335717	0.375651754
ENSG00000277639	ENSG00000277639	RP11-295M3.4	chr16:53035689-53052873	1.59403	3.8587	5.00E-05	0.000920822	yes	1.738030886	0.958441949	2.019765648	1.454943029
ENSG00000272899	ENSG00000272899	RP11-309L24.4	chr7:128830376-128910719	-1.52984	-1.86965	0.0003	0.00412888	yes	-1.231635035	-1.520419663	-1.881954285	-1.558394149
ENSG00000260912	ENSG00000260912	RP11-363E7.4	chr9:19453208-19455173	0.683071	1.897	0.0003	0.00412888	yes	0.995693164	0.930709091	0.345490132	0.323518513
ENSG00000261338	ENSG00000261338	RP11-378A13.1	chr2:218255318-218257366	1.17314	1.42445	0.00765	0.0486997	yes	1.153186783	0.833470916	1.83936119	0.521578769
ENSG00000188002	ENSG00000188002	RP11-43F13.1	chr5:1594625-1634005	-0.821997	-1.59599	0.0007	0.00806114	yes	-0.863692407	-0.867306433	-0.633089424	-0.943069551
ENSG00000269926	ENSG00000269926	RP11-442H21.2	chr10:72273919-72276036	-0.876877	-1.91302	0.0001	0.00170374	yes	-0.860449433	-1.051211757	-1.173380036	-0.511573247
ENSG00000171658	ENSG00000171658	RP11-443P15.2	chr3:185959942-185980872	0.782795	1.43503	0.00255	0.0216053	yes	1.654790307	1.193503244	-1.065501274	-0.046624535
ENSG00000197550	ENSG00000197550	RP11-460N11.2	chr9:64817869-64836341	1.61926	3.03021	5.00E-05	0.000920822	yes	0.83511577	2.126196565	2.166425682	0.722378616
ENSG00000185495	ENSG00000185495	RP11-504P24.3	chr1:223992742-224010612	1.17031	1.26114	0.0018	0.0167277	yes	0.988900291	1.561985277	1.490075655	0.328926153
ENSG00000216775	ENSG00000216775	RP1-152L7.5	chr6:52665147-52669155	1.88274	2.18178	0.0003	0.00412888	yes	1.430579806	1.63431031	2.826030871	0.895187359
ENSG00000261317	ENSG00000261317	RP11-566K11.5	chr16:89969790-89972544	1.37193	1.51876	0.0048	0.0344774	yes	1.536361059	0.831215172	1.615003562	1.383919283
ENSG00000260244	ENSG00000260244	RP11-588K22.2	chr4:155734447-155737062	2.02964	2.40812	0.0001	0.00170374	yes	1.284124924	2.188969293	2.63066418	1.652514612
ENSG00000279806	ENSG00000279806	RP11-58O9.2	chr17:40473553-40475289	1.02009	1.58652	0.003	0.0243224	yes	1.174044073	0.717430996	0.998359127	1.146504641
ENSG00000255404	ENSG00000255404	RP11-770G2.5	chr11:65787021-65797219	-0.877963	-1.78188	0.0005	0.00620361	yes	-0.874847053	-0.725885787	-1.612024003	-0.515675017
ENSG00000260401	ENSG00000260401	RP11-800A3.4	chr11:73238974-73242335	0.989296	2.31211	5.00E-05	0.000920822	yes	0.886140662	0.521587691	0.99551112	1.413228415
ENSG00000233178	ENSG00000233178	RP11-88I18.2	chr9:68306527-68531061	1.78026	1.20464	0.0003	0.00412888	yes	2.007110565	1.570728751	1.719054651	1.789519546
ENSG00000260920	ENSG00000260920	RP1-228H13.5	chr1:40464318-40466767	1.53589	2.15421	5.00E-05	0.000920822	yes	1.489216479	1.739197907	1.402799486	1.489872786
ENSG00000266820	ENSG00000266820	RP13-104F24.1	chr17:64749662-64837154	-1.0868	-1.48302	0.00355	0.0276684	yes	-0.241599525	-1.087391274	-1.883397405	-1.757555815
ENSG00000279159	ENSG00000279159	RP3-394A18.1	chr22:29883154-30177075	-0.760371	-1.86631	0.00015	0.00239372	yes	-0.65958069	-0.540115652	-1.000427589	-0.886975624
ENSG00000261116	ENSG00000261116	RP3-523K23.2	chr6:54943166-54945099	-0.639531	-1.81351	0.0002	0.00299194	yes	-0.85659078	-0.144407956	-0.867798971	-0.829556416
ENSG00000280439	ENSG00000280439	RP4-568B10.1	chr7:106035797-106036431	2.30113	1.73328	0.00585	0.0399448	yes	1.864509544	2.647364161	2.704091268	1.718326777
ENSG00000270728	ENSG00000270728	RP4-657E11.10	chr1:19297079-19297903	1.377	1.98329	0.00025	0.00355878	yes	1.04899732	1.388252219	1.820563354	1.117824867
ENSG00000258660	ENSG00000258660	RP4-693M11.3	chr14:73644874-73703732	1.16845	1.39642	0.0067	0.0440433	yes	0.639662495	1.257365857	1.827858895	0.577404913
ENSG00000232756	ENSG00000232756	RP5-1185I7.1	chr7:77990383-77995171	1.77717	1.31275	0.005	0.0354804	yes	2.013866591	1.492473215	1.631162186	1.910813517
ENSG00000143674	ENSG00000143674	RP5-862P8.2	chr1:233327767-233385148	-0.882902	-2.3515	5.00E-05	0.000920822	yes	-0.874268778	-0.232626503	-1.726998485	-1.088005664
ENSG00000205763	ENSG00000205763	RP9P	chr7:32916814-32943176	-2.01489	-2.58581	5.00E-05	0.000920822	yes	-2.342645211	-1.362090409	-2.745983628	-1.974252318
ENSG00000117748	ENSG00000117748	RPA2	chr1:27891523-27914746	1.00459	1.63869	0.00165	0.0157274	yes	1.002286793	0.980904712	0.713857102	1.268094482
ENSG00000005175	ENSG00000005175	RPAP3	chr12:47661248-47706061	0.943406	1.66679	0.0008	0.0089782	yes	0.506971218	1.690635137	0.340061633	0.8297609
ENSG00000103494	ENSG00000103494	RPGRIP1L	chr16:53597682-53703938	0.78401	1.2376	0.00705	0.0457682	yes	0.525712378	0.758457424	1.213917703	0.522715868
ENSG00000147403	ENSG00000147403	RPL10	chrX:154389954-154421726	-1.01778	-2.72458	5.00E-05	0.000920822	yes	-1.061314363	-1.488905173	-0.705529036	-0.924633407
ENSG00000198755	ENSG00000198755	RPL10A	chr6:35468407-35470785	-0.829496	-2.35018	5.00E-05	0.000920822	yes	-0.93289567	-1.513275856	-0.605983009	-0.47441776
ENSG00000142676	ENSG00000142676	RPL11	chr1:23691778-23696425	-0.539236	-1.5887	0.00165	0.0157274	yes	-0.618795718	-0.82467715	-0.904288711	0.003494959
ENSG00000142541	ENSG00000142541	RPL13A	chr19:49446297-49492308	-0.508805	-1.396	0.0047	0.0338626	yes	-0.682101267	-0.986378481	-0.599158426	0.032919625
ENSG00000105640	ENSG00000105640	RPL18A	chr19:17859875-17864153	-0.864378	-2.14313	5.00E-05	0.000920822	yes	-0.789286442	-0.949311527	-0.98798487	-0.745543294
ENSG00000108298	ENSG00000108298	RPL19	chr17:39200282-39204727	-0.799552	-2.33784	5.00E-05	0.000920822	yes	-0.744000735	-1.209589999	-1.092118661	-0.322704765
ENSG00000122026	ENSG00000122026	RPL21	chr13:27251308-27256691	-0.725006	-1.91602	0.0002	0.00299194	yes	-0.521570066	-0.845099327	-0.578775286	-1.00820871
ENSG00000125691	ENSG00000125691	RPL23	chr17:38847864-38853843	-0.942844	-2.55863	5.00E-05	0.000920822	yes	-1.006326292	-1.325121843	-0.786656054	-0.726875423
ENSG00000161970	ENSG00000161970	RPL26	chr17:8365562-8383213	-0.747124	-2.01421	5.00E-05	0.000920822	yes	-0.676917206	-0.966274753	-1.231337835	-0.2864575
ENSG00000100316	ENSG00000100316	RPL3	chr22:39312881-39320389	-0.945499	-2.59962	5.00E-05	0.000920822	yes	-1.150910191	-1.494822964	-0.768101095	-0.546570487
ENSG00000144713	ENSG00000144713	RPL32	chr3:12796471-12871916	-0.602119	-1.64221	0.00105	0.011112	yes	-0.394444178	-1.16507959	-1.087832209	-0.061974503
ENSG00000229117	ENSG00000229117	RPL41	chr12:56116585-56117943	-0.699221	-1.85532	5.00E-05	0.000920822	yes	-0.593781493	-1.042079655	-0.669962179	-0.541901206
ENSG00000122406	ENSG00000122406	RPL5	chr1:92832024-92961522	-0.972531	-1.89757	0.00065	0.00761591	yes	-1.03637044	-1.374075529	-0.892772008	-0.674578105
ENSG00000148303	ENSG00000148303	RPL7A	chr9:133348213-133351426	-0.614364	-1.63394	0.00095	0.0102695	yes	-0.710698028	-1.053292273	-0.739403711	-0.118743258
ENSG00000161016	ENSG00000161016	RPL8	chr8:144789764-144792587	-0.814951	-2.26478	5.00E-05	0.000920822	yes	-0.822043537	-1.363416769	-0.655491329	-0.546766547
ENSG00000163682	ENSG00000163682	RPL9	chr4:39454123-39458948	-0.627151	-1.65041	0.00075	0.00853246	yes	-0.659104167	-0.376611256	-0.92383443	-0.601234074
ENSG00000089157	ENSG00000089157	RPLP0	chr12:120196685-120201235	-0.513579	-1.35836	0.00655	0.0432994	yes	-0.600583704	-0.74296409	-0.724463156	-0.08971266
ENSG00000137818	ENSG00000137818	RPLP1	chr15:69452783-69456194	-0.90615	-1.82014	0.00055	0.00668866	yes	-1.048928494	-1.332505475	-1.092653265	-0.349004455
ENSG00000178718	ENSG00000178718	RPP25	chr15:74954415-75021496	1.18997	1.48088	0.0053	0.0369951	yes	1.158699895	0.006090476	1.425920816	1.679085756
ENSG00000142534	ENSG00000142534	RPS11	chr19:49496364-49499689	-0.90637	-2.4417	5.00E-05	0.000920822	yes	-0.752502291	-1.676135101	-0.577187555	-0.843366389
ENSG00000112306	ENSG00000112306	RPS12	chr6:132814440-132817564	-0.646316	-1.91671	5.00E-05	0.000920822	yes	-0.55111103	-0.694094497	-0.945154149	-0.442863416
ENSG00000105193	ENSG00000105193	RPS16	chr19:39433206-39435948	-0.683976	-1.83892	0.0002	0.00299194	yes	-0.539253327	-1.537136193	-0.715715191	-0.237539988
ENSG00000231500	ENSG00000231500	RPS18	chr6:33249533-33276510	-0.541862	-1.34515	0.0065	0.0430698	yes	-0.61182395	-1.063267009	-0.435557996	-0.192302124
ENSG00000140988	ENSG00000140988	RPS2	chr16:1962051-1964860	-0.818849	-1.97402	5.00E-05	0.000920822	yes	-1.019219991	-0.982981706	-0.93544006	-0.423958036
ENSG00000171858	ENSG00000171858	RPS21	chr20:62387115-62388520	-0.50194	-1.43164	0.0036	0.0279808	yes	-0.62066225	-0.696596058	-1.217828146	0.172871301
ENSG00000177954	ENSG00000177954	RPS27	chr1:153990758-153992150	-0.553773	-1.54128	0.00235	0.0203508	yes	-0.289196996	-1.09468086	-0.978744519	-0.103262961
ENSG00000149273	ENSG00000149273	RPS3	chr11:75399485-75422280	-0.82442	-2.05062	5.00E-05	0.000920822	yes	-0.976961449	-1.519284573	-1.010131676	-0.143326611
ENSG00000198034	ENSG00000198034	RPS4X	chrX:72181352-72307187	-0.534725	-1.34813	0.00765	0.0486997	yes	-0.459055534	-0.764931219	-0.686231825	-0.279735861
ENSG00000129824	ENSG00000129824	RPS4Y1	chrY:2841485-2932000	-0.555171	-1.61248	0.0011	0.0115288	yes	-0.625312136	-0.471298975	-0.81190412	-0.352764968
ENSG00000083845	ENSG00000083845	RPS5	chr19:58386399-58394806	-0.727683	-2.13059	5.00E-05	0.000920822	yes	-0.77826836	-1.265435621	-0.661964545	-0.350270608
ENSG00000137154	ENSG00000137154	RPS6	chr9:19375450-19380254	-0.723817	-1.9216	5.00E-05	0.000920822	yes	-0.656077409	-1.121967291	-0.883740774	-0.347499392
ENSG00000175634	ENSG00000175634	RPS6KB2	chr11:67428459-67435408	-0.599746	-1.26719	0.0067	0.0440433	yes	-0.626527211	-1.319118129	0.012650794	-0.780517104
ENSG00000142937	ENSG00000142937	RPS8	chr1:44739817-44778779	-0.772876	-1.76627	0.00055	0.00668866	yes	-0.743984554	-0.762184148	-1.226925744	-0.459808456
ENSG00000170889	ENSG00000170889	RPS9	chr19:54200741-54281184	-0.872984	-1.95683	0.00015	0.00239372	yes	-0.822920669	-1.841268561	-0.66003373	-0.500564052
ENSG00000166592	ENSG00000166592	RRAD	chr16:66921678-66925644	1.25214	1.70475	0.00165	0.0157274	yes	1.338491477	0.739064723	1.982499095	0.462597303
ENSG00000116954	ENSG00000116954	RRAGC	chr1:38838197-38941799	-0.863867	-1.81773	0.00025	0.00355878	yes	-1.055381167	-0.655571224	-0.992135796	-0.787910391
ENSG00000126458	ENSG00000126458	RRAS	chr19:49635291-49640201	-0.898907	-1.58435	0.00155	0.0150178	yes	-0.793648734	-0.963882404	-1.058943416	-0.796783037
ENSG00000133818	ENSG00000133818	RRAS2	chr11:14277925-14364506	-0.478946	-1.27539	0.00735	0.0471731	yes	-0.667642235	0.010242025	-1.056130596	-0.410374923
ENSG00000160214	ENSG00000160214	RRP1	chr21:43789512-43805293	-1.17406	-2.21376	5.00E-05	0.000920822	yes	-0.889587845	-1.280509875	-1.084253774	-1.516067451
ENSG00000114767	ENSG00000114767	RRP9	chr3:51933429-51941941	-0.750026	-1.45901	0.0039	0.0294999	yes	-0.796378501	-1.234738842	-0.490479544	-0.586688893
ENSG00000130363	ENSG00000130363	RSPH3	chr6:158972870-159065273	0.75737	2.1283	5.00E-05	0.000920822	yes	0.598523228	0.948496362	0.944979004	0.477603638
ENSG00000111834	ENSG00000111834	RSPH4A	chr6:116616478-116632985	0.997243	2.20389	5.00E-05	0.000920822	yes	0.760573315	0.859863449	1.566031896	0.599134959
ENSG00000172426	ENSG00000172426	RSPH9	chr6:43645045-43687791	0.821624	1.49836	0.0043	0.0315445	yes	0.806832225	0.4179997	1.172143461	0.791334377
ENSG00000111011	ENSG00000111011	RSRC2	chr12:122503457-122527000	-0.622877	-1.44085	0.0019	0.0173934	yes	-0.696469723	0.02301912	-1.34701817	-0.807863053
ENSG00000182010	ENSG00000182010	RTKN2	chr10:62183034-62268707	-1.87981	-3.73399	5.00E-05	0.000920822	yes	-2.139001739	-1.682210232	-2.159413242	-1.624201998
ENSG00000040608	ENSG00000040608	RTN4R	chr22:20241414-20283246	-1.16901	-1.64	0.0001	0.00170374	yes	-2.208493575	-1.306821067	-0.637791055	-0.955575162
ENSG00000136514	ENSG00000136514	RTP4	chr3:187368331-187372076	0.751738	1.36017	0.0067	0.0440433	yes	0.753887955	0.421263178	1.245015979	0.421836403
ENSG00000176225	ENSG00000176225	RTTN	chr18:70003792-70205945	-0.932882	-1.46568	0.0068	0.0444727	yes	-0.789769258	-0.691654761	-1.438842126	-0.919205554
ENSG00000156253	ENSG00000156253	RWDD2B	chr21:29004383-29019378	1.21348	2.1004	5.00E-05	0.000920822	yes	1.442744323	0.915725217	1.048270659	1.380119085
ENSG00000163221	ENSG00000163221	S100A12	chr1:153373705-153375649	1.66092	1.70335	0.003	0.0243224	yes	1.648768092	1.810477973	-1.100613141	2.469669834
ENSG00000189334	ENSG00000189334	S100A14	chr1:153614254-153616986	-0.642225	-1.84618	5.00E-05	0.000920822	yes	-1.035012232	-1.003551588	-0.958132839	0.0859539
ENSG00000188643	ENSG00000188643	S100A16	chr1:153606885-153613145	-0.824584	-2.41282	5.00E-05	0.000920822	yes	-1.021080763	-0.882589316	-0.765486276	-0.654759506
ENSG00000196154	ENSG00000196154	S100A4	chr1:153543612-153550136	0.848905	1.49267	0.00215	0.0191962	yes	0.793435635	-0.42697547	0.791603116	1.583283573
ENSG00000143546	ENSG00000143546	S100A8	chr1:153390031-153391188	1.76026	4.62813	5.00E-05	0.000920822	yes	1.575263734	1.265032634	0.514077089	2.752541769
ENSG00000173432	ENSG00000173432	SAA1	chr11:18266173-18269977	1.22304	3.31724	5.00E-05	0.000920822	yes	1.312606882	0.970276628	0.318133591	1.866984996
ENSG00000134339	ENSG00000134339	SAA2	chr11:18231348-18248643	1.35017	1.92686	0.00025	0.00355878	yes	1.611293628	0.801790838	0.493534006	1.996850051
ENSG00000130254	ENSG00000130254	SAFB2	chr19:5586998-5668478	-1.11642	-2.16025	5.00E-05	0.000920822	yes	-0.820774639	-0.617051376	-1.557337832	-1.800749574
ENSG00000020577	ENSG00000020577	SAMD4A	chr14:54567096-54793315	-1.77248	-1.94228	5.00E-05	0.000920822	yes	-2.186795458	-1.087748184	-2.722273121	-1.603167975
ENSG00000205413	ENSG00000205413	SAMD9	chr7:93099512-93118023	0.916313	2.61719	5.00E-05	0.000920822	yes	0.365228754	1.016498872	1.200348397	0.956125556
ENSG00000101347	ENSG00000101347	SAMHD1	chr20:36876120-36951843	1.10159	2.78225	5.00E-05	0.000920822	yes	0.848481926	1.077987496	1.582228938	0.746425392
ENSG00000136715	ENSG00000136715	SAP130	chr2:127941216-128028120	-0.537919	-1.43081	0.003	0.0243224	yes	-0.621928087	-0.707736002	-0.486845077	-0.359597862
ENSG00000164105	ENSG00000164105	SAP30	chr4:173363779-173377532	0.907214	1.50348	0.0017	0.0160629	yes	1.049043183	1.167290914	0.712083349	0.630835913
ENSG00000031698	ENSG00000031698	SARS	chr1:109213917-109238169	-0.839364	-2.21391	5.00E-05	0.000920822	yes	-0.585701488	-0.647561962	-1.383864891	-0.868584521
ENSG00000188659	ENSG00000188659	SAXO2	chr15:82262809-82284930	1.48689	2.31667	5.00E-05	0.000920822	yes	1.36567489	1.559102795	1.786207843	1.162591486
ENSG00000225648	ENSG00000225648	SBDSP1	chr7:72829424-72836701	-0.661497	-1.45082	0.0037	0.0285379	yes	-0.405487521	-0.708401147	-1.131581978	-0.503299285
ENSG00000064932	ENSG00000064932	SBNO2	chr19:1107635-1174283	-1.10806	-1.44524	0.0013	0.0129788	yes	-1.398892641	-0.788915563	-1.694800968	-0.764218997
ENSG00000143653	ENSG00000143653	SCCPDH	chr1:246724046-246768137	0.540462	1.42366	0.0044	0.0322111	yes	0.433690539	0.50849789	0.470848268	0.729937352
ENSG00000099194	ENSG00000099194	SCD	chr10:100347123-100364834	-0.716646	-1.94288	5.00E-05	0.000920822	yes	-0.923415502	-0.760121486	-0.848512645	-0.394075133
ENSG00000136155	ENSG00000136155	SCEL	chr13:77535673-77645263	-0.9657	-2.74418	5.00E-05	0.000920822	yes	-1.026533403	-0.843783461	-1.316909417	-0.740205803
ENSG00000166922	ENSG00000166922	SCG5	chr15:32641675-32697098	-1.31171	-0.782996	0.006	0.0407913	yes	-2.3493752	-1.025468616	-0.867928411	-1.411363326
ENSG00000124939	ENSG00000124939	SCGB2A1	chr11:62208667-62260549	1.63637	2.60067	0.0001	0.00170374	yes	1.844403739	1.226482935	1.590531389	1.804329755
ENSG00000010803	ENSG00000010803	SCMH1	chr1:41014589-41242154	-0.896241	-1.48939	0.00185	0.0170798	yes	-1.295746003	-1.326458292	-0.626701268	-0.524067231
ENSG00000153130	ENSG00000153130	SCOC	chr4:140257285-140385726	0.682251	1.70969	0.00065	0.00761591	yes	0.558641129	1.240711458	-0.05749193	0.697418759
ENSG00000115884	ENSG00000115884	SDC1	chr2:20200796-20225433	-0.578247	-1.35756	0.0054	0.0375075	yes	-0.884431145	-0.357428103	-0.902261561	-0.28313654
ENSG00000169439	ENSG00000169439	SDC2	chr8:96493350-96611780	-1.45654	-1.47801	0.00055	0.00668866	yes	-2.058626493	-0.629004825	-1.9381431	-1.690376207
ENSG00000137575	ENSG00000137575	SDCBP	chr8:58552923-58582860	-0.706426	-1.74642	0.0002	0.00299194	yes	-0.807273096	-0.399083908	-1.082342141	-0.623079134
ENSG00000196636	ENSG00000196636	SDHAF3	chr7:97116589-97181763	1.26389	2.631	5.00E-05	0.000920822	yes	0.935350631	1.31275209	1.590250083	1.136314169
ENSG00000154079	ENSG00000154079	SDHAF4	chr6:70566916-70589569	0.734793	1.91406	0.0002	0.00299194	yes	0.74548623	0.621679345	0.638236508	0.914565371
ENSG00000117118	ENSG00000117118	SDHB	chr1:17018721-17054170	-0.657955	-1.59603	0.0022	0.0193971	yes	-0.688830514	-1.299583841	-0.640255229	-0.206057011
ENSG00000143416	ENSG00000143416	SELENBP1	chr1:151364301-151372733	1.30321	3.22409	5.00E-05	0.000920822	yes	1.353487187	0.538785862	1.854166205	1.168407827
ENSG00000012171	ENSG00000012171	SEMA3B	chr3:50267557-50277546	-1.77403	-2.40031	5.00E-05	0.000920822	yes	-1.10305295	-1.628391415	-3.011370458	-1.962600931
ENSG00000112902	ENSG00000112902	SEMA5A	chr5:9001773-9546075	-0.606263	-1.5199	0.0008	0.0089782	yes	-1.372228099	-0.700046976	0.074227239	-0.803543177
ENSG00000092421	ENSG00000092421	SEMA6A	chr5:116443615-116591398	-1.89517	-1.67785	5.00E-05	0.000920822	yes	-2.812582527	-2.191786508	-1.566712082	-1.40902054
ENSG00000137872	ENSG00000137872	SEMA6D	chr15:47184100-47774223	-1.44577	-0.81183	5.00E-05	0.000920822	yes	-1.812546491	-0.567421662	-1.368674641	-3.039459158
ENSG00000138623	ENSG00000138623	SEMA7A	chr15:74409288-74434467	-2.93472	-3.50434	5.00E-05	0.000920822	yes	-3.043657281	-2.382886444	-4.156083372	-2.698485229
ENSG00000138468	ENSG00000138468	SENP7	chr3:101324204-101513241	-0.639724	-1.37522	0.0053	0.0369951	yes	-0.58907502	-0.634019936	-0.289276671	-1.184811286
ENSG00000250722	ENSG00000250722	SEPP1	chr5:42756800-42887392	0.744381	1.50623	0.00255	0.0216053	yes	0.438983881	0.669692959	1.412399063	0.128071052
ENSG00000109618	ENSG00000109618	SEPSECS	chr4:25120013-25160442	0.79729	1.47908	0.00065	0.00761591	yes	0.379854715	1.3992087	0.747881053	0.414920581
ENSG00000129158	ENSG00000129158	SERGEF	chr11:17788047-18042426	-1.48419	-1.53716	5.00E-05	0.000920822	yes	-2.017432674	-1.980493411	-1.462775125	-0.819582028
ENSG00000168528	ENSG00000168528	SERINC2	chr1:31409564-31434680	-0.89047	-2.62488	5.00E-05	0.000920822	yes	-0.894195629	-1.44434052	-1.092236974	-0.352527548
ENSG00000164300	ENSG00000164300	SERINC5	chr5:80111650-80256079	-0.535114	-1.49657	0.003	0.0243224	yes	-0.742640983	-0.387024614	-0.455992744	-0.579799688
ENSG00000197632	ENSG00000197632	SERPINB2	chr18:63871691-63936111	-0.984447	-2.43844	5.00E-05	0.000920822	yes	-1.170901673	-0.337511478	-2.065698164	-0.869709137
ENSG00000106366	ENSG00000106366	SERPINE1	chr7:101127088-101139266	-1.78509	-4.65789	5.00E-05	0.000920822	yes	-1.895303329	-1.296436793	-2.645535341	-1.62207158
ENSG00000135919	ENSG00000135919	SERPINE2	chr2:223975111-224039319	-1.59537	-3.22698	5.00E-05	0.000920822	yes	-2.283184276	-1.550988977	-2.2158256	-0.831971012
ENSG00000149257	ENSG00000149257	SERPINH1	chr11:75562055-75572783	-0.677922	-1.46579	0.00265	0.0222521	yes	-0.733859788	-0.838743284	-0.62374538	-0.53354636
ENSG00000163536	ENSG00000163536	SERPINI1	chr3:167735242-167825568	1.47277	1.22444	0.005	0.0354804	yes	1.399235421	1.600155293	0.269946658	2.079644501
ENSG00000167565	ENSG00000167565	SERTAD3	chr19:40440843-40444705	-0.782653	-1.83301	0.00015	0.00239372	yes	-0.438415438	-1.016595901	-1.166760294	-0.626955087
ENSG00000080546	ENSG00000080546	SESN1	chr6:108986436-109094819	0.975895	2.28849	5.00E-05	0.000920822	yes	1.164546132	1.381320178	0.562109972	0.626954307
ENSG00000144040	ENSG00000144040	SFXN5	chr2:72942035-73156721	1.52012	0.567936	0.0049	0.0349466	yes	-0.582377081	2.386972356	1.142567158	1.751225151
ENSG00000275342	ENSG00000275342	SGK223	chr8:8317735-8386498	-0.659263	-1.69207	0.00085	0.00938259	yes	-0.610833498	-0.61754413	-1.097420281	-0.398099036
ENSG00000198964	ENSG00000198964	SGMS1	chr10:50305585-50641451	0.692179	1.51052	0.0006	0.00716698	yes	0.495683974	0.997852897	0.761301561	0.444505359
ENSG00000163535	ENSG00000163535	SGOL2	chr2:200488951-200583782	1.66617	1.63302	5.00E-05	0.000920822	yes	0.892682544	1.565980066	2.354820002	1.465783728
ENSG00000163082	ENSG00000163082	SGPP2	chr2:222424516-222560948	-0.540062	-1.61571	0.00155	0.0150178	yes	-0.759016979	-0.640707912	-0.408436475	-0.386037653
ENSG00000125731	ENSG00000125731	SH2D3A	chr19:6752159-6767588	-1.0445	-2.15329	5.00E-05	0.000920822	yes	-1.196883472	-0.996637862	-1.650047652	-0.549529125
ENSG00000189410	ENSG00000189410	SH2D5	chr1:20719731-20732837	-1.19499	-1.34608	0.00185	0.0170798	yes	-0.739952129	-0.947508999	-2.587280834	-1.10945391
ENSG00000198478	ENSG00000198478	SH3BGRL2	chr6:79631282-79703659	0.6066	1.81035	0.00015	0.00239372	yes	0.301195777	0.966341215	0.517913297	0.558494549
ENSG00000142669	ENSG00000142669	SH3BGRL3	chr1:26279175-26320523	-0.601035	-1.53098	0.0022	0.0193971	yes	-0.729156162	-1.187502953	-0.708475297	-0.024973131
ENSG00000087266	ENSG00000087266	SH3BP2	chr4:2793022-2841098	-1.35134	-1.92191	5.00E-05	0.000920822	yes	-1.0387255	-1.038834972	-2.201688523	-1.407944106
ENSG00000107957	ENSG00000107957	SH3PXD2A	chr10:103594026-103855543	-0.511267	-1.50843	0.0031	0.0248758	yes	-0.672840699	-0.494462138	-0.47836447	-0.412088633
ENSG00000125089	ENSG00000125089	SH3TC1	chr4:8182071-8241803	-1.55844	-2.63059	5.00E-05	0.000920822	yes	-1.466194171	-1.718685247	-1.925522504	-1.220742859
ENSG00000160691	ENSG00000160691	SHC1	chr1:154957025-154974395	-0.706508	-1.63172	0.00245	0.0210488	yes	-0.746793814	-0.435086505	-1.28984092	-0.500952056
ENSG00000138771	ENSG00000138771	SHROOM3	chr4:76435099-76801964	0.653321	0.820862	0.0049	0.0349466	yes	0.434181458	0.535322725	1.039775291	0.520865311
ENSG00000185187	ENSG00000185187	SIGIRR	chr11:405715-417455	-1.04056	-1.47827	0.00075	0.00853246	yes	-0.776838803	-1.352327287	-0.94407044	-1.153622945
ENSG00000142178	ENSG00000142178	SIK1	chr21:43414514-43427128	-2.47571	-2.93597	5.00E-05	0.000920822	yes	-2.331210581	-2.036554914	-3.188689845	-2.582287175
ENSG00000127511	ENSG00000127511	SIN3B	chr19:16829399-16880353	-0.996849	-1.73552	0.00035	0.00464046	yes	-0.645170838	-0.834216964	-1.571311242	-1.096755123
ENSG00000197555	ENSG00000197555	SIPA1L1	chr14:71292728-71741229	-1.0068	-1.48949	0.0026	0.0219762	yes	-1.324107198	-1.242042594	-0.383946985	-1.314410903
ENSG00000126778	ENSG00000126778	SIX1	chr14:60643414-60658259	1.09071	2.51807	5.00E-05	0.000920822	yes	1.022373048	1.194540235	1.366948668	0.695914768
ENSG00000100625	ENSG00000100625	SIX4	chr14:60709527-60724348	1.24168	3.35937	5.00E-05	0.000920822	yes	0.997834965	1.630231494	1.470929867	0.672934049
ENSG00000157933	ENSG00000157933	SKI	chr1:2228694-2310119	-0.831028	-1.96859	5.00E-05	0.000920822	yes	-0.74143496	-0.733385215	-0.969982376	-0.893348843
ENSG00000136603	ENSG00000136603	SKIL	chr3:170357677-170396835	-0.533696	-1.12734	0.0062	0.0416691	yes	-0.812167292	-0.024801661	-0.939968757	-0.536587925
ENSG00000145604	ENSG00000145604	SKP2	chr5:36151988-36184319	1.34729	2.292	5.00E-05	0.000920822	yes	1.154765863	1.067461181	1.775739066	1.281557682
ENSG00000163950	ENSG00000163950	SLBP	chr4:1692799-1712555	-0.588875	-1.67213	0.00085	0.00938259	yes	-0.708017997	-0.5770844	-0.380334047	-0.71618097
ENSG00000145283	ENSG00000145283	SLC10A6	chr4:86823467-86849263	-1.48067	-2.68226	5.00E-05	0.000920822	yes	-1.536858539	-1.017014236	-3.985845337	-0.912130023
ENSG00000064651	ENSG00000064651	SLC12A2	chr5:128083765-128189688	0.823773	1.2445	0.0033	0.0261534	yes	0.275758332	1.025238516	1.005965289	0.868619432
ENSG00000088386	ENSG00000088386	SLC15A1	chr13:98683800-98752654	-1.59081	-2.78143	5.00E-05	0.000920822	yes	-2.151971268	-1.678863566	-0.821955694	-2.152440717
ENSG00000163053	ENSG00000163053	SLC16A14	chr2:230034973-230068999	0.998642	2.41816	5.00E-05	0.000920822	yes	1.174138872	1.104171343	0.731458327	0.945480229
ENSG00000165449	ENSG00000165449	SLC16A9	chr10:59650760-59736002	1.65698	3.69901	5.00E-05	0.000920822	yes	1.45233973	1.464476809	2.326605054	1.0716461
ENSG00000079215	ENSG00000079215	SLC1A3	chr5:36606354-36725195	2.26212	1.70356	5.00E-05	0.000920822	yes	1.341136822	2.046879446	3.196769756	1.745538822
ENSG00000144136	ENSG00000144136	SLC20A1	chr2:112645856-112663827	-1.45422	-2.93766	5.00E-05	0.000920822	yes	-1.714574347	-0.786827653	-2.08358773	-1.558223444
ENSG00000168575	ENSG00000168575	SLC20A2	chr8:42416474-42555193	-0.591449	-1.3529	0.00165	0.0157274	yes	-0.500490156	-0.509926083	-0.975759396	-0.440051378
ENSG00000163393	ENSG00000163393	SLC22A15	chr1:115976497-116070054	-0.960015	-1.78741	0.0001	0.00170374	yes	-1.084550633	-0.405242277	-1.351547372	-1.192039084
ENSG00000197208	ENSG00000197208	SLC22A4	chr5:132184875-132395614	0.984464	1.39986	0.0059	0.0401889	yes	0.76162373	1.101134538	1.271760116	0.730423987
ENSG00000089057	ENSG00000089057	SLC23A2	chr20:4852355-5010293	-0.748217	-1.84113	0.0001	0.00170374	yes	-0.943868802	-0.613993089	-0.612127771	-0.852299538
ENSG00000178537	ENSG00000178537	SLC25A20	chr3:48856930-48898993	1.3612	2.69412	5.00E-05	0.000920822	yes	1.408510964	0.860488523	1.618509274	1.451590738
ENSG00000148339	ENSG00000148339	SLC25A25	chr9:128061232-128118693	-1.24933	-2.10325	5.00E-05	0.000920822	yes	-1.115280142	-1.523395443	-1.395565458	-1.020301452
ENSG00000147454	ENSG00000147454	SLC25A37	chr8:23528804-23575463	-0.539009	-1.04264	0.00665	0.0438372	yes	-0.035571437	-0.308842904	-1.078142394	-1.010430236
ENSG00000151729	ENSG00000151729	SLC25A4	chr4:185143240-185150382	0.955459	1.49571	0.00335	0.0264605	yes	0.764649726	0.243598568	0.988257398	1.531121748
ENSG00000077713	ENSG00000077713	SLC25A43	chrX:119399059-119454478	-0.790288	-1.45289	0.0007	0.00806114	yes	-0.903121363	-0.717638193	-1.091469885	-0.512902259
ENSG00000005022	ENSG00000005022	SLC25A5	chrX:119466033-119471319	-0.683178	-1.34659	0.0076	0.0484908	yes	-0.660074849	-0.800190041	-0.828691871	-0.471911276
ENSG00000169100	ENSG00000169100	SLC25A6	chrX:1386151-1392724	-0.890909	-2.28117	5.00E-05	0.000920822	yes	-1.067093937	-1.334662374	-1.06634673	-0.311494256
ENSG00000155850	ENSG00000155850	SLC26A2	chr5:149960736-150053142	1.70335	2.25893	5.00E-05	0.000920822	yes	1.149551403	1.755579722	2.30511699	1.31560317
ENSG00000225697	ENSG00000225697	SLC26A6	chr3:48625722-48635493	-0.836968	-1.11852	0.0072	0.0464853	yes	-0.53065522	-1.616927271	-0.976601051	-0.488363722
ENSG00000174502	ENSG00000174502	SLC26A9	chr1:205913047-205943460	-2.20524	-2.46204	5.00E-05	0.000920822	yes	-2.769900555	-0.979377383	-3.646549863	-2.902570706
ENSG00000112759	ENSG00000112759	SLC29A1	chr6:44219504-44234151	-1.26355	-2.59476	5.00E-05	0.000920822	yes	-1.778092684	-1.565505502	-0.464423005	-1.680926534
ENSG00000174669	ENSG00000174669	SLC29A2	chr11:66347949-66372214	-0.978559	-1.63478	0.00085	0.00938259	yes	-1.217802459	-1.440962826	-1.161985851	-0.349626137
ENSG00000197496	ENSG00000197496	SLC2A10	chr20:46709486-46736347	1.49204	1.71401	0.00045	0.00569852	yes	1.422568585	1.466244779	1.621078275	1.449838729
ENSG00000146411	ENSG00000146411	SLC2A12	chr6:133952169-134052636	1.55042	2.1904	5.00E-05	0.000920822	yes	1.832771774	1.221311635	1.830186477	1.180461144
ENSG00000059804	ENSG00000059804	SLC2A3	chr12:7919229-7936275	-2.22549	-1.95737	5.00E-05	0.000920822	yes	-2.276861703	-2.048926353	-2.336404923	-2.256384818
ENSG00000157765	ENSG00000157765	SLC34A2	chr4:25655300-25678748	1.05236	1.61376	0.0011	0.0115288	yes	0.691811038	0.382694456	1.676892137	1.123815854
ENSG00000117620	ENSG00000117620	SLC35A3	chr1:99968382-100026979	0.595857	1.41247	0.0038	0.0291182	yes	0.308660974	1.053971539	0.320140228	0.567779315
ENSG00000124786	ENSG00000124786	SLC35B3	chr6:8413067-8435483	1.20623	3.33616	5.00E-05	0.000920822	yes	1.237399928	1.435123385	1.136987528	0.976994626
ENSG00000116704	ENSG00000116704	SLC35D1	chr1:66999331-67054099	0.491981	1.41887	0.00405	0.0302453	yes	0.574382034	0.542175514	0.577391523	0.248722796
ENSG00000110660	ENSG00000110660	SLC35F2	chr11:107790990-107928293	-1.34338	-2.46137	5.00E-05	0.000920822	yes	-1.420070305	-1.283370018	-1.438342564	-1.241717025
ENSG00000134294	ENSG00000134294	SLC38A2	chr12:46358188-46373778	-1.09988	-1.10394	0.0049	0.0349466	yes	-1.410478503	-0.459665513	-1.691052279	-1.141860184
ENSG00000017483	ENSG00000017483	SLC38A5	chrX:48458536-48470256	-1.12112	-1.76604	0.00075	0.00853246	yes	-1.589749576	-0.639736203	-1.669413602	-0.861177338
ENSG00000104635	ENSG00000104635	SLC39A14	chr8:22367248-22434129	-0.561363	-1.48198	0.0008	0.0089782	yes	-0.584416226	-0.258940876	-0.855296715	-0.609822655
ENSG00000168003	ENSG00000168003	SLC3A2	chr11:62856101-62888875	-0.680025	-1.51509	0.002	0.0181441	yes	-0.621045165	-0.63559664	-1.459862761	-0.25288243
ENSG00000138449	ENSG00000138449	SLC40A1	chr2:189560578-189583758	0.668028	1.73259	0.00015	0.00239372	yes	0.489647263	0.364839824	1.393970441	0.050675816
ENSG00000143036	ENSG00000143036	SLC44A3	chr1:94613813-94895246	1.18827	1.67736	0.0007	0.00806114	yes	1.114737156	0.098759363	1.727246449	1.360546493
ENSG00000076351	ENSG00000076351	SLC46A1	chr17:28357580-28407197	1.486	0.920591	0.0007	0.00806114	yes	2.283696082	0.785042202	1.526853981	0.79122138
ENSG00000139508	ENSG00000139508	SLC46A3	chr13:28700063-28718970	1.90793	4.52332	5.00E-05	0.000920822	yes	1.836038476	1.816545628	2.315060431	1.556752456
ENSG00000080493	ENSG00000080493	SLC4A4	chr4:71187285-71572087	0.76241	1.79211	0.00065	0.00761591	yes	-0.224170949	0.717082609	1.628731728	0.254507299
ENSG00000101276	ENSG00000101276	SLC52A3	chr20:760079-776015	1.24544	1.05137	0.0051	0.0359908	yes	1.804034135	1.120882923	1.120302725	0.716331233
ENSG00000268104	ENSG00000268104	SLC6A14	chrX:116436621-116461458	0.553919	1.40012	0.00155	0.0150178	yes	0.321838148	0.639137846	0.518100983	0.707423649
ENSG00000072041	ENSG00000072041	SLC6A15	chr12:84859487-84913615	-1.80433	-3.18833	5.00E-05	0.000920822	yes	-2.41913335	-0.966673492	-2.840450569	-1.703747091
ENSG00000163817	ENSG00000163817	SLC6A20	chr3:45755449-45796535	1.35598	1.23609	0.00195	0.017759	yes	1.098983738	0.35068284	2.411307398	0.586962357
ENSG00000130821	ENSG00000130821	SLC6A8	chrX:153669729-153696593	-1.27716	-2.20069	5.00E-05	0.000920822	yes	-1.29838361	-1.638174966	-1.02780017	-1.210468834
ENSG00000139514	ENSG00000139514	SLC7A1	chr13:29509409-29595688	-0.495028	-1.2352	0.00345	0.0270836	yes	-0.506771043	0.000883795	-1.051147093	-0.61882709
ENSG00000003989	ENSG00000003989	SLC7A2	chr8:17497087-17570573	1.00287	2.93174	5.00E-05	0.000920822	yes	0.690393991	1.431479236	0.956747926	0.818854357
ENSG00000115616	ENSG00000115616	SLC9A2	chr2:102619706-102711318	-1.35917	-1.39212	0.0004	0.00515795	yes	-2.16127867	-1.110012205	-0.996153536	-1.430320138
ENSG00000180251	ENSG00000180251	SLC9A4	chr2:102473302-102533972	1.29337	1.65592	0.0009	0.00981167	yes	1.230934607	1.410190363	1.490289201	0.992477984
ENSG00000197818	ENSG00000197818	SLC9A8	chr20:49812712-49892242	0.611085	1.57045	0.00125	0.0125865	yes	0.78729331	-0.140022706	1.183862901	0.268378261
ENSG00000101187	ENSG00000101187	SLCO4A1	chr20:62640718-62685785	-2.16623	-2.04782	0.00055	0.00668866	yes	-1.847246456	-1.170653915	-5.597427694	-2.752734953
ENSG00000173930	ENSG00000173930	SLCO4C1	chr5:102233985-102296549	0.853216	1.87142	0.0002	0.00299194	yes	0.372176475	1.447213415	0.880507321	0.447787872
ENSG00000119906	ENSG00000119906	SLF2	chr10:100911102-100965136	0.964639	1.56544	0.00115	0.0118763	yes	0.594767301	0.958472792	1.173427824	1.068577413
ENSG00000172716	ENSG00000172716	SLFN11	chr17:35350304-35373701	1.54761	2.85458	5.00E-05	0.000920822	yes	1.575256697	1.145004498	2.331964379	0.552895684
ENSG00000172123	ENSG00000172123	SLFN12	chr17:35411059-35433283	1.41364	1.75114	0.0001	0.00170374	yes	1.396428562	1.416923418	1.090047627	1.689250844
ENSG00000154760	ENSG00000154760	SLFN13	chr17:35435095-35448837	1.48971	1.88221	5.00E-05	0.000920822	yes	1.515973106	1.589040338	1.547957781	1.287380982
ENSG00000184564	ENSG00000184564	SLITRK6	chr13:85792789-85799488	1.523	4.34735	5.00E-05	0.000920822	yes	1.267170713	1.614598838	2.056566854	0.900233385
ENSG00000113658	ENSG00000113658	SMAD5	chr5:136129506-136188747	0.605982	1.5415	0.00015	0.00239372	yes	0.30914933	1.032682989	0.589977207	0.376324439
ENSG00000101665	ENSG00000101665	SMAD7	chr18:48919852-48950711	-0.904953	-1.66202	0.0003	0.00412888	yes	-1.193364273	-0.36574427	-1.804435407	-0.65163892
ENSG00000080503	ENSG00000080503	SMARCA2	chr9:2015218-2193624	0.577244	1.15606	0.0065	0.0430698	yes	0.440995352	0.452727922	0.71802455	0.675262171
ENSG00000183172	ENSG00000183172	SMDT1	chr22:42079690-42084284	0.71887	1.91192	5.00E-05	0.000920822	yes	0.601221055	0.455222748	0.591943872	1.129814089
ENSG00000180747	ENSG00000180747	SMG1P3	chr16:21402236-21520444	-1.08656	-1.22517	0.00475	0.034153	yes	-1.46165252	-0.804754454	-1.607380308	-0.690120777
ENSG00000256537	ENSG00000256537	SMIM10L1	chr12:10824959-11176016	0.918767	1.48163	0.004	0.029983	yes	1.061099006	0.704441998	0.713912634	1.141240322
ENSG00000267795	ENSG00000267795	SMIM22	chr16:4777668-4796532	1.45784	0.85712	0.00565	0.0388992	yes	1.563192761	0.766980552	0.973344089	2.126888384
ENSG00000172062	ENSG00000172062	SMN1	chr5:70925029-70953942	-0.590647	-1.27252	0.0071	0.0459448	yes	-0.449583337	0.15944764	-1.514140334	-1.129853594
ENSG00000198742	ENSG00000198742	SMURF1	chr7:98877932-99144100	-1.02228	-1.89562	0.0001	0.00170374	yes	-0.943136982	-0.938976238	-1.42446242	-0.849191704
ENSG00000185420	ENSG00000185420	SMYD3	chr1:245749341-246507312	-1.25424	-2.29034	5.00E-05	0.000920822	yes	-1.871111573	-1.929487769	-0.669473798	-0.965099963
ENSG00000019549	ENSG00000019549	SNAI2	chr8:48917689-48921740	-1.05591	-3.04552	5.00E-05	0.000920822	yes	-1.37871856	-0.696726405	-1.517090693	-0.803259497
ENSG00000266079	ENSG00000266079	SNORA59B	chr17:19495384-19597922	-1.91376	-1.44894	0.0046	0.0333293	yes	-2.237348384	-0.956999873	-1.838341637	-4.190891962
ENSG00000188817	ENSG00000188817	SNTN	chr3:63652667-63679020	0.824923	2.34854	5.00E-05	0.000920822	yes	0.665943466	0.74214929	1.107050781	0.741955644
ENSG00000205302	ENSG00000205302	SNX2	chr5:122774995-122830108	0.48375	1.16434	0.00695	0.0452231	yes	0.449876925	1.011221562	-0.12561057	0.373329133
ENSG00000173548	ENSG00000173548	SNX33	chr15:75636138-75662301	-0.853592	-1.61359	0.0018	0.0167277	yes	-0.805499704	-1.080214155	-0.822528189	-0.729649493
ENSG00000114520	ENSG00000114520	SNX4	chr3:125446643-125520197	0.570176	1.38552	0.00325	0.0259027	yes	0.419020753	0.488476595	0.796788986	0.547548945
ENSG00000130340	ENSG00000130340	SNX9	chr6:157700386-157945077	-0.458925	-1.2818	0.00755	0.0482373	yes	-0.350840871	-0.297447292	-0.894471013	-0.368943067
ENSG00000120833	ENSG00000120833	SOCS2	chr12:93542462-93583487	-0.907724	-1.41757	0.0008	0.0089782	yes	-0.934698876	-0.385657312	-1.470706155	-1.050761028
ENSG00000184557	ENSG00000184557	SOCS3	chr17:78356777-78360077	-1.03471	-2.1723	0.0001	0.00170374	yes	-1.201198192	-0.526271693	-1.977932709	-0.812632904
ENSG00000180008	ENSG00000180008	SOCS4	chr14:55027229-55049488	0.803966	1.24441	0.00255	0.0216053	yes	0.544064792	0.830754415	0.868555217	0.941893248
ENSG00000142168	ENSG00000142168	SOD1	chr21:31659621-31668931	0.75189	1.84483	0.0002	0.00299194	yes	0.929787893	0.620345566	0.708979994	0.73040126
ENSG00000198142	ENSG00000198142	SOWAHC	chr2:109614333-109618990	-0.663071	-1.88498	0.0002	0.00299194	yes	-0.97109938	0.009617826	-1.289205376	-0.736606923
ENSG00000181449	ENSG00000181449	SOX2	chr3:180983708-181836880	3.05346	3.57445	5.00E-05	0.000920822	yes	2.92488694	2.836075376	3.721283465	2.401650063
ENSG00000125285	ENSG00000125285	SOX21	chr13:94709621-94712399	2.2448	4.06047	5.00E-05	0.000920822	yes	2.29513283	2.578846379	1.96770969	2.058240379
ENSG00000242808	ENSG00000242808	SOX2-OT	chr3:180983708-181836880	2.35503	0.320548	5.00E-05	0.000920822	yes	2.764158324	1.346427926	2.810100285	2.040752381
ENSG00000125398	ENSG00000125398	SOX9	chr17:72021850-72237203	-1.71633	-4.40898	5.00E-05	0.000920822	yes	-1.849399047	-1.385394514	-2.135123204	-1.602316025
ENSG00000144451	ENSG00000144451	SPAG16	chr2:213284378-214684246	0.656144	1.51696	0.00265	0.0222521	yes	0.518061419	0.834282426	0.710385229	0.538268897
ENSG00000077327	ENSG00000077327	SPAG6	chr10:22345444-22454224	1.06148	2.23125	5.00E-05	0.000920822	yes	0.774983774	0.813483884	1.598306174	0.888922112
ENSG00000008294	ENSG00000008294	SPAG9	chr17:50962173-51120865	-1.29107	-1.57505	0.00055	0.00668866	yes	-1.411650436	-1.107855338	-1.214611671	-1.458627463
ENSG00000182957	ENSG00000182957	SPATA13	chr13:23979699-24322535	0.704653	1.28329	0.0011	0.0115288	yes	0.517387203	0.882977083	1.006105135	0.304495718
ENSG00000162814	ENSG00000162814	SPATA17	chr1:217631323-217871696	0.973145	2.04432	5.00E-05	0.000920822	yes	1.022137319	0.836824574	0.76135555	1.226719723
ENSG00000163071	ENSG00000163071	SPATA18	chr4:52051330-52097292	0.948873	2.18987	5.00E-05	0.000920822	yes	0.84958606	1.118240273	1.266836884	0.42472017
ENSG00000132122	ENSG00000132122	SPATA6	chr1:48295371-48472208	0.742581	1.71535	5.00E-05	0.000920822	yes	0.464419404	0.850851338	1.084580219	0.473618754
ENSG00000042317	ENSG00000042317	SPATA7	chr14:88384923-88554733	0.938793	1.19084	0.0017	0.0160629	yes	1.034178392	1.33631922	0.510257342	0.740175118
ENSG00000128487	ENSG00000128487	SPECC1	chr17:20009343-20403557	-0.74007	-1.28274	0.0049	0.0349466	yes	-0.42830611	-0.983634589	-1.072002189	-0.577023853
ENSG00000152582	ENSG00000152582	SPEF2	chr5:35617843-35827018	1.10324	1.90027	0.0002	0.00299194	yes	0.7565092	1.338575201	1.536984748	0.55896172
ENSG00000186767	ENSG00000186767	SPIN4	chrX:63343226-63561071	-1.38329	-3.27699	5.00E-05	0.000920822	yes	-1.820765519	-0.784842065	-1.604612211	-1.55190398
ENSG00000134278	ENSG00000134278	SPIRE1	chr18:12438889-12725740	-1.0916	-2.20513	5.00E-05	0.000920822	yes	-1.191862804	-0.692264278	-1.599729341	-1.027969366
ENSG00000134668	ENSG00000134668	SPOCD1	chr1:31789129-31816051	-1.99929	-2.39923	5.00E-05	0.000920822	yes	-2.307729821	-1.654243285	-3.32151338	-1.392953298
ENSG00000152377	ENSG00000152377	SPOCK1	chr5:136975297-137598379	-1.21239	-0.798624	0.00125	0.0125865	yes	-2.305036847	-0.24402664	-1.437252897	-1.688717561
ENSG00000196104	ENSG00000196104	SPOCK3	chr4:166733383-167234796	-1.24942	-0.531478	0.00495	0.0352141	yes	-2.708449693	0.008526063	-1.761299672	-2.129318842
ENSG00000118785	ENSG00000118785	SPP1	chr4:87975649-87983426	-1.73198	-0.740552	0.00065	0.00761591	yes	-2.348733718	-2.084971237	-3.020116772	-0.624001004
ENSG00000157837	ENSG00000157837	SPPL3	chr12:120762509-120904371	-0.770044	-1.33096	0.00675	0.0442894	yes	-0.813196751	-0.886263931	-0.47157979	-0.959337473
ENSG00000169469	ENSG00000169469	SPRR1B	chr1:153031201-153032900	-0.86646	-2.32713	5.00E-05	0.000920822	yes	-1.371856049	-0.701987515	-2.291813957	-0.016501461
ENSG00000241794	ENSG00000241794	SPRR2A	chr1:153056112-153057537	-2.15857	-4.49667	5.00E-05	0.000920822	yes	-2.219642837	-2.143428149	-3.367461913	-1.482022123
ENSG00000163216	ENSG00000163216	SPRR2D	chr1:153039724-153041931	-2.51539	-3.76158	5.00E-05	0.000920822	yes	-2.450505756	-3.061218898	-3.454472332	-1.710147293
ENSG00000163209	ENSG00000163209	SPRR3	chr1:153001746-153003856	-1.01338	-2.7719	5.00E-05	0.000920822	yes	-1.393146444	-1.17839967	-1.803295144	-0.196879654
ENSG00000123178	ENSG00000123178	SPRYD7	chr13:49912705-49936490	0.679957	1.17773	0.00785	0.0496147	yes	0.371632099	1.036375082	0.059969861	1.015099197
ENSG00000197122	ENSG00000197122	SRC	chr20:37344684-37406050	-1.03158	-1.31091	0.0068	0.0444727	yes	-1.330886664	-1.109965151	-1.877583918	-0.279750683
ENSG00000277893	ENSG00000277893	SRD5A2	chr2:31522479-31581067	1.32422	2.24829	0.0001	0.00170374	yes	1.357113284	1.415072381	1.869332236	0.1811784
ENSG00000072310	ENSG00000072310	SREBF1	chr17:17681472-17837002	-0.786392	-1.39418	0.00305	0.0245865	yes	-0.55306972	-0.829946526	-0.795523915	-1.003118312
ENSG00000112658	ENSG00000112658	SRF	chr6:43171298-43181507	-0.608553	-1.39597	0.00485	0.0347304	yes	-0.856324221	-0.382941778	-0.73628776	-0.506548748
ENSG00000266028	ENSG00000266028	SRGAP2	chr1:206186178-206464443	-1.19149	-1.42285	0.0018	0.0167277	yes	-0.769946439	-1.951907453	-1.073649241	-1.212987274
ENSG00000143742	ENSG00000143742	SRP9	chr1:225777812-225790466	0.635233	1.84053	0.0005	0.00620361	yes	0.512432515	0.95684034	0.547620022	0.468398351
ENSG00000102359	ENSG00000102359	SRPX2	chrX:100644217-100671299	-0.593986	-1.53403	0.002	0.0181441	yes	-0.533539336	-0.845869499	-0.658893742	-0.378114513
ENSG00000167978	ENSG00000167978	SRRM2	chr16:2737075-2777297	-0.962401	-1.08965	0.0007	0.00806114	yes	-0.606350827	-0.888342937	-1.052398265	-1.42062717
ENSG00000124193	ENSG00000124193	SRSF6	chr20:43457927-43464247	-0.541161	-1.44065	0.0045	0.0328239	yes	-0.049375024	-0.290076904	-0.961090765	-1.14882889
ENSG00000149418	ENSG00000149418	ST14	chr11:130159561-130210376	-0.981845	-2.7436	5.00E-05	0.000920822	yes	-1.068455185	-1.300813371	-0.911491244	-0.710836303
ENSG00000008513	ENSG00000008513	ST3GAL1	chr8:133454847-133571940	-1.14075	-1.67624	0.00065	0.00761591	yes	-1.269268746	-0.955513088	-1.282353331	-1.081781743
ENSG00000126091	ENSG00000126091	ST3GAL3	chr1:43650157-43931165	-1.21974	-1.3646	0.00285	0.0233886	yes	-1.022522228	-1.167127327	-1.95352894	-0.938716143
ENSG00000070526	ENSG00000070526	ST6GALNAC1	chr17:76624760-76643838	0.718151	1.37271	0.00655	0.0432994	yes	0.730598462	-0.07417657	1.338818165	0.527720034
ENSG00000117069	ENSG00000117069	ST6GALNAC5	chr1:76867440-77065711	2.23216	1.11256	0.0007	0.00806114	yes	2.687802408	2.467945001	2.235791439	1.075452408
ENSG00000113532	ENSG00000113532	ST8SIA4	chr5:100806934-100903266	1.724	1.66091	0.0001	0.00170374	yes	1.048473207	1.62546689	1.987588516	2.033698194
ENSG00000277072	ENSG00000277072	STAG3L2	chr7:74882162-74890610	-1.41587	-1.86225	0.00035	0.00464046	yes	-1.186814241	-1.999074554	-0.661395698	-2.494671982
ENSG00000174353	ENSG00000174353	STAG3L3	chr7:72969695-73029766	-0.78442	-1.45355	0.00565	0.0388992	yes	-0.167246127	-0.964401724	-0.752061882	-1.619027444
ENSG00000136738	ENSG00000136738	STAM	chr10:17644124-17715914	-0.609852	-1.44448	0.0006	0.00716698	yes	-0.702052639	-0.126431302	-0.99141369	-0.767881034
ENSG00000131748	ENSG00000131748	STARD3	chr17:39637064-39663484	-0.901576	-1.8232	0.0002	0.00299194	yes	-0.517965582	-1.344295908	-1.011437626	-0.8547721
ENSG00000173757	ENSG00000173757	STAT5B	chr17:42199167-42276707	-0.889041	-1.4481	0.00325	0.0259027	yes	-0.71380389	-0.587101199	-1.093541657	-1.265712643
ENSG00000157214	ENSG00000157214	STEAP2	chr7:89882352-90238137	0.796397	1.35299	0.0016	0.0154386	yes	0.502332771	1.206332373	0.91311489	0.42215772
ENSG00000127954	ENSG00000127954	STEAP4	chr7:88205117-88306891	0.85174	1.38718	0.00555	0.0383417	yes	0.553709857	0.958574762	1.08318192	0.755958985
ENSG00000123473	ENSG00000123473	STIL	chr1:47250138-47314147	1.54935	1.73552	0.00035	0.00464046	yes	1.344371018	1.067342131	2.151584595	1.394766789
ENSG00000072786	ENSG00000072786	STK10	chr5:172042072-172188386	-1.13394	-1.5156	0.00045	0.00569852	yes	-0.891674766	-1.542365775	-1.222876336	-0.965958937
ENSG00000102572	ENSG00000102572	STK24	chr13:98142561-98578830	-0.886832	-1.49486	0.003	0.0243224	yes	-0.827716411	-1.038307909	-1.095250791	-0.633014505
ENSG00000169302	ENSG00000169302	STK32A	chr5:147234962-147387852	-1.93569	-1.30935	0.0006	0.00716698	yes	-3.001651889	-1.059738944	-2.149762083	-2.213192764
ENSG00000211455	ENSG00000211455	STK38L	chr12:27243967-27325959	-0.703218	-1.52586	0.0012	0.0122139	yes	-0.799124375	-0.556556368	-0.925414367	-0.565647656
ENSG00000230873	ENSG00000230873	STMND1	chr6:17102257-17131372	1.18018	2.30741	5.00E-05	0.000920822	yes	1.173314876	1.262561481	1.279811362	0.986662087
ENSG00000133115	ENSG00000133115	STOML3	chr13:38965924-38991066	0.924507	2.30066	5.00E-05	0.000920822	yes	0.485052228	1.095942149	1.397496056	0.5064375
ENSG00000243244	ENSG00000243244	STON1	chr2:48529382-48776517	-1.78973	-1.93658	0.00085	0.00938259	yes	-3.517606901	-1.994549371	-1.282274482	-1.295142863
ENSG00000165730	ENSG00000165730	STOX1	chr10:68827540-68895432	1.06464	2.04639	5.00E-05	0.000920822	yes	1.30821782	1.131463348	1.337409398	0.229520493
ENSG00000143093	ENSG00000143093	STRIP1	chr1:110031576-110074641	-0.982915	-1.67482	0.00085	0.00938259	yes	-0.7554093	-0.756758117	-1.582204997	-0.983781279
ENSG00000128578	ENSG00000128578	STRIP2	chr7:129434432-129488399	-1.28746	-2.82244	5.00E-05	0.000920822	yes	-1.415779333	-0.824674777	-1.903732404	-1.210832545
ENSG00000115808	ENSG00000115808	STRN	chr2:36843639-36966472	-0.500505	-1.43393	0.0039	0.0294999	yes	-0.810805138	-0.044519024	-0.87151948	-0.432083513
ENSG00000135604	ENSG00000135604	STX11	chr6:144150525-144188370	-1.14902	-2.07358	0.00015	0.00239372	yes	-1.730363256	-0.844284846	-1.433451746	-0.798072733
ENSG00000106089	ENSG00000106089	STX1A	chr7:73680968-73719672	-1.51767	-1.48462	0.00355	0.0276684	yes	-0.93084302	-1.770410104	-2.056100424	-1.561250384
ENSG00000088002	ENSG00000088002	SULT2B1	chr19:48552074-48599425	-1.95166	-3.22224	5.00E-05	0.000920822	yes	-2.035053759	-2.763366689	-1.919561838	-1.401785332
ENSG00000164828	ENSG00000164828	SUN1	chr7:816614-896436	-0.614635	-1.04734	0.00565	0.0388992	yes	-0.578175181	-0.569146484	-0.775808502	-0.546887601
ENSG00000148290	ENSG00000148290	SURF1	chr9:133351754-133361169	0.796157	1.41864	0.00395	0.0297664	yes	0.393845967	0.566810895	0.803726727	1.266116077
ENSG00000100647	ENSG00000100647	SUSD6	chr14:69611595-69715142	-0.511822	-1.11748	0.0058	0.0396802	yes	-0.506431782	-0.625641953	-0.323030576	-0.612945243
ENSG00000197321	ENSG00000197321	SVIL	chr10:29409401-29736781	-1.27204	-1.30272	0.0022	0.0193971	yes	-1.373236841	-1.061701333	-1.611330658	-1.108076556
ENSG00000133789	ENSG00000133789	SWAP70	chr11:9664076-9752991	-0.768126	-2.13843	5.00E-05	0.000920822	yes	-0.95585903	-0.647076119	-0.929153254	-0.578962558
ENSG00000116668	ENSG00000116668	SWT1	chr1:185157079-185291765	-0.632482	-1.37596	0.00405	0.0302453	yes	-0.944955015	-0.527265666	-0.911838648	-0.259387597
ENSG00000169895	ENSG00000169895	SYAP1	chrX:16719631-16765336	0.628165	1.55609	0.0005	0.00620361	yes	0.392873591	0.848766065	0.808440347	0.397379738
ENSG00000147642	ENSG00000147642	SYBU	chr8:109573977-109691791	0.912019	1.57913	5.00E-05	0.000920822	yes	0.942410529	1.179781416	0.746842434	0.732435225
ENSG00000097096	ENSG00000097096	SYDE2	chr1:85156872-85201046	0.773633	1.39768	0.00595	0.0404904	yes	0.146875089	1.084955866	0.782962642	0.917734737
ENSG00000165025	ENSG00000165025	SYK	chr9:90801786-90898549	0.681767	1.72992	0.0003	0.00412888	yes	0.688711985	0.055909454	0.844701938	0.977580934
ENSG00000011347	ENSG00000011347	SYT7	chr11:61515312-61581148	-1.27328	-2.27909	5.00E-05	0.000920822	yes	-1.1858854	-2.347223391	-0.751005724	-1.235798385
ENSG00000147041	ENSG00000147041	SYTL5	chrX:37349274-38688920	1.75003	1.83805	0.00215	0.0191962	yes	1.814165202	1.761094067	1.850096026	1.55740379
ENSG00000141384	ENSG00000141384	TAF4B	chr18:26225935-26391685	-1.17793	-2.53005	5.00E-05	0.000920822	yes	-1.595558609	-0.337331008	-1.425322673	-1.87192885
ENSG00000135801	ENSG00000135801	TAF5L	chr1:229593110-229626047	-0.492262	-1.34386	0.0055	0.0380522	yes	-0.638710659	-0.370139099	-0.673903087	-0.32041621
ENSG00000187325	ENSG00000187325	TAF9B	chrX:78129747-78139706	0.885245	2.13743	5.00E-05	0.000920822	yes	0.717489868	1.536371815	0.343167479	0.655176455
ENSG00000115183	ENSG00000115183	TANC1	chr2:158968633-159232659	-0.511686	-1.35828	0.0059	0.0401889	yes	-0.574557622	-0.088158711	-0.846156557	-0.650342956
ENSG00000065882	ENSG00000065882	TBC1D1	chr4:37891086-38139175	-1.29158	-1.62726	5.00E-05	0.000920822	yes	-1.550743931	-1.473430885	-1.420225153	-0.839329955
ENSG00000167291	ENSG00000167291	TBC1D16	chr17:79932342-80035848	-0.613529	-1.36569	0.00185	0.0170798	yes	-0.522003567	-0.791440917	-0.282862965	-0.948277536
ENSG00000095383	ENSG00000095383	TBC1D2	chr9:98198998-98255721	-0.946628	-2.61285	5.00E-05	0.000920822	yes	-1.072715829	-0.985515449	-1.286133977	-0.546119809
ENSG00000145979	ENSG00000145979	TBC1D7	chr6:12716804-13328583	-0.878729	-2.38279	5.00E-05	0.000920822	yes	-0.903997058	-0.910540428	-0.950352732	-0.757574113
ENSG00000133138	ENSG00000133138	TBC1D8B	chrX:106802679-107000244	0.889613	1.15886	0.00615	0.041511	yes	0.57618938	1.358955396	0.959427932	0.495984788
ENSG00000154114	ENSG00000154114	TBCEL	chr11:121024071-121090775	0.828247	1.42607	0.00175	0.0164144	yes	0.726679235	0.766793045	0.987643295	0.817908302
ENSG00000204219	ENSG00000204219	TCEA3	chr1:23381060-23424740	1.23907	1.50434	0.00025	0.00355878	yes	1.354128673	0.093842327	1.847242217	1.150606954
ENSG00000116205	ENSG00000116205	TCEANC2	chr1:54053586-54112519	1.68707	1.39089	0.00475	0.034153	yes	1.718834511	0.35600115	2.544027057	1.308215046
ENSG00000113649	ENSG00000113649	TCERG1	chr5:146447310-146511961	-0.753959	-1.45527	0.00385	0.0293261	yes	-0.669046925	-0.370712339	-0.831931737	-1.294074922
ENSG00000124678	ENSG00000124678	TCP11	chr6:35118070-35148610	0.882677	0.4257	0.0073	0.046959	yes	0.624656569	1.022461798	0.889854198	0.962709541
ENSG00000152760	ENSG00000152760	TCTEX1D1	chr1:66752458-66778787	0.845037	1.54508	0.00235	0.0203508	yes	0.846564911	0.96970834	1.370791626	-0.247318008
ENSG00000204852	ENSG00000204852	TCTN1	chr12:110614026-110704950	0.793473	1.58046	0.0011	0.0115288	yes	0.790757123	0.8555092	0.96519236	0.527333289
ENSG00000042088	ENSG00000042088	TDP1	chr14:89954938-90044768	1.0552	1.6401	5.00E-05	0.000920822	yes	1.143854615	0.706526947	1.021812253	1.286867749
ENSG00000007866	ENSG00000007866	TEAD3	chr6:35473596-35497076	-0.992888	-2.35443	5.00E-05	0.000920822	yes	-0.735598361	-1.209238799	-1.060318588	-1.007829575
ENSG00000197905	ENSG00000197905	TEAD4	chr12:2959329-3040673	-0.927332	-0.963301	0.0079	0.0497968	yes	-1.129570262	-1.227541469	-0.668315845	-0.761258171
ENSG00000135605	ENSG00000135605	TEC	chr4:48135782-48269864	-1.54695	-1.32825	0.0021	0.0188692	yes	-1.923848066	-0.886043643	-1.376237421	-2.481476064
ENSG00000196663	ENSG00000196663	TECPR2	chr14:102362962-102509799	1.11705	1.12919	0.00425	0.0312916	yes	1.130638073	0.837992337	1.400638872	1.041827778
ENSG00000167074	ENSG00000167074	TEF	chr22:41367332-41399326	-0.806245	-2.16916	5.00E-05	0.000920822	yes	-0.825298503	-0.651883449	-0.938773082	-0.823719394
ENSG00000167858	ENSG00000167858	TEKT1	chr17:6776222-6831761	1.0066	2.30635	5.00E-05	0.000920822	yes	1.189672207	0.61218957	1.214811587	0.930525206
ENSG00000070759	ENSG00000070759	TESK2	chr1:45329162-45491166	-1.74162	-1.40586	0.0039	0.0294999	yes	-1.954447618	-1.114737744	-1.988434635	-2.156308305
ENSG00000175664	ENSG00000175664	TEX26	chr13:30881932-30977623	0.759075	1.34671	0.00725	0.0467653	yes	0.40996374	0.865602593	1.126524193	0.521603007
ENSG00000151575	ENSG00000151575	TEX9	chr15:56244008-56465137	1.40482	1.76916	0.00055	0.00668866	yes	1.505922023	1.304518978	1.813796491	0.820227134
ENSG00000137203	ENSG00000137203	TFAP2A	chr6:10393185-10419659	-0.763743	-2.03109	5.00E-05	0.000920822	yes	-0.563999742	-0.494460945	-0.92136493	-1.179177981
ENSG00000042832	ENSG00000042832	TG	chr8:132866957-133134903	-1.60174	-0.822255	0.00145	0.0142445	yes	-1.799580368	-1.111180947	-1.014788894	-3.779057993
ENSG00000105329	ENSG00000105329	TGFB1	chr19:41262495-41440717	-0.822362	-1.33489	0.00345	0.0270836	yes	-1.133047652	-0.934162071	-1.583166354	-0.075494703
ENSG00000140682	ENSG00000140682	TGFB1I1	chr16:31470203-31477960	-1.76438	-1.74571	5.00E-05	0.000920822	yes	-1.96047616	-1.280064934	-1.74201405	-2.253313216
ENSG00000163513	ENSG00000163513	TGFBR2	chr3:30606501-30694142	-0.523848	-1.55461	0.0019	0.0173934	yes	-0.655788539	-0.549571283	-0.373062768	-0.531231277
ENSG00000092295	ENSG00000092295	TGM1	chr14:24249113-24264432	-1.00276	-1.62505	0.0009	0.00981167	yes	-0.992880628	-1.401641356	-1.702028049	-0.307838337
ENSG00000198959	ENSG00000198959	TGM2	chr20:38033545-38166578	-1.22072	-2.28465	5.00E-05	0.000920822	yes	-1.286836317	-0.784848133	-1.719754083	-1.243275399
ENSG00000104055	ENSG00000104055	TGM5	chr15:43232594-43266857	-1.93274	-3.54394	5.00E-05	0.000920822	yes	-1.718404972	-1.859905234	-2.386940112	-1.851227816
ENSG00000178726	ENSG00000178726	THBD	chr20:23045632-23049741	-1.1974	-3.45927	5.00E-05	0.000920822	yes	-1.489003497	-0.592365787	-1.806744229	-1.188066914
ENSG00000137801	ENSG00000137801	THBS1	chr15:39581078-39599466	-0.877712	-1.19875	0.00635	0.0424346	yes	-0.770983309	-0.629577802	-1.59211924	-0.706388578
ENSG00000169231	ENSG00000169231	THBS3	chr1:155195003-155227422	-0.935267	-1.33357	0.0064	0.0426274	yes	-0.676840607	-1.024394295	-0.89274764	-1.197452228
ENSG00000113272	ENSG00000113272	THG1L	chr5:157731196-157741448	-1.1634	-2.10881	5.00E-05	0.000920822	yes	-1.049263407	-1.273931753	-1.721105259	-0.771601947
ENSG00000136114	ENSG00000136114	THSD1	chr13:52377166-52406494	-1.50177	-3.3844	5.00E-05	0.000920822	yes	-1.449138785	-1.231030253	-2.727975829	-1.091440851
ENSG00000187720	ENSG00000187720	THSD4	chr15:71096951-71783383	-1.31327	-2.12507	5.00E-05	0.000920822	yes	-1.41733513	-1.576616628	-0.870637612	-1.502015183
ENSG00000127666	ENSG00000127666	TICAM1	chr19:4815931-4831704	-1.07148	-2.21522	5.00E-05	0.000920822	yes	-1.028270722	-1.244449577	-1.866306186	-0.480594265
ENSG00000078237	ENSG00000078237	TIGAR	chr12:4307762-4354593	0.771107	2.06507	5.00E-05	0.000920822	yes	0.986215767	1.164748215	0.223149316	0.522161522
ENSG00000134809	ENSG00000134809	TIMM10	chr11:57528462-57530803	0.924965	1.47234	0.0017	0.0160629	yes	1.276074025	0.200287633	0.615925223	1.316891512
ENSG00000134375	ENSG00000134375	TIMM17A	chr1:201955490-201970661	0.493501	1.33905	0.00715	0.046226	yes	0.645920753	0.565813176	0.337710075	0.403501118
ENSG00000035862	ENSG00000035862	TIMP2	chr17:78852976-78925387	-0.992171	-2.65456	5.00E-05	0.000920822	yes	-1.087837344	-1.20324189	-0.986708914	-0.733385674
ENSG00000100234	ENSG00000100234	TIMP3	chr22:32512551-33058372	-0.988263	-2.94169	5.00E-05	0.000920822	yes	-1.238629504	-0.728840523	-1.434105036	-0.691761977
ENSG00000142910	ENSG00000142910	TINAGL1	chr1:31576484-31587686	-1.4155	-3.38051	5.00E-05	0.000920822	yes	-1.251816182	-1.67111897	-1.886415024	-1.014173967
ENSG00000075131	ENSG00000075131	TIPIN	chr15:66336205-66386746	1.2893	1.37604	0.0017	0.0160629	yes	1.72436566	0.604661657	0.415051138	1.85522406
ENSG00000119139	ENSG00000119139	TJP2	chr9:69121263-69255208	-0.651603	-1.7159	5.00E-05	0.000920822	yes	-0.667164535	-0.468414152	-0.79495435	-0.695657172
ENSG00000174125	ENSG00000174125	TLR1	chr4:38790676-38856817	1.49452	1.58565	5.00E-05	0.000920822	yes	1.190620207	2.083134291	1.422873235	1.049507488
ENSG00000137462	ENSG00000137462	TLR2	chr4:153701499-153705699	-0.659518	-1.98458	5.00E-05	0.000920822	yes	-0.941497538	-0.339217766	-0.65260182	-0.773329644
ENSG00000187554	ENSG00000187554	TLR5	chr1:223109405-223143282	1.56272	1.89191	5.00E-05	0.000920822	yes	1.429979028	1.402437356	2.023294602	1.271047403
ENSG00000169908	ENSG00000169908	TM4SF1	chr3:149369021-149386583	-0.489934	-1.38042	0.0063	0.0421804	yes	-0.510936148	-0.22317231	-0.951970976	-0.371729422
ENSG00000232112	ENSG00000232112	TMA7	chr3:48432163-48446656	0.706193	1.38601	0.00685	0.0447375	yes	0.682189184	0.491186526	0.410742494	1.128581293
ENSG00000135926	ENSG00000135926	TMBIM1	chr2:218270391-218368099	-0.89101	-2.01846	5.00E-05	0.000920822	yes	-0.958632673	-0.883596898	-1.262283405	-0.548986486
ENSG00000170537	ENSG00000170537	TMC7	chr16:18983933-19080095	-1.94421	-3.6754	5.00E-05	0.000920822	yes	-1.849758032	-1.280533396	-3.163464734	-2.06649462
ENSG00000057704	ENSG00000057704	TMCC3	chr12:94567123-94650562	-1.29824	-3.7057	5.00E-05	0.000920822	yes	-1.521267163	-1.255680606	-1.678428029	-0.870679953
ENSG00000134291	ENSG00000134291	TMEM106C	chr12:47963568-47968878	0.724972	1.59714	0.00125	0.0125865	yes	0.670837146	0.516632484	0.717137759	0.959729449
ENSG00000152558	ENSG00000152558	TMEM123	chr11:102396331-102498801	0.524403	1.44116	0.0039	0.0294999	yes	0.273075727	0.92181711	0.375907468	0.435962483
ENSG00000168936	ENSG00000168936	TMEM129	chr4:1715951-1721358	0.881631	1.66831	0.0005	0.00620361	yes	0.839001383	0.066613409	1.574671694	0.636990787
ENSG00000006118	ENSG00000006118	TMEM132A	chr11:60913165-60952530	-1.54068	-2.33535	5.00E-05	0.000920822	yes	-1.417019459	-2.199622502	-1.98487707	-0.915730359
ENSG00000170647	ENSG00000170647	TMEM133	chr11:100991988-100993941	1.94201	2.93819	5.00E-05	0.000920822	yes	1.861703674	1.61598453	2.568833837	1.452483217
ENSG00000161558	ENSG00000161558	TMEM143	chr19:48332355-48364237	1.79699	1.02737	0.0003	0.00412888	yes	1.250914975	1.758424753	2.048220712	2.000214211
ENSG00000164124	ENSG00000164124	TMEM144	chr4:158124473-158255411	0.875518	1.09612	0.0069	0.0449392	yes	0.987327204	1.206456391	0.615375602	0.600740393
ENSG00000096092	ENSG00000096092	TMEM14A	chr6:52671108-52686588	1.78265	3.49658	5.00E-05	0.000920822	yes	1.364473301	1.929275629	1.717168269	2.032423777
ENSG00000137210	ENSG00000137210	TMEM14B	chr6:10747758-10979320	0.786743	1.7113	0.00035	0.00464046	yes	0.71166185	0.437903516	0.913282344	1.017960581
ENSG00000111843	ENSG00000111843	TMEM14C	chr6:10722914-10731129	0.450822	1.31154	0.00765	0.0486997	yes	0.546748409	0.637423666	-0.304013213	0.714525268
ENSG00000121895	ENSG00000121895	TMEM156	chr4:38966743-39032922	0.828652	1.38455	0.0061	0.0412525	yes	1.111299501	0.979826667	0.345225955	0.766480147
ENSG00000249992	ENSG00000249992	TMEM158	chr3:45224465-45226278	-1.6565	-1.86962	0.0012	0.0122139	yes	-2.013497745	-1.411217003	-1.877521436	-1.42271646
ENSG00000186889	ENSG00000186889	TMEM17	chr2:62500220-62511894	1.17066	2.33675	5.00E-05	0.000920822	yes	1.404478424	1.214088845	1.265519803	0.707754105
ENSG00000157111	ENSG00000157111	TMEM171	chr5:73120291-73131817	-0.745528	-1.52214	0.0022	0.0193971	yes	-0.7036577	-1.012497827	-0.69152988	-0.606253463
ENSG00000089063	ENSG00000089063	TMEM230	chr20:5068231-5113103	0.528681	1.53287	0.0017	0.0160629	yes	0.40619237	0.812675997	0.195507261	0.626352791
ENSG00000205084	ENSG00000205084	TMEM231	chr16:75528531-75623300	0.963074	1.49569	0.003	0.0243224	yes	0.943928561	0.61405735	1.465687199	0.661355606
ENSG00000186952	ENSG00000186952	TMEM232	chr5:110289232-110765161	1.01619	1.46423	0.00225	0.0197025	yes	0.79702314	1.293905542	1.039456011	0.883966926
ENSG00000187838	ENSG00000187838	TMEM256-PLSCR3	chr17:7380533-7404137	-1.33434	-2.04098	5.00E-05	0.000920822	yes	-1.153291212	-1.37308567	-1.702310308	-1.173533877
ENSG00000182087	ENSG00000182087	TMEM259	chr19:999795-1021179	-0.780552	-1.35346	0.0051	0.0359908	yes	-0.286252979	-1.111475854	-0.869795558	-1.004328324
ENSG00000151135	ENSG00000151135	TMEM263	chr12:106955718-106987166	0.695126	1.66688	0.0004	0.00515795	yes	0.474712269	1.381537622	0.3277321	0.293918058
[truncated: 245 more rows]
