# Supplementary material for: Bioinformatics Resource Manager: a systems biology web tool for microRNA and omics data integration
Source: BMC Bioinformatics. 2019 May 17;20:255. doi: 10.1186/s12859-019-2805-6 (PMC6525352; doi:10.1186/s12859-019-2805-6)
Supplement: Supplementary file 6 — Zebrafish miRNA list. List of differentially expressed miRNA in zebrafish after treatment with BAP. (TXT 1305 kb) [file 12859_2019_2805_MOESM6_ESM.txt]

Original miRNA	miRBase miRNA	Gene Symbol	ensembl_trans_id	ensembl_gene_id	entrez_gene	In Microcosm	In miRTarBase	In MicroRNA	In TargetScan	Microcosm p-value OG	MIRTarBase Experiments	MicroRNA mirsvr score	TargetScan Weighted Context++ Score Percentile	StemLoopAccession	MatureSequenceAccession	MatureSequence	Database Count
hsa-let-7c-5p	let-7c-5p	AASS	ENST00000393376	ENSG00000008311	10157	0	0	1	1			-0.5017	64	MI0001866	MIMAT0001761	UGAGGUAGUAGGUUGUAUGGUU	2
hsa-let-7c-5p	let-7c-5p	ABCA8	ENST00000356282	ENSG00000141338	10351	1	0	1	0	0.00633599		-0.1717		MI0001866	MIMAT0001761	UGAGGUAGUAGGUUGUAUGGUU	2
hsa-let-7c-5p	let-7c-5p	ABCB9	ENST00000280560	ENSG00000150967	23457	1	0	1	1	0.000166467		-0.3735	97	MI0001866	MIMAT0001761	UGAGGUAGUAGGUUGUAUGGUU	3
hsa-let-7c-5p	let-7c-5p	ABCC10	ENST00000372530	ENSG00000124574	89845	0	0	1	1			-0.3645	87	MI0001866	MIMAT0001761	UGAGGUAGUAGGUUGUAUGGUU	2
hsa-let-7c-5p	let-7c-5p	ABCC2	ENST00000370449	ENSG00000023839	1244	1	0	1	0	2.80E-05		-0.4979		MI0001866	MIMAT0001761	UGAGGUAGUAGGUUGUAUGGUU	2
hsa-let-7c-5p	let-7c-5p	ABCC5	ENST00000334444	ENSG00000114770	10057	0	0	1	1			-0.6588	84	MI0001866	MIMAT0001761	UGAGGUAGUAGGUUGUAUGGUU	2
hsa-let-7c-5p	let-7c-5p	ABHD17C	ENST00000258884	ENSG00000136379	58489	0	1	0	1		PAR-CLIP		95	MI0001866	MIMAT0001761	UGAGGUAGUAGGUUGUAUGGUU	2
hsa-let-7c-5p	let-7c-5p	ABT1	ENSMUST00000041782	ENSMUSG00000036376	29777	0	1	1	1		HITS-CLIP;PAR-CLIP	-0.741	56	MI0001866	MIMAT0001761	UGAGGUAGUAGGUUGUAUGGUU	3
hsa-let-7c-5p	let-7c-5p	ACER2	ENST00000340967	ENSG00000177076	340485	0	1	1	1		PAR-CLIP	-0.6355	94	MI0001866	MIMAT0001761	UGAGGUAGUAGGUUGUAUGGUU	3
hsa-let-7c-5p	let-7c-5p	ACER3	ENST00000532485	ENSG00000078124	55331	0	0	1	1			-0.2476	74	MI0001866	MIMAT0001761	UGAGGUAGUAGGUUGUAUGGUU	2
hsa-let-7c-5p	let-7c-5p	ACSL6	ENST00000379264	ENSG00000164398	23305	0	0	1	1			-1.1918	94	MI0001866	MIMAT0001761	UGAGGUAGUAGGUUGUAUGGUU	2
hsa-let-7c-5p	let-7c-5p	ACTA1	ENST00000366682	ENSG00000143632	58	1	1	1	0	0.00569199	PAR-CLIP	-0.5012		MI0001866	MIMAT0001761	UGAGGUAGUAGGUUGUAUGGUU	3
hsa-let-7c-5p	let-7c-5p	ACVR1B	ENST00000257963	ENSG00000135503	91	0	1	0	1		CLASH		79	MI0001866	MIMAT0001761	UGAGGUAGUAGGUUGUAUGGUU	2
hsa-let-7c-5p	let-7c-5p	ACVR1C	ENST00000243349	ENSG00000123612	130399	0	0	1	1			-0.2693	98	MI0001866	MIMAT0001761	UGAGGUAGUAGGUUGUAUGGUU	2
hsa-let-7c-5p	let-7c-5p	ADAM15	ENST00000360674	ENSG00000143537	8751	1	0	1	1	0.0127728		-0.4519	87	MI0001866	MIMAT0001761	UGAGGUAGUAGGUUGUAUGGUU	3
hsa-let-7c-5p	let-7c-5p	ADAMTS12	ENSMUST00000061318	ENSMUSG00000047497	81792	1	0	0	1	0.000513309			86	MI0001866	MIMAT0001761	UGAGGUAGUAGGUUGUAUGGUU	2
hsa-let-7c-5p	let-7c-5p	ADAMTS8	ENST00000257359	ENSG00000134917	11095	0	0	1	1			-1.2436	99	MI0001866	MIMAT0001761	UGAGGUAGUAGGUUGUAUGGUU	2
hsa-let-7c-5p	let-7c-5p	ADIPOR2	ENST00000357103	ENSG00000006831	79602	0	1	0	1		PAR-CLIP		91	MI0001866	MIMAT0001761	UGAGGUAGUAGGUUGUAUGGUU	2
hsa-let-7c-5p	let-7c-5p	ADRB1	ENST00000369295	ENSG00000043591	153	0	0	1	1			-0.8964	95	MI0001866	MIMAT0001761	UGAGGUAGUAGGUUGUAUGGUU	2
hsa-let-7c-5p	let-7c-5p	ADRB2	ENST00000305988	ENSG00000169252	154	1	0	1	1	2.16E-05		-1.3159	99	MI0001866	MIMAT0001761	UGAGGUAGUAGGUUGUAUGGUU	3
hsa-let-7c-5p	let-7c-5p	ADRB3	ENST00000345060	ENSG00000188778	155	0	0	1	1			-0.4158	97	MI0001866	MIMAT0001761	UGAGGUAGUAGGUUGUAUGGUU	2
hsa-let-7c-5p	let-7c-5p	AEN	ENST00000332810	ENSG00000181026	64782	0	0	1	1			-0.4205	90	MI0001866	MIMAT0001761	UGAGGUAGUAGGUUGUAUGGUU	2
hsa-let-7c-5p	let-7c-5p	AGO1	ENST00000373204	ENSG00000092847	26523	0	1	0	1		Northern blot;Immunoprecipitaion;Immunohistochemistry;qRT-PCR;Luciferase reporter assay;CLASH;Western blot		79	MI0001866	MIMAT0001761	UGAGGUAGUAGGUUGUAUGGUU	2
hsa-let-7c-5p	let-7c-5p	AGPAT9	ENST00000395226	ENSG00000138678	84803	0	0	1	1			-0.9579	94	MI0001866	MIMAT0001761	UGAGGUAGUAGGUUGUAUGGUU	2
hsa-let-7c-5p	let-7c-5p	AGXT2	ENSMUST00000110542	ENSMUSG00000089678	64902	1	0	1	1	1.61E-07		-0.2149	38	MI0001866	MIMAT0001761	UGAGGUAGUAGGUUGUAUGGUU	3
hsa-let-7c-5p	let-7c-5p	AHCTF1	ENST00000366508	ENSG00000153207	25909	0	0	1	1			-1.2449	96	MI0001866	MIMAT0001761	UGAGGUAGUAGGUUGUAUGGUU	2
hsa-let-7c-5p	let-7c-5p	AHCYL2		ENSG00000158467	23382	0	1	1	0		PAR-CLIP	-0.4094		MI0001866	MIMAT0001761	UGAGGUAGUAGGUUGUAUGGUU	2
hsa-let-7c-5p	let-7c-5p	AIDA		ENSG00000186063	64853	0	1	1	0		CLASH	-0.3838		MI0001866	MIMAT0001761	UGAGGUAGUAGGUUGUAUGGUU	2
hsa-let-7c-5p	let-7c-5p	AIFM1	ENST00000535724	ENSG00000156709	9131	0	0	1	1			-0.8677	93	MI0001866	MIMAT0001761	UGAGGUAGUAGGUUGUAUGGUU	2
hsa-let-7c-5p	let-7c-5p	AKAP6	ENST00000557272	ENSG00000151320	9472	0	0	1	1			-0.4097	92	MI0001866	MIMAT0001761	UGAGGUAGUAGGUUGUAUGGUU	2
hsa-let-7c-5p	let-7c-5p	AKAP8		ENSG00000105127	10270	0	1	1	0		PAR-CLIP	-0.1422		MI0001866	MIMAT0001761	UGAGGUAGUAGGUUGUAUGGUU	2
hsa-let-7c-5p	let-7c-5p	AKR1B10	ENST00000359579	ENSG00000198074	57016	1	0	1	0	0.0446272		-0.3601		MI0001866	MIMAT0001761	UGAGGUAGUAGGUUGUAUGGUU	2
hsa-let-7c-5p	let-7c-5p	AKT2	ENST00000392038	ENSG00000105221	208	0	0	1	1			-0.1028	53	MI0001866	MIMAT0001761	UGAGGUAGUAGGUUGUAUGGUU	2
hsa-let-7c-5p	let-7c-5p	ALDOC	ENST00000226253	ENSG00000109107	230	1	0	1	0	0.0286882		-0.301		MI0001866	MIMAT0001761	UGAGGUAGUAGGUUGUAUGGUU	2
hsa-let-7c-5p	let-7c-5p	ALG14	ENST00000370205	ENSG00000172339	199857	1	0	1	0	0.000104696		-0.2314		MI0001866	MIMAT0001761	UGAGGUAGUAGGUUGUAUGGUU	2
hsa-let-7c-5p	let-7c-5p	ALKBH1	ENST00000216489	ENSG00000100601	8846	0	0	1	1			-0.4074	88	MI0001866	MIMAT0001761	UGAGGUAGUAGGUUGUAUGGUU	2
hsa-let-7c-5p	let-7c-5p	AMOT	ENST00000304758	ENSG00000126016	154796	0	0	1	1			-0.3551	88	MI0001866	MIMAT0001761	UGAGGUAGUAGGUUGUAUGGUU	2
hsa-let-7c-5p	let-7c-5p	AMT	ENST00000458307	ENSG00000145020	275	0	0	1	1			-0.7486	98	MI0001866	MIMAT0001761	UGAGGUAGUAGGUUGUAUGGUU	2
hsa-let-7c-5p	let-7c-5p	ANKAR	ENST00000374838	ENSG00000151687	150709	1	0	1	0	0.0270488		-0.2186		MI0001866	MIMAT0001761	UGAGGUAGUAGGUUGUAUGGUU	2
hsa-let-7c-5p	let-7c-5p	ANKRA2	ENST00000380571	ENSG00000164331	57763	1	0	1	0	0.00114773		-0.5338		MI0001866	MIMAT0001761	UGAGGUAGUAGGUUGUAUGGUU	2
hsa-let-7c-5p	let-7c-5p	ANKRD28	ENST00000399451	ENSG00000206560	23243	0	0	1	1			-0.5672	32	MI0001866	MIMAT0001761	UGAGGUAGUAGGUUGUAUGGUU	2
hsa-let-7c-5p	let-7c-5p	ANKRD46	ENST00000335659	ENSG00000186106	157567	0	1	1	1		PAR-CLIP	-0.2436	96	MI0001866	MIMAT0001761	UGAGGUAGUAGGUUGUAUGGUU	3
hsa-let-7c-5p	let-7c-5p	ANKRD49	ENSMUST00000034406	ENSMUSG00000031931	54851	0	0	1	1			-0.9239	96	MI0001866	MIMAT0001761	UGAGGUAGUAGGUUGUAUGGUU	2
hsa-let-7c-5p	let-7c-5p	AP1S1	ENST00000337619	ENSG00000106367	1174	0	1	1	1		PAR-CLIP	-0.4409	95	MI0001866	MIMAT0001761	UGAGGUAGUAGGUUGUAUGGUU	3
hsa-let-7c-5p	let-7c-5p	APBB3	ENST00000358580	ENSG00000113108	10307	0	0	1	1			-1.1641	99	MI0001866	MIMAT0001761	UGAGGUAGUAGGUUGUAUGGUU	2
hsa-let-7c-5p	let-7c-5p	APPBP2	ENST00000083182	ENSG00000062725	10513	0	0	1	1			-0.2321	85	MI0001866	MIMAT0001761	UGAGGUAGUAGGUUGUAUGGUU	2
hsa-let-7c-5p	let-7c-5p	ARG2	ENST00000261783	ENSG00000081181	384	0	0	1	1			-0.9453	96	MI0001866	MIMAT0001761	UGAGGUAGUAGGUUGUAUGGUU	2
hsa-let-7c-5p	let-7c-5p	ARHGAP20	ENST00000260283	ENSG00000137727	57569	0	0	1	1			-0.1142	87	MI0001866	MIMAT0001761	UGAGGUAGUAGGUUGUAUGGUU	2
hsa-let-7c-5p	let-7c-5p	ARHGAP28	ENST00000419673	ENSG00000088756	79822	0	0	1	1			-0.9575	94	MI0001866	MIMAT0001761	UGAGGUAGUAGGUUGUAUGGUU	2
hsa-let-7c-5p	let-7c-5p	ARHGAP8	ENST00000336963	ENSG00000241484	23779	1	0	1	0	0.0213089		-0.7198		MI0001866	MIMAT0001761	UGAGGUAGUAGGUUGUAUGGUU	2
hsa-let-7c-5p	let-7c-5p	ARHGEF15	ENST00000361926	ENSG00000198844	22899	0	0	1	1			-0.2957	84	MI0001866	MIMAT0001761	UGAGGUAGUAGGUUGUAUGGUU	2
hsa-let-7c-5p	let-7c-5p	ARID3A	ENST00000263620	ENSG00000116017	1820	0	1	0	1		3'LIFE;PAR-CLIP		86	MI0001866	MIMAT0001761	UGAGGUAGUAGGUUGUAUGGUU	2
hsa-let-7c-5p	let-7c-5p	ARID3B	ENST00000346246	ENSG00000179361	10620	0	1	1	1		PAR-CLIP	-0.9216	98	MI0001866	MIMAT0001761	UGAGGUAGUAGGUUGUAUGGUU	3
hsa-let-7c-5p	let-7c-5p	ARL4D	ENST00000320033	ENSG00000175906	379	0	0	1	1			-0.8012	97	MI0001866	MIMAT0001761	UGAGGUAGUAGGUUGUAUGGUU	2
hsa-let-7c-5p	let-7c-5p	ARL5A	ENST00000295087	ENSG00000162980	26225	0	0	1	1			-0.7129	87	MI0001866	MIMAT0001761	UGAGGUAGUAGGUUGUAUGGUU	2
hsa-let-7c-5p	let-7c-5p	ARL6IP6	ENST00000326446	ENSG00000177917	151188	0	0	1	1			-0.1088	91	MI0001866	MIMAT0001761	UGAGGUAGUAGGUUGUAUGGUU	2
hsa-let-7c-5p	let-7c-5p	ARMC8	ENST00000469044	ENSG00000114098	25852	0	1	1	1		CLASH	-0.1481	72	MI0001866	MIMAT0001761	UGAGGUAGUAGGUUGUAUGGUU	3
hsa-let-7c-5p	let-7c-5p	ARPP19	ENST00000566423	ENSG00000128989	10776	0	0	1	1			-0.4556	75	MI0001866	MIMAT0001761	UGAGGUAGUAGGUUGUAUGGUU	2
hsa-let-7c-5p	let-7c-5p	ARRDC4	ENST00000268042	ENSG00000140450	91947	0	0	1	1			-0.4282	94	MI0001866	MIMAT0001761	UGAGGUAGUAGGUUGUAUGGUU	2
hsa-let-7c-5p	let-7c-5p	ASAP1	ENST00000357668	ENSG00000153317	50807	0	0	1	1			-0.1398	92	MI0001866	MIMAT0001761	UGAGGUAGUAGGUUGUAUGGUU	2
hsa-let-7c-5p	let-7c-5p	ASB4	ENST00000257621	ENSG00000005981	51666	1	0	1	0	0.024174		-0.5944		MI0001866	MIMAT0001761	UGAGGUAGUAGGUUGUAUGGUU	2
hsa-let-7c-5p	let-7c-5p	ATAD2B	ENST00000238789	ENSG00000119778	54454	0	0	1	1			-0.3889	54	MI0001866	MIMAT0001761	UGAGGUAGUAGGUUGUAUGGUU	2
hsa-let-7c-5p	let-7c-5p	ATG10	ENSMUST00000022119	ENSMUSG00000021619	83734	0	0	1	1			-0.6841	74	MI0001866	MIMAT0001761	UGAGGUAGUAGGUUGUAUGGUU	2
hsa-let-7c-5p	let-7c-5p	ATP2A2	ENST00000395494	ENSG00000174437	488	1	1	1	1	7.01E-07	CLASH	-0.1987	93	MI0001866	MIMAT0001761	UGAGGUAGUAGGUUGUAUGGUU	4
hsa-let-7c-5p	let-7c-5p	ATP2B3	ENST00000370186	ENSG00000067842	492	0	0	1	1			-0.4125	79	MI0001866	MIMAT0001761	UGAGGUAGUAGGUUGUAUGGUU	2
hsa-let-7c-5p	let-7c-5p	ATP6V1C1	ENST00000395862	ENSG00000155097	528	0	0	1	1			-0.2036	45	MI0001866	MIMAT0001761	UGAGGUAGUAGGUUGUAUGGUU	2
hsa-let-7c-5p	let-7c-5p	ATP6V1F	ENST00000249289	ENSG00000128524	9296	1	1	1	0	0.0103845	PAR-CLIP	-0.7214		MI0001866	MIMAT0001761	UGAGGUAGUAGGUUGUAUGGUU	3
hsa-let-7c-5p	let-7c-5p	ATP6V1G1	ENSMUST00000035301	ENSMUSG00000039105	9550	0	1	1	1		PAR-CLIP	-0.4628	90	MI0001866	MIMAT0001761	UGAGGUAGUAGGUUGUAUGGUU	3
hsa-let-7c-5p	let-7c-5p	ATP8B4	ENST00000284509	ENSG00000104043	79895	0	0	1	1			-0.6859	93	MI0001866	MIMAT0001761	UGAGGUAGUAGGUUGUAUGGUU	2
hsa-let-7c-5p	let-7c-5p	ATPAF1	ENST00000576409	ENSG00000123472	64756	0	0	1	1			-1.0881	97	MI0001866	MIMAT0001761	UGAGGUAGUAGGUUGUAUGGUU	2
hsa-let-7c-5p	let-7c-5p	ATPBD4	ENST00000256538	ENSG00000134146	89978	1	0	1	0	0.0432419		-0.6197		MI0001866	MIMAT0001761	UGAGGUAGUAGGUUGUAUGGUU	2
hsa-let-7c-5p	let-7c-5p	ATXN2		ENSG00000204842	6311	0	1	1	0		HITS-CLIP	-0.2284		MI0001866	MIMAT0001761	UGAGGUAGUAGGUUGUAUGGUU	2
hsa-let-7c-5p	let-7c-5p	ATXN7L2	ENST00000294668	ENSG00000162650	127002	1	0	1	0	0.0315453		-0.4578		MI0001866	MIMAT0001761	UGAGGUAGUAGGUUGUAUGGUU	2
hsa-let-7c-5p	let-7c-5p	ATXN7L3	ENST00000454077	ENSG00000087152	56970	0	1	0	1		PAR-CLIP		82	MI0001866	MIMAT0001761	UGAGGUAGUAGGUUGUAUGGUU	2
hsa-let-7c-5p	let-7c-5p	ATXN7L3B	ENST00000519948	ENSG00000253719	552889	0	1	0	1		PAR-CLIP		89	MI0001866	MIMAT0001761	UGAGGUAGUAGGUUGUAUGGUU	2
hsa-let-7c-5p	let-7c-5p	AURKB	ENST00000316199	ENSG00000178999	9212	1	0	1	0	0.0189087		-1.1081		MI0001866	MIMAT0001761	UGAGGUAGUAGGUUGUAUGGUU	2
hsa-let-7c-5p	let-7c-5p	AVEN	ENSMUST00000099588	ENSMUSG00000003604	57099	1	0	1	1	0.000177802		-0.5184	97	MI0001866	MIMAT0001761	UGAGGUAGUAGGUUGUAUGGUU	3
hsa-let-7c-5p	let-7c-5p	B3GAT3	ENST00000534026	ENSG00000149541	26229	0	0	1	1			-0.7413	17	MI0001866	MIMAT0001761	UGAGGUAGUAGGUUGUAUGGUU	2
hsa-let-7c-5p	let-7c-5p	B3GNT1	ENST00000311181	ENSG00000174684	11041	0	0	1	1			-1.0414	98	MI0001866	MIMAT0001761	UGAGGUAGUAGGUUGUAUGGUU	2
hsa-let-7c-5p	let-7c-5p	B3GNT7	ENST00000287590	ENSG00000156966	93010	0	0	1	1			-0.1025	90	MI0001866	MIMAT0001761	UGAGGUAGUAGGUUGUAUGGUU	2
hsa-let-7c-5p	let-7c-5p	BACE2	ENST00000347667	ENSG00000182240	25825	0	0	1	1			-0.7575	83	MI0001866	MIMAT0001761	UGAGGUAGUAGGUUGUAUGGUU	2
hsa-let-7c-5p	let-7c-5p	BACH1	ENST00000286800	ENSG00000156273	571	0	1	1	1		PAR-CLIP	-1.0348	97	MI0001866	MIMAT0001761	UGAGGUAGUAGGUUGUAUGGUU	3
hsa-let-7c-5p	let-7c-5p	BAX	ENST00000293288	ENSG00000087088	581	1	0	1	0	0.00882323		-0.7545		MI0001866	MIMAT0001761	UGAGGUAGUAGGUUGUAUGGUU	2
hsa-let-7c-5p	let-7c-5p	BAZ1B		ENSG00000009954	9031	0	1	1	0		CLASH	-0.1436		MI0001866	MIMAT0001761	UGAGGUAGUAGGUUGUAUGGUU	2
hsa-let-7c-5p	let-7c-5p	BCAP29	ENST00000005259	ENSG00000075790	55973	0	0	1	1			-0.1073	90	MI0001866	MIMAT0001761	UGAGGUAGUAGGUUGUAUGGUU	2
hsa-let-7c-5p	let-7c-5p	BCAT1	ENST00000261192	ENSG00000060982	586	0	0	1	1			-0.2735	95	MI0001866	MIMAT0001761	UGAGGUAGUAGGUUGUAUGGUU	2
hsa-let-7c-5p	let-7c-5p	BCCIP		ENSG00000107949	56647	0	1	1	0		3'LIFE	-0.1825		MI0001866	MIMAT0001761	UGAGGUAGUAGGUUGUAUGGUU	2
hsa-let-7c-5p	let-7c-5p	BCL2L1	ENST00000376062	ENSG00000171552	598	0	1	1	1		qRT-PCR;Western blot;Luciferase reporter assay	-0.2373	88	MI0001866	MIMAT0001761	UGAGGUAGUAGGUUGUAUGGUU	3
hsa-let-7c-5p	let-7c-5p	BDP1	ENST00000380675	ENSG00000145734	55814	0	0	1	1			-1.2934	68	MI0001866	MIMAT0001761	UGAGGUAGUAGGUUGUAUGGUU	2
hsa-let-7c-5p	let-7c-5p	BEGAIN	ENST00000355173	ENSG00000183092	57596	0	0	1	1			-0.2861	98	MI0001866	MIMAT0001761	UGAGGUAGUAGGUUGUAUGGUU	2
hsa-let-7c-5p	let-7c-5p	BEND4	ENST00000504360	ENSG00000188848	389206	0	1	0	1		PAR-CLIP		89	MI0001866	MIMAT0001761	UGAGGUAGUAGGUUGUAUGGUU	2
hsa-let-7c-5p	let-7c-5p	BEST2	ENST00000042931	ENSG00000039987	54831	1	0	1	0	0.000239663		-0.4335		MI0001866	MIMAT0001761	UGAGGUAGUAGGUUGUAUGGUU	2
hsa-let-7c-5p	let-7c-5p	BIN3	ENST00000276416	ENSG00000147439	55909	0	0	1	1			-0.6612	97	MI0001866	MIMAT0001761	UGAGGUAGUAGGUUGUAUGGUU	2
hsa-let-7c-5p	let-7c-5p	BLOC1S1	ENST00000257899	ENSG00000135441	2647	1	0	1	0	0.00276264		-0.1346		MI0001866	MIMAT0001761	UGAGGUAGUAGGUUGUAUGGUU	2
hsa-let-7c-5p	let-7c-5p	BMP2	ENST00000378827	ENSG00000125845	650	0	0	1	1			-0.1218	41	MI0001866	MIMAT0001761	UGAGGUAGUAGGUUGUAUGGUU	2
hsa-let-7c-5p	let-7c-5p	BRF2	ENSMUST00000033877	ENSMUSG00000031487	55290	1	0	1	1	8.69E-05		-1.0203	94	MI0001866	MIMAT0001761	UGAGGUAGUAGGUUGUAUGGUU	3
hsa-let-7c-5p	let-7c-5p	BSDC1		ENSG00000160058	55108	0	1	1	0		CLASH	-0.4039		MI0001866	MIMAT0001761	UGAGGUAGUAGGUUGUAUGGUU	2
hsa-let-7c-5p	let-7c-5p	BTBD3	ENST00000254977	ENSG00000132640	22903	0	0	1	1			-0.254	83	MI0001866	MIMAT0001761	UGAGGUAGUAGGUUGUAUGGUU	2
hsa-let-7c-5p	let-7c-5p	BTBD9	ENST00000314100	ENSG00000183826	114781	1	0	0	1	0.0227127			93	MI0001866	MIMAT0001761	UGAGGUAGUAGGUUGUAUGGUU	2
hsa-let-7c-5p	let-7c-5p	BTF3L4	ENST00000489308	ENSG00000134717	91408	0	0	1	1			-0.3293	94	MI0001866	MIMAT0001761	UGAGGUAGUAGGUUGUAUGGUU	2
hsa-let-7c-5p	let-7c-5p	BZW1	ENST00000409600	ENSG00000082153	9689	1	1	1	1	0.00286418	PAR-CLIP	-1.1496	96	MI0001866	MIMAT0001761	UGAGGUAGUAGGUUGUAUGGUU	4
hsa-let-7c-5p	let-7c-5p	BZW2	ENST00000258761	ENSG00000136261	28969	1	0	1	1	0.00038621		-1.0241	96	MI0001866	MIMAT0001761	UGAGGUAGUAGGUUGUAUGGUU	3
hsa-let-7c-5p	let-7c-5p	C11ORF31	ENST00000388857	ENSG00000211450	280636	1	0	1	0	0.00447813		-0.3738		MI0001866	MIMAT0001761	UGAGGUAGUAGGUUGUAUGGUU	2
hsa-let-7c-5p	let-7c-5p	C11ORF57	ENST00000532163	ENSG00000150776	55216	0	1	1	1		PAR-CLIP	-0.8299	60	MI0001866	MIMAT0001761	UGAGGUAGUAGGUUGUAUGGUU	3
hsa-let-7c-5p	let-7c-5p	C11ORF84	ENST00000294244	ENSG00000168005	144097	0	0	1	1			-0.3121	88	MI0001866	MIMAT0001761	UGAGGUAGUAGGUUGUAUGGUU	2
hsa-let-7c-5p	let-7c-5p	C12ORF4		ENSG00000047621	57102	0	1	1	0		PAR-CLIP	-0.5382		MI0001866	MIMAT0001761	UGAGGUAGUAGGUUGUAUGGUU	2
hsa-let-7c-5p	let-7c-5p	C14ORF149	ENST00000247194	ENSG00000126790	112849	1	0	1	0	0.00452592		-0.1703		MI0001866	MIMAT0001761	UGAGGUAGUAGGUUGUAUGGUU	2
hsa-let-7c-5p	let-7c-5p	C14ORF2	ENST00000286953	ENSG00000156411	9556	1	0	1	0	0.00384841		-0.2103		MI0001866	MIMAT0001761	UGAGGUAGUAGGUUGUAUGGUU	2
hsa-let-7c-5p	let-7c-5p	C14ORF28	ENST00000325192	ENSG00000179476	122525	1	0	1	1	0.000303647		-1.0846	46	MI0001866	MIMAT0001761	UGAGGUAGUAGGUUGUAUGGUU	3
hsa-let-7c-5p	let-7c-5p	C15ORF39	ENST00000567617	ENSG00000167173	56905	1	0	1	1	0.000133869		-0.3648	96	MI0001866	MIMAT0001761	UGAGGUAGUAGGUUGUAUGGUU	3
hsa-let-7c-5p	let-7c-5p	C15ORF41	ENST00000567389	ENSG00000186073	84529	0	0	1	1			-0.6717	96	MI0001866	MIMAT0001761	UGAGGUAGUAGGUUGUAUGGUU	2
hsa-let-7c-5p	let-7c-5p	C16ORF52	ENST00000542527	ENSG00000185716	730094	0	0	1	1			-0.3658	77	MI0001866	MIMAT0001761	UGAGGUAGUAGGUUGUAUGGUU	2
hsa-let-7c-5p	let-7c-5p	C18ORF21	ENST00000333234	ENSG00000141428	83608	1	0	1	0	0.000521774		-0.7483		MI0001866	MIMAT0001761	UGAGGUAGUAGGUUGUAUGGUU	2
hsa-let-7c-5p	let-7c-5p	C19ORF47	ENST00000582783	ENSG00000160392	126526	0	1	1	1		PAR-CLIP	-0.3599	93	MI0001866	MIMAT0001761	UGAGGUAGUAGGUUGUAUGGUU	3
hsa-let-7c-5p	let-7c-5p	C19ORF53	ENST00000221576	ENSG00000104979	28974	1	1	0	0	0.00436336	PAR-CLIP			MI0001866	MIMAT0001761	UGAGGUAGUAGGUUGUAUGGUU	2
hsa-let-7c-5p	let-7c-5p	C1RL		ENSG00000139178	51279	0	1	1	0		PAR-CLIP	-0.28		MI0001866	MIMAT0001761	UGAGGUAGUAGGUUGUAUGGUU	2
hsa-let-7c-5p	let-7c-5p	C2	ENST00000375493	ENSG00000166278	717	1	0	1	0	0.0027418		-0.8596		MI0001866	MIMAT0001761	UGAGGUAGUAGGUUGUAUGGUU	2
hsa-let-7c-5p	let-7c-5p	C20ORF112	ENST00000359676	ENSG00000197183	140688	0	0	1	1			-0.3131	84	MI0001866	MIMAT0001761	UGAGGUAGUAGGUUGUAUGGUU	2
hsa-let-7c-5p	let-7c-5p	C20ORF54	ENST00000217254	ENSG00000101276	113278	1	0	1	0	0.00109796		-0.6369		MI0001866	MIMAT0001761	UGAGGUAGUAGGUUGUAUGGUU	2
hsa-let-7c-5p	let-7c-5p	C2ORF88	ENST00000340623	ENSG00000187699	84281	0	0	1	1			-0.7772	97	MI0001866	MIMAT0001761	UGAGGUAGUAGGUUGUAUGGUU	2
hsa-let-7c-5p	let-7c-5p	C3ORF38	ENST00000318887	ENSG00000179021	285237	1	0	1	0	0.000845641		-1.0856		MI0001866	MIMAT0001761	UGAGGUAGUAGGUUGUAUGGUU	2
hsa-let-7c-5p	let-7c-5p	C3ORF52	ENST00000431717	ENSG00000114529	79669	1	0	1	1	0.00865249		-0.7299	95	MI0001866	MIMAT0001761	UGAGGUAGUAGGUUGUAUGGUU	3
hsa-let-7c-5p	let-7c-5p	C5ORF51	ENST00000381647	ENSG00000205765	285636	0	1	1	1		PAR-CLIP	-0.3277	98	MI0001866	MIMAT0001761	UGAGGUAGUAGGUUGUAUGGUU	3
hsa-let-7c-5p	let-7c-5p	C6ORF141	ENST00000371194	ENSG00000197261	135398	1	0	1	0	0.00425733		-0.1394		MI0001866	MIMAT0001761	UGAGGUAGUAGGUUGUAUGGUU	2
hsa-let-7c-5p	let-7c-5p	C6ORF167	ENST00000275053	ENSG00000146263	253714	1	0	1	0	2.05E-05		-0.5188		MI0001866	MIMAT0001761	UGAGGUAGUAGGUUGUAUGGUU	2
hsa-let-7c-5p	let-7c-5p	C6ORF211	ENST00000367294	ENSG00000146476	79624	0	0	1	1			-0.2191	92	MI0001866	MIMAT0001761	UGAGGUAGUAGGUUGUAUGGUU	2
hsa-let-7c-5p	let-7c-5p	C7ORF46	ENST00000344962	ENSG00000188732	340277	1	0	1	0	0.00463848		-0.1071		MI0001866	MIMAT0001761	UGAGGUAGUAGGUUGUAUGGUU	2
hsa-let-7c-5p	let-7c-5p	C8ORF58	ENST00000289989	ENSG00000241852	541565	1	0	1	1	0.0032645		-1.1541	99	MI0001866	MIMAT0001761	UGAGGUAGUAGGUUGUAUGGUU	3
hsa-let-7c-5p	let-7c-5p	C9ORF11	ENST00000380031	ENSG00000120160	54586	1	0	1	0	0.0270488		-0.2		MI0001866	MIMAT0001761	UGAGGUAGUAGGUUGUAUGGUU	2
hsa-let-7c-5p	let-7c-5p	C9ORF40	ENST00000376854	ENSG00000135045	55071	0	1	1	1		CLASH	-1.1805	28	MI0001866	MIMAT0001761	UGAGGUAGUAGGUUGUAUGGUU	3
hsa-let-7c-5p	let-7c-5p	C9ORF68	ENST00000381895	ENSG00000106686	55064	1	0	1	0	0.000129006		-0.535		MI0001866	MIMAT0001761	UGAGGUAGUAGGUUGUAUGGUU	2
hsa-let-7c-5p	let-7c-5p	CACHD1		ENSG00000158966	57685	0	1	1	0		CLASH	-0.3879		MI0001866	MIMAT0001761	UGAGGUAGUAGGUUGUAUGGUU	2
hsa-let-7c-5p	let-7c-5p	CACNB4	ENST00000539935	ENSG00000182389	785	0	0	1	1			-0.2098	88	MI0001866	MIMAT0001761	UGAGGUAGUAGGUUGUAUGGUU	2
hsa-let-7c-5p	let-7c-5p	CACNG4	ENST00000262138	ENSG00000075461	27092	0	0	1	1			-0.2264	94	MI0001866	MIMAT0001761	UGAGGUAGUAGGUUGUAUGGUU	2
hsa-let-7c-5p	let-7c-5p	CALU	ENST00000535011	ENSG00000128595	813	0	1	0	1		PAR-CLIP		82	MI0001866	MIMAT0001761	UGAGGUAGUAGGUUGUAUGGUU	2
hsa-let-7c-5p	let-7c-5p	CANT1	ENST00000392446	ENSG00000171302	124583	0	0	1	1			-0.1882	95	MI0001866	MIMAT0001761	UGAGGUAGUAGGUUGUAUGGUU	2
hsa-let-7c-5p	let-7c-5p	CASP3	ENST00000393585	ENSG00000164305	836	0	0	1	1			-0.9666	98	MI0001866	MIMAT0001761	UGAGGUAGUAGGUUGUAUGGUU	2
hsa-let-7c-5p	let-7c-5p	CASZ1	ENST00000344008	ENSG00000130940	54897	1	0	1	0	0.0399815		-0.4254		MI0001866	MIMAT0001761	UGAGGUAGUAGGUUGUAUGGUU	2
hsa-let-7c-5p	let-7c-5p	CBL	ENST00000264033	ENSG00000110395	867	0	1	0	1		CLASH		81	MI0001866	MIMAT0001761	UGAGGUAGUAGGUUGUAUGGUU	2
hsa-let-7c-5p	let-7c-5p	CBX5	ENST00000209875	ENSG00000094916	23468	0	1	0	1		PAR-CLIP		68	MI0001866	MIMAT0001761	UGAGGUAGUAGGUUGUAUGGUU	2
hsa-let-7c-5p	let-7c-5p	CCDC141	ENSMUST00000049544	ENSMUSG00000044033	285025	0	0	1	1			-0.8458	73	MI0001866	MIMAT0001761	UGAGGUAGUAGGUUGUAUGGUU	2
hsa-let-7c-5p	let-7c-5p	CCDC64	ENST00000257583	ENSG00000135127	92558	1	0	1	0	0.00453845		-0.8624		MI0001866	MIMAT0001761	UGAGGUAGUAGGUUGUAUGGUU	2
hsa-let-7c-5p	let-7c-5p	CCDC76	ENST00000370139	ENSG00000122435	54482	1	0	1	0	0.0386235		-0.8339		MI0001866	MIMAT0001761	UGAGGUAGUAGGUUGUAUGGUU	2
hsa-let-7c-5p	let-7c-5p	CCDC93	ENST00000376300	ENSG00000125633	54520	0	0	1	1			-0.2244	58	MI0001866	MIMAT0001761	UGAGGUAGUAGGUUGUAUGGUU	2
hsa-let-7c-5p	let-7c-5p	CCL3	ENST00000225245	ENSG00000006075	6348	0	0	1	1			-0.7132	97	MI0001866	MIMAT0001761	UGAGGUAGUAGGUUGUAUGGUU	2
hsa-let-7c-5p	let-7c-5p	CCL3L1	ENST00000422211	ENSG00000205021	6349	0	0	1	1			-0.5765	98	MI0001866	MIMAT0001761	UGAGGUAGUAGGUUGUAUGGUU	2
hsa-let-7c-5p	let-7c-5p	CCL7	ENST00000378569	ENSG00000108688	6354	1	0	1	1	0.0201976		-0.67	99	MI0001866	MIMAT0001761	UGAGGUAGUAGGUUGUAUGGUU	3
hsa-let-7c-5p	let-7c-5p	CCND1	ENST00000227507	ENSG00000110092	595	0	1	0	1		PAR-CLIP		82	MI0001866	MIMAT0001761	UGAGGUAGUAGGUUGUAUGGUU	2
hsa-let-7c-5p	let-7c-5p	CCNF	ENST00000397066	ENSG00000162063	899	0	1	1	1		CLASH	-0.5329	98	MI0001866	MIMAT0001761	UGAGGUAGUAGGUUGUAUGGUU	3
hsa-let-7c-5p	let-7c-5p	CCNG1	ENST00000340828	ENSG00000113328	900	1	1	0	0	0.00302888	CLASH			MI0001866	MIMAT0001761	UGAGGUAGUAGGUUGUAUGGUU	2
hsa-let-7c-5p	let-7c-5p	CCNJ	ENST00000265992	ENSG00000107443	54619	0	0	1	1			-1.3069	99	MI0001866	MIMAT0001761	UGAGGUAGUAGGUUGUAUGGUU	2
hsa-let-7c-5p	let-7c-5p	CCNT2	ENST00000295238	ENSG00000082258	905	0	1	0	1		PAR-CLIP		32	MI0001866	MIMAT0001761	UGAGGUAGUAGGUUGUAUGGUU	2
hsa-let-7c-5p	let-7c-5p	CCNY	ENST00000374706	ENSG00000108100	219771	0	0	1	1			-0.78	89	MI0001866	MIMAT0001761	UGAGGUAGUAGGUUGUAUGGUU	2
hsa-let-7c-5p	let-7c-5p	CCR10	ENST00000332438	ENSG00000184451	2826	1	0	1	0	0.0386235		-0.3139		MI0001866	MIMAT0001761	UGAGGUAGUAGGUUGUAUGGUU	2
hsa-let-7c-5p	let-7c-5p	CCR7	ENST00000246657	ENSG00000126353	1236	0	0	1	1			-0.4633	98	MI0001866	MIMAT0001761	UGAGGUAGUAGGUUGUAUGGUU	2
hsa-let-7c-5p	let-7c-5p	CD164	ENSMUST00000019962	ENSMUSG00000019818	8763	0	0	1	1			-0.116	82	MI0001866	MIMAT0001761	UGAGGUAGUAGGUUGUAUGGUU	2
hsa-let-7c-5p	let-7c-5p	CD200R1	ENST00000471858	ENSG00000163606	131450	0	0	1	1			-1.1455	97	MI0001866	MIMAT0001761	UGAGGUAGUAGGUUGUAUGGUU	2
hsa-let-7c-5p	let-7c-5p	CD276	ENSMUST00000039788	ENSMUSG00000035914	80381	0	0	1	1			-0.4703	78	MI0001866	MIMAT0001761	UGAGGUAGUAGGUUGUAUGGUU	2
hsa-let-7c-5p	let-7c-5p	CD86	ENST00000330540	ENSG00000114013	942	0	0	1	1			-0.4648	93	MI0001866	MIMAT0001761	UGAGGUAGUAGGUUGUAUGGUU	2
hsa-let-7c-5p	let-7c-5p	CDC14B	ENSMUST00000109770	ENSMUSG00000033102	8555	0	0	1	1			-0.231	35	MI0001866	MIMAT0001761	UGAGGUAGUAGGUUGUAUGGUU	2
hsa-let-7c-5p	let-7c-5p	CDC25A	ENST00000302506	ENSG00000164045	993	0	0	1	1			-0.2393	88	MI0001866	MIMAT0001761	UGAGGUAGUAGGUUGUAUGGUU	2
hsa-let-7c-5p	let-7c-5p	CDC34	ENST00000215574	ENSG00000099804	997	1	0	1	1	2.26E-07		-0.1898	97	MI0001866	MIMAT0001761	UGAGGUAGUAGGUUGUAUGGUU	3
hsa-let-7c-5p	let-7c-5p	CDC42BPA		ENSG00000143776	8476	0	1	1	0		CLASH	-0.3767		MI0001866	MIMAT0001761	UGAGGUAGUAGGUUGUAUGGUU	2
hsa-let-7c-5p	let-7c-5p	CDCA8	ENST00000373055	ENSG00000134690	55143	0	0	1	1			-0.5663	94	MI0001866	MIMAT0001761	UGAGGUAGUAGGUUGUAUGGUU	2
hsa-let-7c-5p	let-7c-5p	CDH22	ENST00000372262	ENSG00000149654	64405	0	0	1	1			-0.8143	93	MI0001866	MIMAT0001761	UGAGGUAGUAGGUUGUAUGGUU	2
hsa-let-7c-5p	let-7c-5p	CDH23	ENST00000224721	ENSG00000107736	64072	1	0	1	0	0.00563075		-0.121		MI0001866	MIMAT0001761	UGAGGUAGUAGGUUGUAUGGUU	2
hsa-let-7c-5p	let-7c-5p	CDK14	ENST00000380050	ENSG00000058091	5218	0	0	1	1			-0.1253	76	MI0001866	MIMAT0001761	UGAGGUAGUAGGUUGUAUGGUU	2
hsa-let-7c-5p	let-7c-5p	CDKAL1	ENST00000274695	ENSG00000145996	54901	1	1	1	0	8.32E-05	HITS-CLIP	-0.1626		MI0001866	MIMAT0001761	UGAGGUAGUAGGUUGUAUGGUU	3
hsa-let-7c-5p	let-7c-5p	CDKN1A	ENST00000244741	ENSG00000124762	1026	0	1	1	1		PAR-CLIP	-0.5197	97	MI0001866	MIMAT0001761	UGAGGUAGUAGGUUGUAUGGUU	3
hsa-let-7c-5p	let-7c-5p	CDV3	ENST00000420115	ENSG00000091527	55573	0	1	1	1		PAR-CLIP	-0.9771	94	MI0001866	MIMAT0001761	UGAGGUAGUAGGUUGUAUGGUU	3
hsa-let-7c-5p	let-7c-5p	CDYL	ENST00000343762	ENSG00000153046	9425	0	0	1	1			-0.3525	74	MI0001866	MIMAT0001761	UGAGGUAGUAGGUUGUAUGGUU	2
hsa-let-7c-5p	let-7c-5p	CECR6	ENST00000399875	ENSG00000183307	27439	0	0	1	1			-0.3355	93	MI0001866	MIMAT0001761	UGAGGUAGUAGGUUGUAUGGUU	2
hsa-let-7c-5p	let-7c-5p	CELF1	ENST00000395290	ENSG00000149187	10658	0	1	0	1		PAR-CLIP		75	MI0001866	MIMAT0001761	UGAGGUAGUAGGUUGUAUGGUU	2
hsa-let-7c-5p	let-7c-5p	CEP110	ENST00000238341	ENSG00000119397	11064	1	0	1	0	0.0194531		-0.9243		MI0001866	MIMAT0001761	UGAGGUAGUAGGUUGUAUGGUU	2
hsa-let-7c-5p	let-7c-5p	CEP120	ENSMUST00000049811	ENSMUSG00000048799	153241	0	1	1	1		PAR-CLIP	-0.7013	94	MI0001866	MIMAT0001761	UGAGGUAGUAGGUUGUAUGGUU	3
hsa-let-7c-5p	let-7c-5p	CEP135	ENST00000257287	ENSG00000174799	9662	0	1	1	1		PAR-CLIP	-1.0092	98	MI0001866	MIMAT0001761	UGAGGUAGUAGGUUGUAUGGUU	3
hsa-let-7c-5p	let-7c-5p	CERCAM	ENST00000372842	ENSG00000167123	51148	0	0	1	1			-0.256	94	MI0001866	MIMAT0001761	UGAGGUAGUAGGUUGUAUGGUU	2
hsa-let-7c-5p	let-7c-5p	CGNL1	ENST00000281282	ENSG00000128849	84952	0	0	1	1			-0.1095	82	MI0001866	MIMAT0001761	UGAGGUAGUAGGUUGUAUGGUU	2
hsa-let-7c-5p	let-7c-5p	CHD4	ENST00000544484	ENSG00000111642	1108	1	0	1	1	0.000531061		-0.2966	75	MI0001866	MIMAT0001761	UGAGGUAGUAGGUUGUAUGGUU	3
hsa-let-7c-5p	let-7c-5p	CHD7	ENST00000423902	ENSG00000171316	55636	0	0	1	1			-0.1347	94	MI0001866	MIMAT0001761	UGAGGUAGUAGGUUGUAUGGUU	2
hsa-let-7c-5p	let-7c-5p	CHRD	ENST00000204604	ENSG00000090539	8646	1	0	1	1	9.50E-05		-0.3445	92	MI0001866	MIMAT0001761	UGAGGUAGUAGGUUGUAUGGUU	3
hsa-let-7c-5p	let-7c-5p	CHUK	ENST00000370397	ENSG00000213341	1147	0	0	1	1			-0.9623	93	MI0001866	MIMAT0001761	UGAGGUAGUAGGUUGUAUGGUU	2
hsa-let-7c-5p	let-7c-5p	CISH	ENSMUST00000168260	ENSMUSG00000032578	1154	0	0	1	1			-0.2252	79	MI0001866	MIMAT0001761	UGAGGUAGUAGGUUGUAUGGUU	2
hsa-let-7c-5p	let-7c-5p	CLASP2	ENST00000539981	ENSG00000163539	23122	0	0	1	1			-0.5995	90	MI0001866	MIMAT0001761	UGAGGUAGUAGGUUGUAUGGUU	2
hsa-let-7c-5p	let-7c-5p	CLDN12	ENST00000287916	ENSG00000157224	9069	0	1	1	1		PAR-CLIP	-1.0365	98	MI0001866	MIMAT0001761	UGAGGUAGUAGGUUGUAUGGUU	3
hsa-let-7c-5p	let-7c-5p	CLEC12A	ENST00000355690	ENSG00000172322	160364	1	0	1	0	0.0368501		-0.1819		MI0001866	MIMAT0001761	UGAGGUAGUAGGUUGUAUGGUU	2
hsa-let-7c-5p	let-7c-5p	CLP1	ENST00000533682	ENSG00000172409	10978	0	0	1	1			-1.0682	96	MI0001866	MIMAT0001761	UGAGGUAGUAGGUUGUAUGGUU	2
hsa-let-7c-5p	let-7c-5p	CMTM6	ENST00000205636	ENSG00000091317	54918	0	0	1	1			-0.2087	69	MI0001866	MIMAT0001761	UGAGGUAGUAGGUUGUAUGGUU	2
hsa-let-7c-5p	let-7c-5p	CNNM2	ENST00000369878	ENSG00000148842	54805	0	1	0	1		3'LIFE		51	MI0001866	MIMAT0001761	UGAGGUAGUAGGUUGUAUGGUU	2
hsa-let-7c-5p	let-7c-5p	CNOT2	ENST00000229195	ENSG00000111596	4848	0	0	1	1			-1.0611	56	MI0001866	MIMAT0001761	UGAGGUAGUAGGUUGUAUGGUU	2
hsa-let-7c-5p	let-7c-5p	COIL	ENST00000240316	ENSG00000121058	8161	0	1	1	1		PAR-CLIP	-1.2435	99	MI0001866	MIMAT0001761	UGAGGUAGUAGGUUGUAUGGUU	3
hsa-let-7c-5p	let-7c-5p	COL14A1	ENST00000297848	ENSG00000187955	7373	0	0	1	1			-1.097	89	MI0001866	MIMAT0001761	UGAGGUAGUAGGUUGUAUGGUU	2
hsa-let-7c-5p	let-7c-5p	COL15A1	ENST00000375001	ENSG00000204291	1306	0	0	1	1			-0.2575	89	MI0001866	MIMAT0001761	UGAGGUAGUAGGUUGUAUGGUU	2
hsa-let-7c-5p	let-7c-5p	COL1A1	ENST00000225964	ENSG00000108821	1277	0	0	1	1			-0.5298	90	MI0001866	MIMAT0001761	UGAGGUAGUAGGUUGUAUGGUU	2
hsa-let-7c-5p	let-7c-5p	COL1A2	ENST00000297268	ENSG00000164692	1278	0	0	1	1			-1.2736	97	MI0001866	MIMAT0001761	UGAGGUAGUAGGUUGUAUGGUU	2
hsa-let-7c-5p	let-7c-5p	COL24A1	ENST00000370571	ENSG00000171502	255631	0	0	1	1			-0.6388	90	MI0001866	MIMAT0001761	UGAGGUAGUAGGUUGUAUGGUU	2
hsa-let-7c-5p	let-7c-5p	COL27A1	ENST00000356083	ENSG00000196739	85301	0	0	1	1			-0.4367	88	MI0001866	MIMAT0001761	UGAGGUAGUAGGUUGUAUGGUU	2
hsa-let-7c-5p	let-7c-5p	COL3A1	ENST00000304636	ENSG00000168542	1281	0	0	1	1			-1.2064	78	MI0001866	MIMAT0001761	UGAGGUAGUAGGUUGUAUGGUU	2
hsa-let-7c-5p	let-7c-5p	COL4A1	ENST00000375820	ENSG00000187498	1282	0	0	1	1			-0.1003	83	MI0001866	MIMAT0001761	UGAGGUAGUAGGUUGUAUGGUU	2
hsa-let-7c-5p	let-7c-5p	COL4A2	ENST00000360467	ENSG00000134871	1284	1	0	0	1	4.50E-05			91	MI0001866	MIMAT0001761	UGAGGUAGUAGGUUGUAUGGUU	2
hsa-let-7c-5p	let-7c-5p	COL4A3BP	ENST00000380494	ENSG00000113163	10087	0	0	1	1			-0.2544	81	MI0001866	MIMAT0001761	UGAGGUAGUAGGUUGUAUGGUU	2
hsa-let-7c-5p	let-7c-5p	COL4A6	ENST00000334504	ENSG00000197565	1288	0	0	1	1			-0.6326	90	MI0001866	MIMAT0001761	UGAGGUAGUAGGUUGUAUGGUU	2
hsa-let-7c-5p	let-7c-5p	COL5A2	ENST00000374866	ENSG00000204262	1290	0	0	1	1			-0.7449	79	MI0001866	MIMAT0001761	UGAGGUAGUAGGUUGUAUGGUU	2
hsa-let-7c-5p	let-7c-5p	COPS3		ENSG00000141030	8533	0	1	1	0		CLASH	-0.3115		MI0001866	MIMAT0001761	UGAGGUAGUAGGUUGUAUGGUU	2
hsa-let-7c-5p	let-7c-5p	COPS6	ENST00000303904	ENSG00000168090	10980	1	1	0	0	0.0087146	Western blot			MI0001866	MIMAT0001761	UGAGGUAGUAGGUUGUAUGGUU	2
hsa-let-7c-5p	let-7c-5p	CPA4	ENST00000445470	ENSG00000128510	51200	0	1	1	1		HITS-CLIP	-0.9174	99	MI0001866	MIMAT0001761	UGAGGUAGUAGGUUGUAUGGUU	3
hsa-let-7c-5p	let-7c-5p	CPD	ENST00000225719	ENSG00000108582	1362	0	0	1	1			-0.3983	90	MI0001866	MIMAT0001761	UGAGGUAGUAGGUUGUAUGGUU	2
hsa-let-7c-5p	let-7c-5p	CPEB1	ENST00000450751	ENSG00000214575	64506	0	0	1	1			-1.1898	98	MI0001866	MIMAT0001761	UGAGGUAGUAGGUUGUAUGGUU	2
hsa-let-7c-5p	let-7c-5p	CPEB2	ENST00000538197	ENSG00000137449	132864	0	0	1	1			-0.1061	84	MI0001866	MIMAT0001761	UGAGGUAGUAGGUUGUAUGGUU	2
hsa-let-7c-5p	let-7c-5p	CPEB3	ENST00000412050	ENSG00000107864	22849	0	0	1	1			-0.204	82	MI0001866	MIMAT0001761	UGAGGUAGUAGGUUGUAUGGUU	2
hsa-let-7c-5p	let-7c-5p	CPEB4	ENST00000265085	ENSG00000113742	80315	0	0	1	1			-0.1474	84	MI0001866	MIMAT0001761	UGAGGUAGUAGGUUGUAUGGUU	2
hsa-let-7c-5p	let-7c-5p	CPSF1	ENST00000349769	ENSG00000071894	29894	1	0	1	0	0.000626864		-0.1628		MI0001866	MIMAT0001761	UGAGGUAGUAGGUUGUAUGGUU	2
hsa-let-7c-5p	let-7c-5p	CPSF4	ENST00000451876	ENSG00000160917	10898	0	0	1	1			-0.2031	90	MI0001866	MIMAT0001761	UGAGGUAGUAGGUUGUAUGGUU	2
hsa-let-7c-5p	let-7c-5p	CRCT1	ENST00000368790	ENSG00000169509	54544	1	0	1	1	0.00012527		-0.8618	99	MI0001866	MIMAT0001761	UGAGGUAGUAGGUUGUAUGGUU	3
hsa-let-7c-5p	let-7c-5p	CREM	ENSMUST00000151311	ENSMUSG00000063889	1390	0	1	1	1		3'LIFE	-0.2572	47	MI0001866	MIMAT0001761	UGAGGUAGUAGGUUGUAUGGUU	3
hsa-let-7c-5p	let-7c-5p	CRK	ENST00000398970	ENSG00000167193	1398	0	1	0	1		3'LIFE		85	MI0001866	MIMAT0001761	UGAGGUAGUAGGUUGUAUGGUU	2
hsa-let-7c-5p	let-7c-5p	CRTAM	ENST00000227348	ENSG00000109943	56253	1	0	1	0	8.06E-05		-0.8279		MI0001866	MIMAT0001761	UGAGGUAGUAGGUUGUAUGGUU	2
hsa-let-7c-5p	let-7c-5p	CRTC3	ENST00000268184	ENSG00000140577	64784	1	0	1	0	0.00712756		-0.5019		MI0001866	MIMAT0001761	UGAGGUAGUAGGUUGUAUGGUU	2
hsa-let-7c-5p	let-7c-5p	CRY2	ENST00000443527	ENSG00000121671	1408	0	1	1	1		PAR-CLIP	-0.4496	90	MI0001866	MIMAT0001761	UGAGGUAGUAGGUUGUAUGGUU	3
hsa-let-7c-5p	let-7c-5p	CSNK2A1	ENST00000349736	ENSG00000101266	1457	0	1	0	1		CLASH		33	MI0001866	MIMAT0001761	UGAGGUAGUAGGUUGUAUGGUU	2
hsa-let-7c-5p	let-7c-5p	CTHRC1	ENSMUST00000067072	ENSMUSG00000054196	115908	1	0	1	1	0.0206908		-0.6579	98	MI0001866	MIMAT0001761	UGAGGUAGUAGGUUGUAUGGUU	3
hsa-let-7c-5p	let-7c-5p	CTNS	ENST00000046640	ENSG00000040531	1497	0	0	1	1			-0.1149	90	MI0001866	MIMAT0001761	UGAGGUAGUAGGUUGUAUGGUU	2
hsa-let-7c-5p	let-7c-5p	CTPS1	ENST00000372621	ENSG00000171793	1503	0	1	0	1		HITS-CLIP		86	MI0001866	MIMAT0001761	UGAGGUAGUAGGUUGUAUGGUU	2
hsa-let-7c-5p	let-7c-5p	CXORF36	ENST00000398000	ENSG00000147113	79742	0	0	1	1			-0.1573	83	MI0001866	MIMAT0001761	UGAGGUAGUAGGUUGUAUGGUU	2
hsa-let-7c-5p	let-7c-5p	CYP19A1	ENST00000396402	ENSG00000137869	1588	0	0	1	1			-0.856	96	MI0001866	MIMAT0001761	UGAGGUAGUAGGUUGUAUGGUU	2
hsa-let-7c-5p	let-7c-5p	CYP46A1	ENST00000261835	ENSG00000036530	10858	1	0	1	1	0.00368591		-0.7858	95	MI0001866	MIMAT0001761	UGAGGUAGUAGGUUGUAUGGUU	3
hsa-let-7c-5p	let-7c-5p	DAPK1	ENST00000469640	ENSG00000196730	1612	0	0	1	1			-0.5382	86	MI0001866	MIMAT0001761	UGAGGUAGUAGGUUGUAUGGUU	2
hsa-let-7c-5p	let-7c-5p	DAPK2	ENST00000261891	ENSG00000035664	23604	1	0	1	0	0.00582572		-0.2524		MI0001866	MIMAT0001761	UGAGGUAGUAGGUUGUAUGGUU	2
hsa-let-7c-5p	let-7c-5p	DARS2	ENST00000361951	ENSG00000117593	55157	1	0	1	1	0.00708404		-0.3217	67	MI0001866	MIMAT0001761	UGAGGUAGUAGGUUGUAUGGUU	3
hsa-let-7c-5p	let-7c-5p	DCAF15	ENST00000254337	ENSG00000132017	90379	0	0	1	1			-0.1992	95	MI0001866	MIMAT0001761	UGAGGUAGUAGGUUGUAUGGUU	2
hsa-let-7c-5p	let-7c-5p	DCAF8	ENST00000368073	ENSG00000132716	50717	0	0	1	1			-0.3062	57	MI0001866	MIMAT0001761	UGAGGUAGUAGGUUGUAUGGUU	2
hsa-let-7c-5p	let-7c-5p	DCUN1D2	ENST00000332592	ENSG00000150401	55208	0	0	1	1			-0.1044	94	MI0001866	MIMAT0001761	UGAGGUAGUAGGUUGUAUGGUU	2
hsa-let-7c-5p	let-7c-5p	DCUN1D3	ENST00000324344	ENSG00000188215	123879	0	0	1	1			-0.5901	77	MI0001866	MIMAT0001761	UGAGGUAGUAGGUUGUAUGGUU	2
hsa-let-7c-5p	let-7c-5p	DDI2	ENST00000480945	ENSG00000197312	84301	0	0	1	1			-1.266	98	MI0001866	MIMAT0001761	UGAGGUAGUAGGUUGUAUGGUU	2
hsa-let-7c-5p	let-7c-5p	DDN	ENST00000421952	ENSG00000181418	23109	0	0	1	1			-0.2871	55	MI0001866	MIMAT0001761	UGAGGUAGUAGGUUGUAUGGUU	2
hsa-let-7c-5p	let-7c-5p	DDX19A	ENST00000302243	ENSG00000168872	55308	0	0	1	1			-0.8884	99	MI0001866	MIMAT0001761	UGAGGUAGUAGGUUGUAUGGUU	2
hsa-let-7c-5p	let-7c-5p	DDX19B	ENST00000288071	ENSG00000157349	11269	1	0	1	1	0.000135002		-1.0798	99	MI0001866	MIMAT0001761	UGAGGUAGUAGGUUGUAUGGUU	3
hsa-let-7c-5p	let-7c-5p	DDX26B	ENST00000370752	ENSG00000165359	203522	0	0	1	1			-1.1197	96	MI0001866	MIMAT0001761	UGAGGUAGUAGGUUGUAUGGUU	2
hsa-let-7c-5p	let-7c-5p	DDX31	ENST00000372151	ENSG00000125485	64794	1	0	1	0	0.0270488		-1.1102		MI0001866	MIMAT0001761	UGAGGUAGUAGGUUGUAUGGUU	2
hsa-let-7c-5p	let-7c-5p	DEF8	ENSMUST00000065534	ENSMUSG00000001482	54849	0	0	1	1			-0.1676	0	MI0001866	MIMAT0001761	UGAGGUAGUAGGUUGUAUGGUU	2
hsa-let-7c-5p	let-7c-5p	DEFB119	ENST00000339144	ENSG00000180483	245932	1	0	1	0	1.79E-05		-0.9498		MI0001866	MIMAT0001761	UGAGGUAGUAGGUUGUAUGGUU	2
hsa-let-7c-5p	let-7c-5p	DHX57	ENST00000295373	ENSG00000163214	90957	1	0	1	1	0.0139541		-0.4832	95	MI0001866	MIMAT0001761	UGAGGUAGUAGGUUGUAUGGUU	3
hsa-let-7c-5p	let-7c-5p	DICER1	ENST00000541352	ENSG00000100697	23405	0	1	0	1		Northern blot;Western blot		50	MI0001866	MIMAT0001761	UGAGGUAGUAGGUUGUAUGGUU	2
hsa-let-7c-5p	let-7c-5p	DIRC2	ENSMUST00000023554	ENSMUSG00000022848	84925	0	0	1	1			-0.1105	25	MI0001866	MIMAT0001761	UGAGGUAGUAGGUUGUAUGGUU	2
hsa-let-7c-5p	let-7c-5p	DISC1		ENSG00000162946	27185	0	1	1	0		PAR-CLIP	-0.3643		MI0001866	MIMAT0001761	UGAGGUAGUAGGUUGUAUGGUU	2
hsa-let-7c-5p	let-7c-5p	DLC1	ENST00000276297	ENSG00000164741	10395	0	0	1	1			-0.2817	79	MI0001866	MIMAT0001761	UGAGGUAGUAGGUUGUAUGGUU	2
hsa-let-7c-5p	let-7c-5p	DLGAP4	ENST00000373913	ENSG00000080845	22839	0	0	1	1			-0.2432	86	MI0001866	MIMAT0001761	UGAGGUAGUAGGUUGUAUGGUU	2
hsa-let-7c-5p	let-7c-5p	DLST	ENST00000334220	ENSG00000119689	1743	0	0	1	1			-0.5717	94	MI0001866	MIMAT0001761	UGAGGUAGUAGGUUGUAUGGUU	2
hsa-let-7c-5p	let-7c-5p	DMD	ENST00000378677	ENSG00000198947	1756	0	0	1	1			-0.968	47	MI0001866	MIMAT0001761	UGAGGUAGUAGGUUGUAUGGUU	2
hsa-let-7c-5p	let-7c-5p	DMP1	ENST00000339673	ENSG00000152592	1758	1	0	1	1	0.0462274		-0.5254	94	MI0001866	MIMAT0001761	UGAGGUAGUAGGUUGUAUGGUU	3
hsa-let-7c-5p	let-7c-5p	DMRT2	ENST00000302441	ENSG00000173253	10655	1	0	1	0	0.00800044		-0.2334		MI0001866	MIMAT0001761	UGAGGUAGUAGGUUGUAUGGUU	2
hsa-let-7c-5p	let-7c-5p	DNA2	ENST00000399180	ENSG00000138346	1763	0	1	1	1		PAR-CLIP	-1.2921	64	MI0001866	MIMAT0001761	UGAGGUAGUAGGUUGUAUGGUU	3
hsa-let-7c-5p	let-7c-5p	DNAJA2	ENST00000317089	ENSG00000069345	10294	0	0	1	1			-0.8135	71	MI0001866	MIMAT0001761	UGAGGUAGUAGGUUGUAUGGUU	2
hsa-let-7c-5p	let-7c-5p	DNAJC1	ENSMUST00000166495	ENSMUSG00000026740	64215	0	0	1	1			-0.7066	73	MI0001866	MIMAT0001761	UGAGGUAGUAGGUUGUAUGGUU	2
hsa-let-7c-5p	let-7c-5p	DNAL1	ENST00000553645	ENSG00000119661	83544	0	1	0	1		PAR-CLIP		36	MI0001866	MIMAT0001761	UGAGGUAGUAGGUUGUAUGGUU	2
hsa-let-7c-5p	let-7c-5p	DOCK3	ENST00000266037	ENSG00000088538	1795	0	0	1	1			-0.193	83	MI0001866	MIMAT0001761	UGAGGUAGUAGGUUGUAUGGUU	2
hsa-let-7c-5p	let-7c-5p	DOT1L		ENSG00000104885	84444	0	1	1	0		CLASH	-0.6757		MI0001866	MIMAT0001761	UGAGGUAGUAGGUUGUAUGGUU	2
hsa-let-7c-5p	let-7c-5p	DPAGT1	ENST00000354202	ENSG00000172269	1798	1	0	1	0	0.000241388		-0.2272		MI0001866	MIMAT0001761	UGAGGUAGUAGGUUGUAUGGUU	2
hsa-let-7c-5p	let-7c-5p	DPF2	ENST00000528416	ENSG00000133884	5977	0	0	1	1			-0.7149	96	MI0001866	MIMAT0001761	UGAGGUAGUAGGUUGUAUGGUU	2
hsa-let-7c-5p	let-7c-5p	DPH1	ENST00000263083	ENSG00000108963	1801	0	0	1	1			-0.2928	89	MI0001866	MIMAT0001761	UGAGGUAGUAGGUUGUAUGGUU	2
hsa-let-7c-5p	let-7c-5p	DPH3	ENST00000488423	ENSG00000154813	285381	0	0	1	1			-0.5288	99	MI0001866	MIMAT0001761	UGAGGUAGUAGGUUGUAUGGUU	2
hsa-let-7c-5p	let-7c-5p	DPP3	ENST00000360510	ENSG00000254986	10072	0	0	1	1			-0.6107	98	MI0001866	MIMAT0001761	UGAGGUAGUAGGUUGUAUGGUU	2
hsa-let-7c-5p	let-7c-5p	DPP6	ENST00000332007	ENSG00000130226	1804	1	0	1	0	0.0495396		-1.2084		MI0001866	MIMAT0001761	UGAGGUAGUAGGUUGUAUGGUU	2
hsa-let-7c-5p	let-7c-5p	DSG3	ENST00000257189	ENSG00000134757	1830	0	0	1	1			-0.2484	68	MI0001866	MIMAT0001761	UGAGGUAGUAGGUUGUAUGGUU	2
hsa-let-7c-5p	let-7c-5p	DTX2	ENST00000413936	ENSG00000091073	113878	1	0	1	1	0.000117757		-0.2508	97	MI0001866	MIMAT0001761	UGAGGUAGUAGGUUGUAUGGUU	3
hsa-let-7c-5p	let-7c-5p	DUSP1	ENST00000239223	ENSG00000120129	1843	0	1	1	1		PAR-CLIP	-0.4219	95	MI0001866	MIMAT0001761	UGAGGUAGUAGGUUGUAUGGUU	3
hsa-let-7c-5p	let-7c-5p	DUSP16	ENST00000298573	ENSG00000111266	80824	0	0	1	1			-0.3881	86	MI0001866	MIMAT0001761	UGAGGUAGUAGGUUGUAUGGUU	2
hsa-let-7c-5p	let-7c-5p	DUSP22	ENST00000419235	ENSG00000112679	56940	0	0	1	1			-0.7609	97	MI0001866	MIMAT0001761	UGAGGUAGUAGGUUGUAUGGUU	2
hsa-let-7c-5p	let-7c-5p	DUSP4	ENST00000240100	ENSG00000120875	1846	0	0	1	1			-0.4455	91	MI0001866	MIMAT0001761	UGAGGUAGUAGGUUGUAUGGUU	2
hsa-let-7c-5p	let-7c-5p	DUSP6	ENST00000279488	ENSG00000139318	1848	1	0	1	0	0.0402549		-0.1463		MI0001866	MIMAT0001761	UGAGGUAGUAGGUUGUAUGGUU	2
hsa-let-7c-5p	let-7c-5p	DUSP7	ENST00000495880	ENSG00000164086	1849	0	1	0	1		CLASH		73	MI0001866	MIMAT0001761	UGAGGUAGUAGGUUGUAUGGUU	2
hsa-let-7c-5p	let-7c-5p	DVL3	ENST00000313143	ENSG00000161202	1857	0	1	1	1		PAR-CLIP	-0.5504	26	MI0001866	MIMAT0001761	UGAGGUAGUAGGUUGUAUGGUU	3
hsa-let-7c-5p	let-7c-5p	DYNC2LI1	ENST00000260605	ENSG00000138036	51626	1	0	1	0	0.0189087		-1.1445		MI0001866	MIMAT0001761	UGAGGUAGUAGGUUGUAUGGUU	2
hsa-let-7c-5p	let-7c-5p	DYRK1A	ENST00000339659	ENSG00000157540	1859	0	0	1	1			-0.3859	88	MI0001866	MIMAT0001761	UGAGGUAGUAGGUUGUAUGGUU	2
hsa-let-7c-5p	let-7c-5p	DYRK2	ENST00000344096	ENSG00000127334	8445	0	0	1	1			-0.186	45	MI0001866	MIMAT0001761	UGAGGUAGUAGGUUGUAUGGUU	2
hsa-let-7c-5p	let-7c-5p	E2F5	ENST00000418930	ENSG00000133740	1875	0	1	1	1		3'LIFE	-1.2203	98	MI0001866	MIMAT0001761	UGAGGUAGUAGGUUGUAUGGUU	3
hsa-let-7c-5p	let-7c-5p	E2F6	ENST00000362009	ENSG00000169016	1876	0	1	1	1		PAR-CLIP	-0.9282	99	MI0001866	MIMAT0001761	UGAGGUAGUAGGUUGUAUGGUU	3
hsa-let-7c-5p	let-7c-5p	ECM2	ENST00000344604	ENSG00000106823	1842	1	0	1	0	0.000104428		-0.4277		MI0001866	MIMAT0001761	UGAGGUAGUAGGUUGUAUGGUU	2
hsa-let-7c-5p	let-7c-5p	EDC4	ENST00000358933	ENSG00000038358	23644	1	0	1	0	0.000224563		-0.3355		MI0001866	MIMAT0001761	UGAGGUAGUAGGUUGUAUGGUU	2
hsa-let-7c-5p	let-7c-5p	EDEM3	ENST00000318130	ENSG00000116406	80267	0	1	1	1		HITS-CLIP	-0.5728	90	MI0001866	MIMAT0001761	UGAGGUAGUAGGUUGUAUGGUU	3
hsa-let-7c-5p	let-7c-5p	EDN1	ENST00000379375	ENSG00000078401	1906	0	1	1	1		PAR-CLIP	-1.1309	99	MI0001866	MIMAT0001761	UGAGGUAGUAGGUUGUAUGGUU	3
hsa-let-7c-5p	let-7c-5p	EEA1	ENST00000322349	ENSG00000102189	8411	0	0	1	1			-0.9284	86	MI0001866	MIMAT0001761	UGAGGUAGUAGGUUGUAUGGUU	2
hsa-let-7c-5p	let-7c-5p	EEF2K	ENST00000263026	ENSG00000103319	29904	0	0	1	1			-0.2843	93	MI0001866	MIMAT0001761	UGAGGUAGUAGGUUGUAUGGUU	2
hsa-let-7c-5p	let-7c-5p	EFHD2	ENST00000375980	ENSG00000142634	79180	0	1	1	1		PAR-CLIP	-0.296	95	MI0001866	MIMAT0001761	UGAGGUAGUAGGUUGUAUGGUU	3
hsa-let-7c-5p	let-7c-5p	EGR3	ENST00000317216	ENSG00000179388	1960	0	0	1	1			-0.1565	77	MI0001866	MIMAT0001761	UGAGGUAGUAGGUUGUAUGGUU	2
hsa-let-7c-5p	let-7c-5p	EHMT2	ENST00000375528	ENSG00000204371	10919	1	0	1	0	0.041152		-1.1684		MI0001866	MIMAT0001761	UGAGGUAGUAGGUUGUAUGGUU	2
hsa-let-7c-5p	let-7c-5p	EIF2S2	ENST00000374980	ENSG00000125977	8894	0	0	1	1			-0.5393	67	MI0001866	MIMAT0001761	UGAGGUAGUAGGUUGUAUGGUU	2
hsa-let-7c-5p	let-7c-5p	EIF4G2	ENST00000526148	ENSG00000110321	1982	0	1	1	1		PAR-CLIP	-1.2912	95	MI0001866	MIMAT0001761	UGAGGUAGUAGGUUGUAUGGUU	3
hsa-let-7c-5p	let-7c-5p	ELF4	ENST00000335997	ENSG00000102034	2000	0	0	1	1			-0.3027	93	MI0001866	MIMAT0001761	UGAGGUAGUAGGUUGUAUGGUU	2
hsa-let-7c-5p	let-7c-5p	ELOVL4	ENST00000369816	ENSG00000118402	6785	0	0	1	1			-0.8488	95	MI0001866	MIMAT0001761	UGAGGUAGUAGGUUGUAUGGUU	2
hsa-let-7c-5p	let-7c-5p	EMB	ENST00000303221	ENSG00000170571	133418	0	0	1	1			-0.4455	90	MI0001866	MIMAT0001761	UGAGGUAGUAGGUUGUAUGGUU	2
hsa-let-7c-5p	let-7c-5p	ENPEP	ENST00000265162	ENSG00000138792	2028	1	0	1	0	0.000654559		-0.9854		MI0001866	MIMAT0001761	UGAGGUAGUAGGUUGUAUGGUU	2
hsa-let-7c-5p	let-7c-5p	ENTPD7	ENST00000370489	ENSG00000198018	57089	0	0	1	1			-0.1554	48	MI0001866	MIMAT0001761	UGAGGUAGUAGGUUGUAUGGUU	2
hsa-let-7c-5p	let-7c-5p	EPC2	ENSMUST00000092123	ENSMUSG00000069495	26122	0	0	1	1			-0.5372	63	MI0001866	MIMAT0001761	UGAGGUAGUAGGUUGUAUGGUU	2
hsa-let-7c-5p	let-7c-5p	EPHA3	ENST00000336596	ENSG00000044524	2042	0	0	1	1			-0.1039	83	MI0001866	MIMAT0001761	UGAGGUAGUAGGUUGUAUGGUU	2
hsa-let-7c-5p	let-7c-5p	EPHA4	ENST00000281821	ENSG00000116106	2043	0	1	1	1		PAR-CLIP	-0.5168	87	MI0001866	MIMAT0001761	UGAGGUAGUAGGUUGUAUGGUU	3
hsa-let-7c-5p	let-7c-5p	EPHA6	ENSMUST00000068860	ENSMUSG00000055540	285220	0	0	1	1			-1.0258	10	MI0001866	MIMAT0001761	UGAGGUAGUAGGUUGUAUGGUU	2
hsa-let-7c-5p	let-7c-5p	EPS8L3	ENST00000369805	ENSG00000198758	79574	1	0	1	0	0.00897003		-0.118		MI0001866	MIMAT0001761	UGAGGUAGUAGGUUGUAUGGUU	2
hsa-let-7c-5p	let-7c-5p	ERCC4	ENST00000311895	ENSG00000175595	2072	0	0	1	1			-0.4168	90	MI0001866	MIMAT0001761	UGAGGUAGUAGGUUGUAUGGUU	2
hsa-let-7c-5p	let-7c-5p	ERCC6	ENST00000355832	ENSG00000225830	2074	0	0	1	1			-0.8068	66	MI0001866	MIMAT0001761	UGAGGUAGUAGGUUGUAUGGUU	2
hsa-let-7c-5p	let-7c-5p	ERGIC1	ENST00000393784	ENSG00000113719	57222	0	0	1	1			-0.3892	95	MI0001866	MIMAT0001761	UGAGGUAGUAGGUUGUAUGGUU	2
hsa-let-7c-5p	let-7c-5p	ERO1L	ENST00000395686	ENSG00000197930	30001	0	0	1	1			-0.1365	92	MI0001866	MIMAT0001761	UGAGGUAGUAGGUUGUAUGGUU	2
hsa-let-7c-5p	let-7c-5p	ERP29	ENSMUST00000052590	ENSMUSG00000029616	10961	0	0	1	1			-1.0174	95	MI0001866	MIMAT0001761	UGAGGUAGUAGGUUGUAUGGUU	2
hsa-let-7c-5p	let-7c-5p	ESPL1	ENST00000257934	ENSG00000135476	9700	1	1	1	1	2.31E-06	PAR-CLIP	-0.8481	94	MI0001866	MIMAT0001761	UGAGGUAGUAGGUUGUAUGGUU	4
hsa-let-7c-5p	let-7c-5p	ETNK1	ENST00000266517	ENSG00000139163	55500	0	0	1	1			-0.1052	57	MI0001866	MIMAT0001761	UGAGGUAGUAGGUUGUAUGGUU	2
hsa-let-7c-5p	let-7c-5p	ETNK2	ENST00000367201	ENSG00000143845	55224	0	1	1	1		3'LIFE	-0.1764	90	MI0001866	MIMAT0001761	UGAGGUAGUAGGUUGUAUGGUU	3
hsa-let-7c-5p	let-7c-5p	EZH1	ENST00000428826	ENSG00000108799	2145	1	0	1	1	0.0402545		-0.1082	79	MI0001866	MIMAT0001761	UGAGGUAGUAGGUUGUAUGGUU	3
hsa-let-7c-5p	let-7c-5p	EZH2	ENST00000320356	ENSG00000106462	2146	1	1	1	0	0.00219344	3'LIFE	-0.1608		MI0001866	MIMAT0001761	UGAGGUAGUAGGUUGUAUGGUU	3
hsa-let-7c-5p	let-7c-5p	FAM103A1	ENST00000304191	ENSG00000169612	83640	0	1	1	1		CLASH	-1.2059	99	MI0001866	MIMAT0001761	UGAGGUAGUAGGUUGUAUGGUU	3
hsa-let-7c-5p	let-7c-5p	FAM104A	ENST00000581110	ENSG00000133193	84923	0	1	1	1		PAR-CLIP	-0.5666	69	MI0001866	MIMAT0001761	UGAGGUAGUAGGUUGUAUGGUU	3
hsa-let-7c-5p	let-7c-5p	FAM118A	ENST00000216214	ENSG00000100376	55007	0	0	1	1			-0.1795	96	MI0001866	MIMAT0001761	UGAGGUAGUAGGUUGUAUGGUU	2
hsa-let-7c-5p	let-7c-5p	FAM122C	ENST00000370784	ENSG00000156500	159091	1	0	1	0	0.0060889		-0.6885		MI0001866	MIMAT0001761	UGAGGUAGUAGGUUGUAUGGUU	2
hsa-let-7c-5p	let-7c-5p	FAM135A	ENST00000418814	ENSG00000082269	57579	0	0	1	1			-0.1166	93	MI0001866	MIMAT0001761	UGAGGUAGUAGGUUGUAUGGUU	2
hsa-let-7c-5p	let-7c-5p	FAM178A	ENSMUST00000096053	ENSMUSG00000036097	55719	0	0	1	1			-0.8517	89	MI0001866	MIMAT0001761	UGAGGUAGUAGGUUGUAUGGUU	2
hsa-let-7c-5p	let-7c-5p	FAM189A1	ENST00000261275	ENSG00000104059	23359	0	0	1	1			-0.1232	84	MI0001866	MIMAT0001761	UGAGGUAGUAGGUUGUAUGGUU	2
hsa-let-7c-5p	let-7c-5p	FAM222B	ENST00000582266	ENSG00000173065	55731	0	1	0	1		PAR-CLIP		98	MI0001866	MIMAT0001761	UGAGGUAGUAGGUUGUAUGGUU	2
hsa-let-7c-5p	let-7c-5p	FAM26D	ENST00000368596	ENSG00000164451	221301	1	0	1	0	0.00100542		-0.4942		MI0001866	MIMAT0001761	UGAGGUAGUAGGUUGUAUGGUU	2
hsa-let-7c-5p	let-7c-5p	FAM43A	ENST00000329759	ENSG00000185112	131583	0	1	0	1		PAR-CLIP		81	MI0001866	MIMAT0001761	UGAGGUAGUAGGUUGUAUGGUU	2
hsa-let-7c-5p	let-7c-5p	FAM49B	ENST00000358017	ENSG00000153310	51571	1	0	1	0	0.0179362		-0.1906		MI0001866	MIMAT0001761	UGAGGUAGUAGGUUGUAUGGUU	2
hsa-let-7c-5p	let-7c-5p	FAM83G	ENST00000388995	ENSG00000188522	644815	0	1	0	1		PAR-CLIP		72	MI0001866	MIMAT0001761	UGAGGUAGUAGGUUGUAUGGUU	2
hsa-let-7c-5p	let-7c-5p	FANCI		ENSG00000140525	55215	0	1	1	0		CLASH	-0.3779		MI0001866	MIMAT0001761	UGAGGUAGUAGGUUGUAUGGUU	2
hsa-let-7c-5p	let-7c-5p	FARP1	ENST00000595437	ENSG00000152767	10160	0	0	1	1			-0.4532	44	MI0001866	MIMAT0001761	UGAGGUAGUAGGUUGUAUGGUU	2
hsa-let-7c-5p	let-7c-5p	FAS	ENST00000352159	ENSG00000026103	355	0	0	1	1			-0.963	98	MI0001866	MIMAT0001761	UGAGGUAGUAGGUUGUAUGGUU	2
hsa-let-7c-5p	let-7c-5p	FASLG	ENST00000340030	ENSG00000117560	356	1	0	1	1	0.000110793		-0.4984	97	MI0001866	MIMAT0001761	UGAGGUAGUAGGUUGUAUGGUU	3
hsa-let-7c-5p	let-7c-5p	FBXL12	ENSMUST00000131128	ENSMUSG00000066892	54850	0	0	1	1			-0.891	98	MI0001866	MIMAT0001761	UGAGGUAGUAGGUUGUAUGGUU	2
hsa-let-7c-5p	let-7c-5p	FBXO30	ENST00000237281	ENSG00000118496	84085	0	0	1	1			-0.193	82	MI0001866	MIMAT0001761	UGAGGUAGUAGGUUGUAUGGUU	2
hsa-let-7c-5p	let-7c-5p	FBXO45	ENST00000311630	ENSG00000174013	200933	0	0	1	1			-0.2725	73	MI0001866	MIMAT0001761	UGAGGUAGUAGGUUGUAUGGUU	2
hsa-let-7c-5p	let-7c-5p	FBXW4	ENSMUST00000160018	ENSMUSG00000040913	6468	0	0	1	1			-0.1644	93	MI0001866	MIMAT0001761	UGAGGUAGUAGGUUGUAUGGUU	2
hsa-let-7c-5p	let-7c-5p	FGD6	ENST00000343958	ENSG00000180263	55785	0	0	1	1			-0.371	80	MI0001866	MIMAT0001761	UGAGGUAGUAGGUUGUAUGGUU	2
hsa-let-7c-5p	let-7c-5p	FGF11	ENST00000293829	ENSG00000161958	2256	0	0	1	1			-0.8856	82	MI0001866	MIMAT0001761	UGAGGUAGUAGGUUGUAUGGUU	2
hsa-let-7c-5p	let-7c-5p	FHAD1	ENST00000375998	ENSG00000142621	114827	1	0	1	0	0.0117092		-0.3148		MI0001866	MIMAT0001761	UGAGGUAGUAGGUUGUAUGGUU	2
hsa-let-7c-5p	let-7c-5p	FIGN	ENST00000333129	ENSG00000182263	55137	0	1	1	1		HITS-CLIP;PAR-CLIP	-1.2406	98	MI0001866	MIMAT0001761	UGAGGUAGUAGGUUGUAUGGUU	3
hsa-let-7c-5p	let-7c-5p	FIGNL2	ENSMUST00000178140	ENSMUSG00000095440	401720	0	0	1	1			-1.0263	83	MI0001866	MIMAT0001761	UGAGGUAGUAGGUUGUAUGGUU	2
hsa-let-7c-5p	let-7c-5p	FKBP3	ENST00000216330	ENSG00000100442	2287	1	0	1	0	3.58E-05		-0.1724		MI0001866	MIMAT0001761	UGAGGUAGUAGGUUGUAUGGUU	2
hsa-let-7c-5p	let-7c-5p	FKRP	ENST00000318584	ENSG00000181027	79147	0	0	1	1			-0.1079	86	MI0001866	MIMAT0001761	UGAGGUAGUAGGUUGUAUGGUU	2
hsa-let-7c-5p	let-7c-5p	FMO4	ENST00000367749	ENSG00000076258	2329	1	1	1	0	3.23E-05	HITS-CLIP	-0.9003		MI0001866	MIMAT0001761	UGAGGUAGUAGGUUGUAUGGUU	3
hsa-let-7c-5p	let-7c-5p	FNDC3A	ENST00000492622	ENSG00000102531	22862	0	1	1	1		PAR-CLIP	-0.8351	84	MI0001866	MIMAT0001761	UGAGGUAGUAGGUUGUAUGGUU	3
hsa-let-7c-5p	let-7c-5p	FNDC3B	ENST00000336824	ENSG00000075420	64778	0	0	1	1			-0.1029	68	MI0001866	MIMAT0001761	UGAGGUAGUAGGUUGUAUGGUU	2
hsa-let-7c-5p	let-7c-5p	FNIP1	ENST00000307968	ENSG00000217128	96459	0	0	1	1			-1.0614	94	MI0001866	MIMAT0001761	UGAGGUAGUAGGUUGUAUGGUU	2
hsa-let-7c-5p	let-7c-5p	FOXP1	ENST00000318789	ENSG00000114861	27086	0	0	1	1			-0.2004	61	MI0001866	MIMAT0001761	UGAGGUAGUAGGUUGUAUGGUU	2
hsa-let-7c-5p	let-7c-5p	FOXP2	ENST00000408937	ENSG00000128573	93986	0	0	1	1			-0.3553	93	MI0001866	MIMAT0001761	UGAGGUAGUAGGUUGUAUGGUU	2
hsa-let-7c-5p	let-7c-5p	FRAS1	ENST00000264895	ENSG00000138759	80144	0	0	1	1			-0.3798	79	MI0001866	MIMAT0001761	UGAGGUAGUAGGUUGUAUGGUU	2
hsa-let-7c-5p	let-7c-5p	FRMD4B	ENST00000398540	ENSG00000114541	23150	0	0	1	1			-1.1969	97	MI0001866	MIMAT0001761	UGAGGUAGUAGGUUGUAUGGUU	2
hsa-let-7c-5p	let-7c-5p	FXN		ENSG00000165060	2395	0	1	1	0		PAR-CLIP	-0.7668		MI0001866	MIMAT0001761	UGAGGUAGUAGGUUGUAUGGUU	2
hsa-let-7c-5p	let-7c-5p	FZD4	ENST00000531380	ENSG00000174804	8322	0	0	1	1			-0.1399	85	MI0001866	MIMAT0001761	UGAGGUAGUAGGUUGUAUGGUU	2
hsa-let-7c-5p	let-7c-5p	GABBR2	ENST00000259455	ENSG00000136928	9568	0	0	1	1			-0.4816	81	MI0001866	MIMAT0001761	UGAGGUAGUAGGUUGUAUGGUU	2
hsa-let-7c-5p	let-7c-5p	GABRA6	ENST00000523217	ENSG00000145863	2559	0	0	1	1			-0.2716	88	MI0001866	MIMAT0001761	UGAGGUAGUAGGUUGUAUGGUU	2
hsa-let-7c-5p	let-7c-5p	GALC	ENST00000261304	ENSG00000054983	2581	0	0	1	1			-1.1809	97	MI0001866	MIMAT0001761	UGAGGUAGUAGGUUGUAUGGUU	2
hsa-let-7c-5p	let-7c-5p	GALE	ENST00000374497	ENSG00000117308	2582	1	0	1	1	2.13E-08		-0.1223	98	MI0001866	MIMAT0001761	UGAGGUAGUAGGUUGUAUGGUU	3
hsa-let-7c-5p	let-7c-5p	GALNT1	ENST00000269195	ENSG00000141429	2589	0	0	1	1			-0.502	97	MI0001866	MIMAT0001761	UGAGGUAGUAGGUUGUAUGGUU	2
hsa-let-7c-5p	let-7c-5p	GAN	ENST00000568107	ENSG00000261609	8139	0	0	1	1			-1.1437	95	MI0001866	MIMAT0001761	UGAGGUAGUAGGUUGUAUGGUU	2
hsa-let-7c-5p	let-7c-5p	GANAB	ENSMUST00000096246	ENSMUSG00000071650	23193	0	0	1	1			-0.7544	24	MI0001866	MIMAT0001761	UGAGGUAGUAGGUUGUAUGGUU	2
hsa-let-7c-5p	let-7c-5p	GATM	ENST00000396659	ENSG00000171766	2628	1	0	1	1	3.34E-07		-1.2362	98	MI0001866	MIMAT0001761	UGAGGUAGUAGGUUGUAUGGUU	3
hsa-let-7c-5p	let-7c-5p	GCNT4	ENST00000322348	ENSG00000176928	51301	1	0	1	1	8.50E-06		-0.9337	95	MI0001866	MIMAT0001761	UGAGGUAGUAGGUUGUAUGGUU	3
hsa-let-7c-5p	let-7c-5p	GDAP2	ENST00000369443	ENSG00000196505	54834	1	0	0	1	0.00443822			45	MI0001866	MIMAT0001761	UGAGGUAGUAGGUUGUAUGGUU	2
hsa-let-7c-5p	let-7c-5p	GDF6	ENST00000287020	ENSG00000156466	392255	0	0	1	1			-1.2146	86	MI0001866	MIMAT0001761	UGAGGUAGUAGGUUGUAUGGUU	2
hsa-let-7c-5p	let-7c-5p	GDPD1	ENST00000284116	ENSG00000153982	284161	0	0	1	1			-0.5592	94	MI0001866	MIMAT0001761	UGAGGUAGUAGGUUGUAUGGUU	2
hsa-let-7c-5p	let-7c-5p	GEMIN7	ENST00000270257	ENSG00000142252	79760	0	0	1	1			-0.9734	99	MI0001866	MIMAT0001761	UGAGGUAGUAGGUUGUAUGGUU	2
hsa-let-7c-5p	let-7c-5p	GFOD1	ENSMUST00000055341	ENSMUSG00000051335	54438	0	0	1	1			-0.3437	73	MI0001866	MIMAT0001761	UGAGGUAGUAGGUUGUAUGGUU	2
hsa-let-7c-5p	let-7c-5p	GFRAL	ENST00000340465	ENSG00000187871	389400	1	0	1	0	0.00990457		-0.112		MI0001866	MIMAT0001761	UGAGGUAGUAGGUUGUAUGGUU	2
hsa-let-7c-5p	let-7c-5p	GGA3	ENSMUST00000019135	ENSMUSG00000020740	23163	1	1	1	1	0.000551317	PAR-CLIP	-0.4153	91	MI0001866	MIMAT0001761	UGAGGUAGUAGGUUGUAUGGUU	4
hsa-let-7c-5p	let-7c-5p	GHR	ENST00000230882	ENSG00000112964	2690	0	0	1	1			-0.2652	87	MI0001866	MIMAT0001761	UGAGGUAGUAGGUUGUAUGGUU	2
hsa-let-7c-5p	let-7c-5p	GIPC1	ENST00000393029	ENSG00000123159	10755	1	0	1	1	5.70E-06		-0.1953	97	MI0001866	MIMAT0001761	UGAGGUAGUAGGUUGUAUGGUU	3
hsa-let-7c-5p	let-7c-5p	GIYD2	ENST00000330181	ENSG00000181625	79008	1	0	1	0	0.00396599		-1.0635		MI0001866	MIMAT0001761	UGAGGUAGUAGGUUGUAUGGUU	2
hsa-let-7c-5p	let-7c-5p	GJC1	ENST00000426548	ENSG00000182963	10052	0	0	1	1			-0.2002	60	MI0001866	MIMAT0001761	UGAGGUAGUAGGUUGUAUGGUU	2
hsa-let-7c-5p	let-7c-5p	GLRX	ENST00000379979	ENSG00000173221	2745	0	0	1	1			-0.3463	97	MI0001866	MIMAT0001761	UGAGGUAGUAGGUUGUAUGGUU	2
hsa-let-7c-5p	let-7c-5p	GMIP	ENST00000203556	ENSG00000089639	51291	1	0	1	0	0.00397948		-0.1023		MI0001866	MIMAT0001761	UGAGGUAGUAGGUUGUAUGGUU	2
hsa-let-7c-5p	let-7c-5p	GNAL	ENST00000334049	ENSG00000141404	2774	1	0	0	1	0.0343327			86	MI0001866	MIMAT0001761	UGAGGUAGUAGGUUGUAUGGUU	2
hsa-let-7c-5p	let-7c-5p	GNAT1	ENSMUST00000010205	ENSMUSG00000034837	2779	0	0	1	1			-0.1671	81	MI0001866	MIMAT0001761	UGAGGUAGUAGGUUGUAUGGUU	2
hsa-let-7c-5p	let-7c-5p	GNG5	ENST00000370645	ENSG00000174021	2787	1	1	1	1	9.07E-05	PAR-CLIP	-1.2112	99	MI0001866	MIMAT0001761	UGAGGUAGUAGGUUGUAUGGUU	4
hsa-let-7c-5p	let-7c-5p	GNPTAB	ENST00000299314	ENSG00000111670	79158	0	0	1	1			-1.016	99	MI0001866	MIMAT0001761	UGAGGUAGUAGGUUGUAUGGUU	2
hsa-let-7c-5p	let-7c-5p	GOLGA4	ENST00000361924	ENSG00000144674	2803	0	1	1	1		PAR-CLIP	-0.2786	85	MI0001866	MIMAT0001761	UGAGGUAGUAGGUUGUAUGGUU	3
hsa-let-7c-5p	let-7c-5p	GOLGA7	ENST00000405786	ENSG00000147533	51125	0	0	1	1			-0.1636	93	MI0001866	MIMAT0001761	UGAGGUAGUAGGUUGUAUGGUU	2
hsa-let-7c-5p	let-7c-5p	GOLT1B	ENST00000540141	ENSG00000111711	51026	0	0	1	1			-0.6474	73	MI0001866	MIMAT0001761	UGAGGUAGUAGGUUGUAUGGUU	2
hsa-let-7c-5p	let-7c-5p	GORASP2		ENSG00000115806	26003	0	1	1	0		CLASH	-0.4691		MI0001866	MIMAT0001761	UGAGGUAGUAGGUUGUAUGGUU	2
hsa-let-7c-5p	let-7c-5p	GPCPD1	ENST00000379019	ENSG00000125772	56261	0	0	1	1			-0.1919	89	MI0001866	MIMAT0001761	UGAGGUAGUAGGUUGUAUGGUU	2
hsa-let-7c-5p	let-7c-5p	GPIHBP1	ENSMUST00000023243	ENSMUSG00000022579	338328	0	0	1	1			-0.1201	42	MI0001866	MIMAT0001761	UGAGGUAGUAGGUUGUAUGGUU	2
hsa-let-7c-5p	let-7c-5p	GPR132	ENST00000329797	ENSG00000183484	29933	0	0	1	1			-0.3153	88	MI0001866	MIMAT0001761	UGAGGUAGUAGGUUGUAUGGUU	2
hsa-let-7c-5p	let-7c-5p	GPR137	ENST00000539851	ENSG00000173264	56834	1	0	1	1	4.88E-06		-0.2283	89	MI0001866	MIMAT0001761	UGAGGUAGUAGGUUGUAUGGUU	3
hsa-let-7c-5p	let-7c-5p	GPR157	ENST00000377411	ENSG00000180758	80045	1	0	0	1	0.0494753			92	MI0001866	MIMAT0001761	UGAGGUAGUAGGUUGUAUGGUU	2
hsa-let-7c-5p	let-7c-5p	GPR26	ENST00000284674	ENSG00000154478	2849	0	0	1	1			-0.1711	96	MI0001866	MIMAT0001761	UGAGGUAGUAGGUUGUAUGGUU	2
hsa-let-7c-5p	let-7c-5p	GPR63	ENST00000229955	ENSG00000112218	81491	1	0	0	1	0.000423549			93	MI0001866	MIMAT0001761	UGAGGUAGUAGGUUGUAUGGUU	2
hsa-let-7c-5p	let-7c-5p	GREB1	ENST00000381486	ENSG00000196208	9687	0	0	1	1			-0.3953	80	MI0001866	MIMAT0001761	UGAGGUAGUAGGUUGUAUGGUU	2
hsa-let-7c-5p	let-7c-5p	GRIK2	ENST00000413795	ENSG00000164418	2898	0	0	1	1			-0.1158	80	MI0001866	MIMAT0001761	UGAGGUAGUAGGUUGUAUGGUU	2
hsa-let-7c-5p	let-7c-5p	GRIK3	ENST00000373091	ENSG00000163873	2899	1	0	1	0	0.00276388		-0.2295		MI0001866	MIMAT0001761	UGAGGUAGUAGGUUGUAUGGUU	2
hsa-let-7c-5p	let-7c-5p	GRIN3A	ENST00000361820	ENSG00000198785	116443	0	0	1	1			-0.2257	80	MI0001866	MIMAT0001761	UGAGGUAGUAGGUUGUAUGGUU	2
hsa-let-7c-5p	let-7c-5p	GRPEL2	ENST00000329271	ENSG00000164284	134266	0	1	1	1		PAR-CLIP	-0.3706	96	MI0001866	MIMAT0001761	UGAGGUAGUAGGUUGUAUGGUU	3
hsa-let-7c-5p	let-7c-5p	GSG1L	ENST00000380898	ENSG00000169181	146395	0	0	1	1			-0.2474	93	MI0001866	MIMAT0001761	UGAGGUAGUAGGUUGUAUGGUU	2
hsa-let-7c-5p	let-7c-5p	GTF2E1	ENST00000283875	ENSG00000153767	2960	1	0	1	0	3.54E-07		-0.203		MI0001866	MIMAT0001761	UGAGGUAGUAGGUUGUAUGGUU	2
hsa-let-7c-5p	let-7c-5p	GTF2I	ENST00000416070	ENSG00000077809	2969	0	0	1	1			-0.4554	87	MI0001866	MIMAT0001761	UGAGGUAGUAGGUUGUAUGGUU	2
hsa-let-7c-5p	let-7c-5p	GXYLT1	ENST00000398675	ENSG00000151233	283464	0	0	1	1			-0.3486	97	MI0001866	MIMAT0001761	UGAGGUAGUAGGUUGUAUGGUU	2
hsa-let-7c-5p	let-7c-5p	GYG2	ENST00000381163	ENSG00000056998	8908	0	0	1	1			-0.6738	95	MI0001866	MIMAT0001761	UGAGGUAGUAGGUUGUAUGGUU	2
hsa-let-7c-5p	let-7c-5p	HAAO	ENST00000294973	ENSG00000162882	23498	1	0	1	0	0.00387783		-0.2738		MI0001866	MIMAT0001761	UGAGGUAGUAGGUUGUAUGGUU	2
hsa-let-7c-5p	let-7c-5p	HABP4	ENST00000375251	ENSG00000130956	22927	0	0	1	1			-0.7523	90	MI0001866	MIMAT0001761	UGAGGUAGUAGGUUGUAUGGUU	2
hsa-let-7c-5p	let-7c-5p	HAND1	ENST00000231121	ENSG00000113196	9421	1	1	1	1	0.000216613	PAR-CLIP	-1.1342	99	MI0001866	MIMAT0001761	UGAGGUAGUAGGUUGUAUGGUU	4
hsa-let-7c-5p	let-7c-5p	HAND2	ENST00000359562	ENSG00000164107	9464	0	0	1	1			-0.2331	64	MI0001866	MIMAT0001761	UGAGGUAGUAGGUUGUAUGGUU	2
hsa-let-7c-5p	let-7c-5p	HAS2	ENST00000303924	ENSG00000170961	3037	0	0	1	1			-0.146	90	MI0001866	MIMAT0001761	UGAGGUAGUAGGUUGUAUGGUU	2
hsa-let-7c-5p	let-7c-5p	HBEGF	ENST00000230990	ENSG00000113070	1839	0	0	1	1			-0.1739	88	MI0001866	MIMAT0001761	UGAGGUAGUAGGUUGUAUGGUU	2
hsa-let-7c-5p	let-7c-5p	HCFC2	ENST00000229330	ENSG00000111727	29915	0	0	1	1			-0.1577	58	MI0001866	MIMAT0001761	UGAGGUAGUAGGUUGUAUGGUU	2
hsa-let-7c-5p	let-7c-5p	HCG9	ENST00000376800	ENSG00000206504	10255	1	0	1	0	8.21E-05		-0.4904		MI0001866	MIMAT0001761	UGAGGUAGUAGGUUGUAUGGUU	2
hsa-let-7c-5p	let-7c-5p	HDLBP	ENST00000391975	ENSG00000115677	3069	0	0	1	1			-0.208	55	MI0001866	MIMAT0001761	UGAGGUAGUAGGUUGUAUGGUU	2
hsa-let-7c-5p	let-7c-5p	HECTD2	ENST00000371667	ENSG00000165338	143279	0	0	1	1			-0.2769	90	MI0001866	MIMAT0001761	UGAGGUAGUAGGUUGUAUGGUU	2
hsa-let-7c-5p	let-7c-5p	HGF	ENST00000354224	ENSG00000019991	3082	1	0	1	0	0.0270488		-0.3843		MI0001866	MIMAT0001761	UGAGGUAGUAGGUUGUAUGGUU	2
hsa-let-7c-5p	let-7c-5p	HIC2	ENST00000407464	ENSG00000169635	23119	0	0	1	1			-0.1064	86	MI0001866	MIMAT0001761	UGAGGUAGUAGGUUGUAUGGUU	2
hsa-let-7c-5p	let-7c-5p	HIF1AN	ENST00000299163	ENSG00000166135	55662	0	0	1	1			-0.1774	71	MI0001866	MIMAT0001761	UGAGGUAGUAGGUUGUAUGGUU	2
hsa-let-7c-5p	let-7c-5p	HIF3A	ENST00000377670	ENSG00000124440	64344	1	0	0	1	0.000343176			86	MI0001866	MIMAT0001761	UGAGGUAGUAGGUUGUAUGGUU	2
hsa-let-7c-5p	let-7c-5p	HLF	ENST00000226067	ENSG00000108924	3131	0	0	1	1			-0.1178	80	MI0001866	MIMAT0001761	UGAGGUAGUAGGUUGUAUGGUU	2
hsa-let-7c-5p	let-7c-5p	HMGA1	ENST00000347617	ENSG00000137309	3159	0	1	1	1		HITS-CLIP;PAR-CLIP	-1.057	98	MI0001866	MIMAT0001761	UGAGGUAGUAGGUUGUAUGGUU	3
hsa-let-7c-5p	let-7c-5p	HMGA2	ENST00000403681	ENSG00000149948	8091	0	1	1	1		Northern blot;Immunocytochemistry;PAR-CLIP;Microarray;Immunofluorescence;HITS-CLIP;qRT-PCR;Luciferase reporter assay;CLASH;Western blot	-0.994	99	MI0001866	MIMAT0001761	UGAGGUAGUAGGUUGUAUGGUU	3
hsa-let-7c-5p	let-7c-5p	HOMER1	ENST00000334082	ENSG00000152413	9456	1	0	1	0	0.0107062		-0.227		MI0001866	MIMAT0001761	UGAGGUAGUAGGUUGUAUGGUU	2
hsa-let-7c-5p	let-7c-5p	HOOK1	ENST00000371208	ENSG00000134709	51361	0	0	1	1			-0.5692	93	MI0001866	MIMAT0001761	UGAGGUAGUAGGUUGUAUGGUU	2
hsa-let-7c-5p	let-7c-5p	HOXA1	ENST00000355633	ENSG00000105991	3198	0	0	1	1			-0.5533	91	MI0001866	MIMAT0001761	UGAGGUAGUAGGUUGUAUGGUU	2
hsa-let-7c-5p	let-7c-5p	HOXA9	ENST00000396345	ENSG00000078399	3205	0	0	1	1			-0.1269	76	MI0001866	MIMAT0001761	UGAGGUAGUAGGUUGUAUGGUU	2
hsa-let-7c-5p	let-7c-5p	HOXC11	ENST00000546378	ENSG00000123388	3227	0	0	1	1			-0.2004	86	MI0001866	MIMAT0001761	UGAGGUAGUAGGUUGUAUGGUU	2
hsa-let-7c-5p	let-7c-5p	HOXD1	ENST00000331462	ENSG00000128645	3231	0	1	1	1		3'LIFE	-1.0537	95	MI0001866	MIMAT0001761	UGAGGUAGUAGGUUGUAUGGUU	3
hsa-let-7c-5p	let-7c-5p	HSPB2	ENST00000304298	ENSG00000170276	3316	1	0	1	0	0.0304661		-0.3842		MI0001866	MIMAT0001761	UGAGGUAGUAGGUUGUAUGGUU	2
hsa-let-7c-5p	let-7c-5p	HTR1E	ENST00000305344	ENSG00000168830	3354	0	0	1	1			-1.1711	98	MI0001866	MIMAT0001761	UGAGGUAGUAGGUUGUAUGGUU	2
hsa-let-7c-5p	let-7c-5p	HTR4	ENSMUST00000027560	ENSMUSG00000026322	3360	0	0	1	1			-0.1674	80	MI0001866	MIMAT0001761	UGAGGUAGUAGGUUGUAUGGUU	2
hsa-let-7c-5p	let-7c-5p	ICMT	ENST00000343813	ENSG00000116237	23463	0	0	1	1			-0.1386	97	MI0001866	MIMAT0001761	UGAGGUAGUAGGUUGUAUGGUU	2
hsa-let-7c-5p	let-7c-5p	ICOS	ENST00000435193	ENSG00000163600	29851	0	0	1	1			-0.9295	97	MI0001866	MIMAT0001761	UGAGGUAGUAGGUUGUAUGGUU	2
hsa-let-7c-5p	let-7c-5p	IGDCC3	ENST00000327987	ENSG00000174498	9543	0	0	1	1			-0.6752	95	MI0001866	MIMAT0001761	UGAGGUAGUAGGUUGUAUGGUU	2
hsa-let-7c-5p	let-7c-5p	IGDCC4	ENST00000352385	ENSG00000103742	57722	0	1	1	1		PAR-CLIP	-0.4937	90	MI0001866	MIMAT0001761	UGAGGUAGUAGGUUGUAUGGUU	3
hsa-let-7c-5p	let-7c-5p	IGF1R	ENST00000268035	ENSG00000140443	3480	0	1	1	1		qRT-PCR;Western blot;Luciferase reporter assay;PAR-CLIP	-0.2657	85	MI0001866	MIMAT0001761	UGAGGUAGUAGGUUGUAUGGUU	3
hsa-let-7c-5p	let-7c-5p	IGF2BP1	ENST00000290341	ENSG00000159217	10642	0	1	1	1		PAR-CLIP	-0.3077	94	MI0001866	MIMAT0001761	UGAGGUAGUAGGUUGUAUGGUU	3
hsa-let-7c-5p	let-7c-5p	IGF2BP2	ENST00000382199	ENSG00000073792	10644	0	0	1	1			-0.7858	95	MI0001866	MIMAT0001761	UGAGGUAGUAGGUUGUAUGGUU	2
hsa-let-7c-5p	let-7c-5p	IGF2BP3	ENST00000258729	ENSG00000136231	10643	0	1	1	1		PAR-CLIP	-1.1418	96	MI0001866	MIMAT0001761	UGAGGUAGUAGGUUGUAUGGUU	3
hsa-let-7c-5p	let-7c-5p	IGSF1	ENST00000370900	ENSG00000147255	3547	0	0	1	1			-0.9638	99	MI0001866	MIMAT0001761	UGAGGUAGUAGGUUGUAUGGUU	2
hsa-let-7c-5p	let-7c-5p	IKBKAP	ENST00000374647	ENSG00000070061	8518	0	0	1	1			-0.699	95	MI0001866	MIMAT0001761	UGAGGUAGUAGGUUGUAUGGUU	2
hsa-let-7c-5p	let-7c-5p	IKBKE	ENST00000367120	ENSG00000143466	9641	1	0	1	1	0.00135673		-0.164	94	MI0001866	MIMAT0001761	UGAGGUAGUAGGUUGUAUGGUU	3
hsa-let-7c-5p	let-7c-5p	IL10	ENST00000423557	ENSG00000136634	3586	0	1	1	1		qRT-PCR;Luciferase reporter assay	-0.1748	93	MI0001866	MIMAT0001761	UGAGGUAGUAGGUUGUAUGGUU	3
hsa-let-7c-5p	let-7c-5p	IL13	ENST00000304506	ENSG00000169194	3596	1	0	1	1	0.000185366		-0.4958	99	MI0001866	MIMAT0001761	UGAGGUAGUAGGUUGUAUGGUU	3
hsa-let-7c-5p	let-7c-5p	IL2	ENST00000226730	ENSG00000109471	3558	1	0	1	0	0.00480519		-0.1162		MI0001866	MIMAT0001761	UGAGGUAGUAGGUUGUAUGGUU	2
hsa-let-7c-5p	let-7c-5p	IL22RA1	ENSMUST00000102546	ENSMUSG00000037157	58985	0	0	1	1			-0.6623	57	MI0001866	MIMAT0001761	UGAGGUAGUAGGUUGUAUGGUU	2
hsa-let-7c-5p	let-7c-5p	IL6		ENSG00000136244	3569	0	1	1	0		qRT-PCR;ELISA;Luciferase reporter assay	-0.1386		MI0001866	MIMAT0001761	UGAGGUAGUAGGUUGUAUGGUU	2
hsa-let-7c-5p	let-7c-5p	INSR	ENST00000341500	ENSG00000171105	3643	0	0	1	1			-0.3863	82	MI0001866	MIMAT0001761	UGAGGUAGUAGGUUGUAUGGUU	2
hsa-let-7c-5p	let-7c-5p	INTS2	ENST00000444766	ENSG00000108506	57508	0	0	1	1			-0.3717	74	MI0001866	MIMAT0001761	UGAGGUAGUAGGUUGUAUGGUU	2
hsa-let-7c-5p	let-7c-5p	IPO9	ENST00000361565	ENSG00000198700	55705	0	1	0	1		HITS-CLIP		21	MI0001866	MIMAT0001761	UGAGGUAGUAGGUUGUAUGGUU	2
hsa-let-7c-5p	let-7c-5p	IQCB1	ENST00000310864	ENSG00000173226	9657	0	0	1	1			-1.0918	97	MI0001866	MIMAT0001761	UGAGGUAGUAGGUUGUAUGGUU	2
hsa-let-7c-5p	let-7c-5p	IQCC	ENST00000291358	ENSG00000160051	55721	1	0	1	0	0.0474603		-0.1349		MI0001866	MIMAT0001761	UGAGGUAGUAGGUUGUAUGGUU	2
hsa-let-7c-5p	let-7c-5p	IQGAP3	ENST00000368239	ENSG00000183856	128239	1	0	1	0	0.00457177		-0.1109		MI0001866	MIMAT0001761	UGAGGUAGUAGGUUGUAUGGUU	2
hsa-let-7c-5p	let-7c-5p	IRS2	ENST00000375856	ENSG00000185950	8660	0	0	1	1			-0.3305	94	MI0001866	MIMAT0001761	UGAGGUAGUAGGUUGUAUGGUU	2
hsa-let-7c-5p	let-7c-5p	ISLR	ENST00000249842	ENSG00000129009	3671	1	0	1	1	0.00157436		-0.5095	98	MI0001866	MIMAT0001761	UGAGGUAGUAGGUUGUAUGGUU	3
hsa-let-7c-5p	let-7c-5p	ITGA1	ENST00000282588	ENSG00000213949	3672	0	0	1	1			-1.2112	68	MI0001866	MIMAT0001761	UGAGGUAGUAGGUUGUAUGGUU	2
hsa-let-7c-5p	let-7c-5p	ITGB3	ENST00000559488	ENSG00000259207	3690	0	1	1	1		qRT-PCR;Western blot;Immunocytochemistry;Luciferase reporter assay	-0.5343	90	MI0001866	MIMAT0001761	UGAGGUAGUAGGUUGUAUGGUU	3
hsa-let-7c-5p	let-7c-5p	ITGB8	ENST00000222573	ENSG00000105855	3696	0	0	1	1			-0.1705	87	MI0001866	MIMAT0001761	UGAGGUAGUAGGUUGUAUGGUU	2
hsa-let-7c-5p	let-7c-5p	ITSN1	ENST00000379960	ENSG00000205726	6453	0	0	1	1			-0.1151	83	MI0001866	MIMAT0001761	UGAGGUAGUAGGUUGUAUGGUU	2
hsa-let-7c-5p	let-7c-5p	KATNAL1	ENST00000380615	ENSG00000102781	84056	0	0	1	1			-0.1454	69	MI0001866	MIMAT0001761	UGAGGUAGUAGGUUGUAUGGUU	2
hsa-let-7c-5p	let-7c-5p	KCNC1	ENST00000379472	ENSG00000129159	3746	0	0	1	1			-0.2865	90	MI0001866	MIMAT0001761	UGAGGUAGUAGGUUGUAUGGUU	2
hsa-let-7c-5p	let-7c-5p	KCNC2	ENST00000548513	ENSG00000166006	3747	0	0	1	1			-0.692	91	MI0001866	MIMAT0001761	UGAGGUAGUAGGUUGUAUGGUU	2
hsa-let-7c-5p	let-7c-5p	KCNC4	ENST00000369787	ENSG00000116396	3749	0	0	1	1			-0.7367	49	MI0001866	MIMAT0001761	UGAGGUAGUAGGUUGUAUGGUU	2
hsa-let-7c-5p	let-7c-5p	KCNJ11	ENST00000339994	ENSG00000187486	3767	0	0	1	1			-0.9288	98	MI0001866	MIMAT0001761	UGAGGUAGUAGGUUGUAUGGUU	2
hsa-let-7c-5p	let-7c-5p	KCNK6	ENST00000263372	ENSG00000099337	9424	0	0	1	1			-0.4465	0	MI0001866	MIMAT0001761	UGAGGUAGUAGGUUGUAUGGUU	2
hsa-let-7c-5p	let-7c-5p	KCTD16	ENST00000507359	ENSG00000183775	57528	0	0	1	1			-0.3152	88	MI0001866	MIMAT0001761	UGAGGUAGUAGGUUGUAUGGUU	2
hsa-let-7c-5p	let-7c-5p	KCTD17	ENST00000402077	ENSG00000100379	79734	0	0	1	1			-0.1393	99	MI0001866	MIMAT0001761	UGAGGUAGUAGGUUGUAUGGUU	2
hsa-let-7c-5p	let-7c-5p	KCTD21	ENST00000340067	ENSG00000188997	283219	0	1	1	1		PAR-CLIP	-0.5247	98	MI0001866	MIMAT0001761	UGAGGUAGUAGGUUGUAUGGUU	3
hsa-let-7c-5p	let-7c-5p	KDM3A	ENST00000409556	ENSG00000115548	55818	0	0	1	1			-0.2639	92	MI0001866	MIMAT0001761	UGAGGUAGUAGGUUGUAUGGUU	2
hsa-let-7c-5p	let-7c-5p	KHNYN	ENST00000251343	ENSG00000100441	23351	0	0	1	1			-0.4677	55	MI0001866	MIMAT0001761	UGAGGUAGUAGGUUGUAUGGUU	2
hsa-let-7c-5p	let-7c-5p	KIAA0391	ENST00000534898	ENSG00000100890	9692	0	1	1	1		PAR-CLIP	-0.4132	14	MI0001866	MIMAT0001761	UGAGGUAGUAGGUUGUAUGGUU	3
hsa-let-7c-5p	let-7c-5p	KIAA0895L	ENST00000561621	ENSG00000196123	653319	0	0	1	1			-0.2136	69	MI0001866	MIMAT0001761	UGAGGUAGUAGGUUGUAUGGUU	2
hsa-let-7c-5p	let-7c-5p	KIAA0930	ENST00000336156	ENSG00000100364	23313	0	1	0	1		PAR-CLIP		62	MI0001866	MIMAT0001761	UGAGGUAGUAGGUUGUAUGGUU	2
hsa-let-7c-5p	let-7c-5p	KIAA1274	ENST00000263563	ENSG00000107719	27143	1	0	1	0	0.00071214		-0.6854		MI0001866	MIMAT0001761	UGAGGUAGUAGGUUGUAUGGUU	2
hsa-let-7c-5p	let-7c-5p	KIAA1324	ENST00000369938	ENSG00000116299	57535	1	0	1	0	0.000147072		-0.551		MI0001866	MIMAT0001761	UGAGGUAGUAGGUUGUAUGGUU	2
hsa-let-7c-5p	let-7c-5p	KIAA1539	ENST00000378554	ENSG00000005238	80256	1	0	1	0	0.021301		-0.4054		MI0001866	MIMAT0001761	UGAGGUAGUAGGUUGUAUGGUU	2
hsa-let-7c-5p	let-7c-5p	KIAA1919	ENST00000368847	ENSG00000173214	91749	0	0	1	1			-0.1119	69	MI0001866	MIMAT0001761	UGAGGUAGUAGGUUGUAUGGUU	2
hsa-let-7c-5p	let-7c-5p	KIF1B	ENSMUST00000030806	ENSMUSG00000063077	23095	0	1	1	1		CLASH	-0.6913	76	MI0001866	MIMAT0001761	UGAGGUAGUAGGUUGUAUGGUU	3
hsa-let-7c-5p	let-7c-5p	KIF27	ENST00000297814	ENSG00000165115	55582	1	1	1	0	0.0135088	PAR-CLIP	-1.047		MI0001866	MIMAT0001761	UGAGGUAGUAGGUUGUAUGGUU	3
hsa-let-7c-5p	let-7c-5p	KIFC2	ENSMUST00000004294	ENSMUSG00000004187	90990	1	0	1	1	0.00809748		-0.2242	77	MI0001866	MIMAT0001761	UGAGGUAGUAGGUUGUAUGGUU	3
hsa-let-7c-5p	let-7c-5p	KLF8	ENST00000468660	ENSG00000102349	11279	0	0	1	1			-0.2972	67	MI0001866	MIMAT0001761	UGAGGUAGUAGGUUGUAUGGUU	2
hsa-let-7c-5p	let-7c-5p	KLF9	ENST00000377126	ENSG00000119138	687	0	0	1	1			-1.1484	88	MI0001866	MIMAT0001761	UGAGGUAGUAGGUUGUAUGGUU	2
hsa-let-7c-5p	let-7c-5p	KLHDC8B	ENST00000332780	ENSG00000185909	200942	1	1	1	1	0.0207083	PAR-CLIP	-0.7326	99	MI0001866	MIMAT0001761	UGAGGUAGUAGGUUGUAUGGUU	4
hsa-let-7c-5p	let-7c-5p	KLHL13	ENST00000371882	ENSG00000003096	90293	0	0	1	1			-0.4741	87	MI0001866	MIMAT0001761	UGAGGUAGUAGGUUGUAUGGUU	2
hsa-let-7c-5p	let-7c-5p	KLHL31	ENST00000370905	ENSG00000124743	401265	0	0	1	1			-1.058	96	MI0001866	MIMAT0001761	UGAGGUAGUAGGUUGUAUGGUU	2
hsa-let-7c-5p	let-7c-5p	KLHL6	ENST00000341319	ENSG00000172578	89857	0	0	1	1			-0.1303	81	MI0001866	MIMAT0001761	UGAGGUAGUAGGUUGUAUGGUU	2
hsa-let-7c-5p	let-7c-5p	KLK10	ENST00000309958	ENSG00000129451	5655	1	0	1	1	0.000379913		-0.1839	92	MI0001866	MIMAT0001761	UGAGGUAGUAGGUUGUAUGGUU	3
hsa-let-7c-5p	let-7c-5p	KLK6	ENST00000310157	ENSG00000167755	5653	1	0	1	0	0.029912		-0.1834		MI0001866	MIMAT0001761	UGAGGUAGUAGGUUGUAUGGUU	2
hsa-let-7c-5p	let-7c-5p	KMT2D	ENST00000301067	ENSG00000167548	8085	0	1	0	1		PAR-CLIP		70	MI0001866	MIMAT0001761	UGAGGUAGUAGGUUGUAUGGUU	2
hsa-let-7c-5p	let-7c-5p	KPNA4	ENST00000334256	ENSG00000186432	3840	0	0	1	1			-0.1809	81	MI0001866	MIMAT0001761	UGAGGUAGUAGGUUGUAUGGUU	2
hsa-let-7c-5p	let-7c-5p	KPNA5	ENST00000368564	ENSG00000196911	3841	0	1	0	1		HITS-CLIP;PAR-CLIP		97	MI0001866	MIMAT0001761	UGAGGUAGUAGGUUGUAUGGUU	2
hsa-let-7c-5p	let-7c-5p	KREMEN1	ENST00000400335	ENSG00000183762	83999	0	1	1	1		PAR-CLIP	-0.1553	89	MI0001866	MIMAT0001761	UGAGGUAGUAGGUUGUAUGGUU	3
hsa-let-7c-5p	let-7c-5p	KRT5	ENST00000252242	ENSG00000186081	3852	1	0	1	0	0.000137733		-1.014		MI0001866	MIMAT0001761	UGAGGUAGUAGGUUGUAUGGUU	2
hsa-let-7c-5p	let-7c-5p	L2HGDH	ENST00000267436	ENSG00000087299	79944	0	0	1	1			-0.1769	78	MI0001866	MIMAT0001761	UGAGGUAGUAGGUUGUAUGGUU	2
hsa-let-7c-5p	let-7c-5p	LAMP2	ENSMUST00000016678	ENSMUSG00000016534	3920	0	0	1	1			-0.4081	21	MI0001866	MIMAT0001761	UGAGGUAGUAGGUUGUAUGGUU	2
hsa-let-7c-5p	let-7c-5p	LBR	ENST00000272163	ENSG00000143815	3930	0	0	1	1			-1.0405	95	MI0001866	MIMAT0001761	UGAGGUAGUAGGUUGUAUGGUU	2
hsa-let-7c-5p	let-7c-5p	LCE2A	ENST00000368779	ENSG00000187173	353139	1	0	1	0	0.00274178		-0.1146		MI0001866	MIMAT0001761	UGAGGUAGUAGGUUGUAUGGUU	2
hsa-let-7c-5p	let-7c-5p	LCORL	ENST00000326877	ENSG00000178177	254251	0	0	1	1			-0.3618	70	MI0001866	MIMAT0001761	UGAGGUAGUAGGUUGUAUGGUU	2
hsa-let-7c-5p	let-7c-5p	LECT2		ENSG00000145826	3950	0	1	1	0		CLASH	-1.0981		MI0001866	MIMAT0001761	UGAGGUAGUAGGUUGUAUGGUU	2
hsa-let-7c-5p	let-7c-5p	LEPROTL1	ENST00000321250	ENSG00000104660	23484	0	0	1	1			-0.5573	70	MI0001866	MIMAT0001761	UGAGGUAGUAGGUUGUAUGGUU	2
hsa-let-7c-5p	let-7c-5p	LGR4	ENST00000379214	ENSG00000205213	55366	0	0	1	1			-0.9847	93	MI0001866	MIMAT0001761	UGAGGUAGUAGGUUGUAUGGUU	2
hsa-let-7c-5p	let-7c-5p	LHCGR	ENST00000294954	ENSG00000138039	3973	1	0	1	0	0.00638278		-0.7895		MI0001866	MIMAT0001761	UGAGGUAGUAGGUUGUAUGGUU	2
hsa-let-7c-5p	let-7c-5p	LIMD2	ENST00000259006	ENSG00000136490	80774	0	1	1	1		PAR-CLIP	-0.192	97	MI0001866	MIMAT0001761	UGAGGUAGUAGGUUGUAUGGUU	3
hsa-let-7c-5p	let-7c-5p	LIMK2	ENST00000331728	ENSG00000182541	3985	0	0	1	1			-0.2947	88	MI0001866	MIMAT0001761	UGAGGUAGUAGGUUGUAUGGUU	2
hsa-let-7c-5p	let-7c-5p	LIN28A	ENST00000326279	ENSG00000131914	79727	0	0	1	1			-0.8719	98	MI0001866	MIMAT0001761	UGAGGUAGUAGGUUGUAUGGUU	2
hsa-let-7c-5p	let-7c-5p	LIN28B	ENST00000345080	ENSG00000187772	389421	0	0	1	1			-0.4161	97	MI0001866	MIMAT0001761	UGAGGUAGUAGGUUGUAUGGUU	2
hsa-let-7c-5p	let-7c-5p	LINGO1	ENST00000355300	ENSG00000169783	84894	0	0	1	1			-0.3251	83	MI0001866	MIMAT0001761	UGAGGUAGUAGGUUGUAUGGUU	2
hsa-let-7c-5p	let-7c-5p	LIPH	ENST00000296252	ENSG00000163898	200879	1	0	1	1	1.30E-05		-0.4859	93	MI0001866	MIMAT0001761	UGAGGUAGUAGGUUGUAUGGUU	3
hsa-let-7c-5p	let-7c-5p	LIPT2	ENST00000310109	ENSG00000175536	387787	0	0	1	1			-0.9046	99	MI0001866	MIMAT0001761	UGAGGUAGUAGGUUGUAUGGUU	2
hsa-let-7c-5p	let-7c-5p	LMX1A	ENST00000342310	ENSG00000162761	4009	0	0	1	1			-0.4625	94	MI0001866	MIMAT0001761	UGAGGUAGUAGGUUGUAUGGUU	2
hsa-let-7c-5p	let-7c-5p	LOR	ENST00000368742	ENSG00000203782	4014	1	0	1	1	0.00253038		-0.8236	97	MI0001866	MIMAT0001761	UGAGGUAGUAGGUUGUAUGGUU	3
hsa-let-7c-5p	let-7c-5p	LPGAT1	ENST00000366997	ENSG00000123684	9926	0	0	1	1			-0.1034	89	MI0001866	MIMAT0001761	UGAGGUAGUAGGUUGUAUGGUU	2
hsa-let-7c-5p	let-7c-5p	LRIG2	ENST00000361127	ENSG00000198799	9860	1	0	1	1	5.74E-07		-1.3011	97	MI0001866	MIMAT0001761	UGAGGUAGUAGGUUGUAUGGUU	3
hsa-let-7c-5p	let-7c-5p	LRIG3	ENST00000379141	ENSG00000139263	121227	1	1	1	1	0.00216248	PAR-CLIP	-1.32	99	MI0001866	MIMAT0001761	UGAGGUAGUAGGUUGUAUGGUU	4
hsa-let-7c-5p	let-7c-5p	LRP11	ENSMUST00000130590	ENSMUSG00000019796	84918	0	0	1	1			-0.4999	95	MI0001866	MIMAT0001761	UGAGGUAGUAGGUUGUAUGGUU	2
hsa-let-7c-5p	let-7c-5p	LRRC17	ENST00000249377	ENSG00000128606	10234	1	0	1	0	0.0332858		-1.1676		MI0001866	MIMAT0001761	UGAGGUAGUAGGUUGUAUGGUU	2
hsa-let-7c-5p	let-7c-5p	LRRC20	ENST00000355790	ENSG00000172731	55222	0	1	1	1		PAR-CLIP	-0.2031	86	MI0001866	MIMAT0001761	UGAGGUAGUAGGUUGUAUGGUU	3
hsa-let-7c-5p	let-7c-5p	LSM11	ENST00000286307	ENSG00000155858	134353	0	0	1	1			-0.287	89	MI0001866	MIMAT0001761	UGAGGUAGUAGGUUGUAUGGUU	2
hsa-let-7c-5p	let-7c-5p	LTA4H	ENST00000228740	ENSG00000111144	4048	1	1	0	0	0.000144345	CLASH			MI0001866	MIMAT0001761	UGAGGUAGUAGGUUGUAUGGUU	2
hsa-let-7c-5p	let-7c-5p	LYN		ENSG00000254087	4067	0	1	1	0		PAR-CLIP	-0.1948		MI0001866	MIMAT0001761	UGAGGUAGUAGGUUGUAUGGUU	2
hsa-let-7c-5p	let-7c-5p	LYPLA2	ENST00000374503	ENSG00000011009	11313	1	0	1	0	0.0489095		-0.1557		MI0001866	MIMAT0001761	UGAGGUAGUAGGUUGUAUGGUU	2
hsa-let-7c-5p	let-7c-5p	LYVE1	ENST00000256178	ENSG00000133800	10894	0	0	1	1			-0.2696	91	MI0001866	MIMAT0001761	UGAGGUAGUAGGUUGUAUGGUU	2
hsa-let-7c-5p	let-7c-5p	MAP3K1	ENST00000399503	ENSG00000095015	4214	0	0	1	1			-1.2313	94	MI0001866	MIMAT0001761	UGAGGUAGUAGGUUGUAUGGUU	2
hsa-let-7c-5p	let-7c-5p	MAP4K3	ENST00000263881	ENSG00000011566	8491	1	1	1	1	0.000141871	qRT-PCR;Western blot;Immunocytochemistry;Luciferase reporter assay	-1.3407	99	MI0001866	MIMAT0001761	UGAGGUAGUAGGUUGUAUGGUU	4
hsa-let-7c-5p	let-7c-5p	MAP4K4	ENST00000413150	ENSG00000071054	9448	0	0	1	1			-0.5811	69	MI0001866	MIMAT0001761	UGAGGUAGUAGGUUGUAUGGUU	2
hsa-let-7c-5p	let-7c-5p	MAPK6	ENST00000261845	ENSG00000069956	5597	0	1	1	1		PAR-CLIP	-1.277	98	MI0001866	MIMAT0001761	UGAGGUAGUAGGUUGUAUGGUU	3
hsa-let-7c-5p	let-7c-5p	MARS2	ENST00000282276	ENSG00000247626	92935	0	0	1	1			-0.4695	97	MI0001866	MIMAT0001761	UGAGGUAGUAGGUUGUAUGGUU	2
hsa-let-7c-5p	let-7c-5p	MASP1	ENSMUST00000089883	ENSMUSG00000022887	5648	0	0	1	1			-0.7187	91	MI0001866	MIMAT0001761	UGAGGUAGUAGGUUGUAUGGUU	2
hsa-let-7c-5p	let-7c-5p	MBD2	ENST00000256429	ENSG00000134046	8932	0	1	0	1		PAR-CLIP		27	MI0001866	MIMAT0001761	UGAGGUAGUAGGUUGUAUGGUU	2
hsa-let-7c-5p	let-7c-5p	MBD6	ENST00000355673	ENSG00000166987	114785	1	0	1	0	0.0161659		-0.1553		MI0001866	MIMAT0001761	UGAGGUAGUAGGUUGUAUGGUU	2
hsa-let-7c-5p	let-7c-5p	MBTPS2	ENST00000379484	ENSG00000012174	51360	0	0	1	1			-0.1605	86	MI0001866	MIMAT0001761	UGAGGUAGUAGGUUGUAUGGUU	2
hsa-let-7c-5p	let-7c-5p	MCCC2	ENST00000340941	ENSG00000131844	64087	1	0	1	0	0.00157826		-0.2672		MI0001866	MIMAT0001761	UGAGGUAGUAGGUUGUAUGGUU	2
hsa-let-7c-5p	let-7c-5p	MCF2L2		ENSG00000053524	23101	0	1	1	0		HITS-CLIP;PAR-CLIP	-0.1122		MI0001866	MIMAT0001761	UGAGGUAGUAGGUUGUAUGGUU	2
hsa-let-7c-5p	let-7c-5p	MCM5	ENST00000216122	ENSG00000100297	4174	1	0	1	0	1.53E-06		-0.1105		MI0001866	MIMAT0001761	UGAGGUAGUAGGUUGUAUGGUU	2
hsa-let-7c-5p	let-7c-5p	MCPH1	ENST00000344683	ENSG00000147316	79648	1	0	1	0	0.00861945		-0.1434		MI0001866	MIMAT0001761	UGAGGUAGUAGGUUGUAUGGUU	2
hsa-let-7c-5p	let-7c-5p	MDC1	ENST00000376406	ENSG00000137337	9656	1	0	1	0	0.01886		-0.2907		MI0001866	MIMAT0001761	UGAGGUAGUAGGUUGUAUGGUU	2
hsa-let-7c-5p	let-7c-5p	MDFI	ENST00000373050	ENSG00000112559	4188	1	0	1	1	0.00132087		-0.1122	82	MI0001866	MIMAT0001761	UGAGGUAGUAGGUUGUAUGGUU	3
hsa-let-7c-5p	let-7c-5p	MDM4	ENST00000391947	ENSG00000198625	4194	0	1	1	1		PAR-CLIP	-0.6413	98	MI0001866	MIMAT0001761	UGAGGUAGUAGGUUGUAUGGUU	3
hsa-let-7c-5p	let-7c-5p	MED10	ENST00000255764	ENSG00000133398	84246	1	0	1	0	0.000732267		-0.3967		MI0001866	MIMAT0001761	UGAGGUAGUAGGUUGUAUGGUU	2
hsa-let-7c-5p	let-7c-5p	MED28	ENST00000237380	ENSG00000118579	80306	1	0	1	1	5.77E-05		-1.2044	85	MI0001866	MIMAT0001761	UGAGGUAGUAGGUUGUAUGGUU	3
hsa-let-7c-5p	let-7c-5p	MED8	ENST00000372457	ENSG00000159479	112950	0	0	1	1			-1.1393	99	MI0001866	MIMAT0001761	UGAGGUAGUAGGUUGUAUGGUU	2
hsa-let-7c-5p	let-7c-5p	MEF2C	ENST00000340208	ENSG00000081189	4208	0	1	0	1		CLASH		35	MI0001866	MIMAT0001761	UGAGGUAGUAGGUUGUAUGGUU	2
hsa-let-7c-5p	let-7c-5p	MEIS2	ENST00000397624	ENSG00000134138	4212	0	0	1	1			-0.639	89	MI0001866	MIMAT0001761	UGAGGUAGUAGGUUGUAUGGUU	2
hsa-let-7c-5p	let-7c-5p	MEIS3	ENSMUST00000176506	ENSMUSG00000041420	56917	0	0	1	1			-0.3742	92	MI0001866	MIMAT0001761	UGAGGUAGUAGGUUGUAUGGUU	2
hsa-let-7c-5p	let-7c-5p	MESDC1	ENST00000267984	ENSG00000140406	59274	0	1	1	1		CLASH	-0.2916	92	MI0001866	MIMAT0001761	UGAGGUAGUAGGUUGUAUGGUU	3
hsa-let-7c-5p	let-7c-5p	MFAP3L	ENST00000393704	ENSG00000198948	9848	0	0	1	1			-0.1323	81	MI0001866	MIMAT0001761	UGAGGUAGUAGGUUGUAUGGUU	2
hsa-let-7c-5p	let-7c-5p	MFSD4	ENST00000367147	ENSG00000174514	148808	0	0	1	1			-0.5107	96	MI0001866	MIMAT0001761	UGAGGUAGUAGGUUGUAUGGUU	2
hsa-let-7c-5p	let-7c-5p	MFSD8		ENSG00000164073	256471	0	1	1	0		PAR-CLIP	-0.7573		MI0001866	MIMAT0001761	UGAGGUAGUAGGUUGUAUGGUU	2
hsa-let-7c-5p	let-7c-5p	MGAT4A	ENST00000264968	ENSG00000071073	11320	1	0	1	1	1.55E-06		-0.1071	80	MI0001866	MIMAT0001761	UGAGGUAGUAGGUUGUAUGGUU	3
hsa-let-7c-5p	let-7c-5p	MIB1	ENST00000261537	ENSG00000101752	57534	0	0	1	1			-0.101	86	MI0001866	MIMAT0001761	UGAGGUAGUAGGUUGUAUGGUU	2
hsa-let-7c-5p	let-7c-5p	MICB		ENSG00000204516	4277	0	1	1	0		3'LIFE	-0.1636		MI0001866	MIMAT0001761	UGAGGUAGUAGGUUGUAUGGUU	2
hsa-let-7c-5p	let-7c-5p	MIOS	ENST00000340080	ENSG00000164654	54468	0	0	1	1			-0.1221	88	MI0001866	MIMAT0001761	UGAGGUAGUAGGUUGUAUGGUU	2
hsa-let-7c-5p	let-7c-5p	MLLT10	ENST00000377072	ENSG00000078403	8028	0	1	1	1		PAR-CLIP	-0.2416	88	MI0001866	MIMAT0001761	UGAGGUAGUAGGUUGUAUGGUU	3
hsa-let-7c-5p	let-7c-5p	MLXIP	ENST00000319080	ENSG00000175727	22877	0	0	1	1			-0.1078	47	MI0001866	MIMAT0001761	UGAGGUAGUAGGUUGUAUGGUU	2
hsa-let-7c-5p	let-7c-5p	MMP11	ENST00000215743	ENSG00000099953	4320	0	0	1	1			-0.5036	92	MI0001866	MIMAT0001761	UGAGGUAGUAGGUUGUAUGGUU	2
hsa-let-7c-5p	let-7c-5p	MRC1	ENST00000239761	ENSG00000260314	4360	1	0	1	0	0.0320717		-0.2848		MI0001866	MIMAT0001761	UGAGGUAGUAGGUUGUAUGGUU	2
hsa-let-7c-5p	let-7c-5p	MRS2	ENST00000378386	ENSG00000124532	57380	0	0	1	1			-1.2407	54	MI0001866	MIMAT0001761	UGAGGUAGUAGGUUGUAUGGUU	2
hsa-let-7c-5p	let-7c-5p	MSI2	ENST00000284073	ENSG00000153944	124540	0	1	0	1		PAR-CLIP		85	MI0001866	MIMAT0001761	UGAGGUAGUAGGUUGUAUGGUU	2
hsa-let-7c-5p	let-7c-5p	MSN	ENST00000360270	ENSG00000147065	4478	0	0	1	1			-0.6127	86	MI0001866	MIMAT0001761	UGAGGUAGUAGGUUGUAUGGUU	2
hsa-let-7c-5p	let-7c-5p	MSR1	ENSMUST00000170091	ENSMUSG00000025044	4481	0	0	1	1			-0.4004	91	MI0001866	MIMAT0001761	UGAGGUAGUAGGUUGUAUGGUU	2
hsa-let-7c-5p	let-7c-5p	MTDH	ENST00000336273	ENSG00000147649	92140	0	0	1	1			-0.2941	47	MI0001866	MIMAT0001761	UGAGGUAGUAGGUUGUAUGGUU	2
hsa-let-7c-5p	let-7c-5p	MTOR		ENSG00000198793	2475	0	1	1	0		Luciferase reporter assay	-0.1804		MI0001866	MIMAT0001761	UGAGGUAGUAGGUUGUAUGGUU	2
hsa-let-7c-5p	let-7c-5p	MTPN	ENSMUST00000031866	ENSMUSG00000029840	136319	0	0	1	1			-0.1039	80	MI0001866	MIMAT0001761	UGAGGUAGUAGGUUGUAUGGUU	2
hsa-let-7c-5p	let-7c-5p	MTUS1	ENST00000381869	ENSG00000129422	57509	0	1	1	1		PAR-CLIP	-0.4509	91	MI0001866	MIMAT0001761	UGAGGUAGUAGGUUGUAUGGUU	3
hsa-let-7c-5p	let-7c-5p	MUC3A	ENST00000379458	ENSG00000169894	4584	1	0	1	0	0.0029297		-0.7582		MI0001866	MIMAT0001761	UGAGGUAGUAGGUUGUAUGGUU	2
hsa-let-7c-5p	let-7c-5p	MUC4	ENST00000346145	ENSG00000145113	4585	1	0	1	0	0.0157744		-0.5206		MI0001866	MIMAT0001761	UGAGGUAGUAGGUUGUAUGGUU	2
hsa-let-7c-5p	let-7c-5p	MXD1	ENST00000264444	ENSG00000059728	4084	0	1	1	1		PAR-CLIP	-0.5059	97	MI0001866	MIMAT0001761	UGAGGUAGUAGGUUGUAUGGUU	3
hsa-let-7c-5p	let-7c-5p	MYC	ENST00000377970	ENSG00000136997	4609	1	1	1	0	7.35E-08	TRAP;Northern blot;Western blot;Luciferase reporter assay	-0.2094		MI0001866	MIMAT0001761	UGAGGUAGUAGGUUGUAUGGUU	3
hsa-let-7c-5p	let-7c-5p	MYCBP	ENST00000397572	ENSG00000214114	26292	0	0	1	1			-0.2645	92	MI0001866	MIMAT0001761	UGAGGUAGUAGGUUGUAUGGUU	2
hsa-let-7c-5p	let-7c-5p	MYCN	ENST00000281043	ENSG00000134323	4613	0	0	1	1			-0.2778	92	MI0001866	MIMAT0001761	UGAGGUAGUAGGUUGUAUGGUU	2
hsa-let-7c-5p	let-7c-5p	MYO1F	ENST00000338257	ENSG00000142347	4542	0	0	1	1			-1.2956	97	MI0001866	MIMAT0001761	UGAGGUAGUAGGUUGUAUGGUU	2
hsa-let-7c-5p	let-7c-5p	MYO5B	ENST00000285039	ENSG00000167306	4645	0	0	1	1			-0.6119	81	MI0001866	MIMAT0001761	UGAGGUAGUAGGUUGUAUGGUU	2
hsa-let-7c-5p	let-7c-5p	MYO9A		ENSG00000066933	4649	0	1	1	0		CLASH	-0.1234		MI0001866	MIMAT0001761	UGAGGUAGUAGGUUGUAUGGUU	2
hsa-let-7c-5p	let-7c-5p	MZF1	ENST00000215057	ENSG00000099326	7593	1	0	1	0	0.00633961		-0.2362		MI0001866	MIMAT0001761	UGAGGUAGUAGGUUGUAUGGUU	2
hsa-let-7c-5p	let-7c-5p	NAA15	ENSMUST00000029303	ENSMUSG00000063273	80155	0	0	1	1			-0.1104	48	MI0001866	MIMAT0001761	UGAGGUAGUAGGUUGUAUGGUU	2
hsa-let-7c-5p	let-7c-5p	NAA20	ENST00000310450	ENSG00000173418	51126	0	1	0	1		PAR-CLIP		87	MI0001866	MIMAT0001761	UGAGGUAGUAGGUUGUAUGGUU	2
hsa-let-7c-5p	let-7c-5p	NAA30	ENST00000556492	ENSG00000139977	122830	0	1	1	1		PAR-CLIP	-0.2768	80	MI0001866	MIMAT0001761	UGAGGUAGUAGGUUGUAUGGUU	3
hsa-let-7c-5p	let-7c-5p	NAP1L1	ENST00000261182	ENSG00000187109	4673	0	1	1	1		HITS-CLIP	-0.6473	33	MI0001866	MIMAT0001761	UGAGGUAGUAGGUUGUAUGGUU	3
hsa-let-7c-5p	let-7c-5p	NAPEPLD	ENST00000417955	ENSG00000161048	222236	0	0	1	1			-0.1878	75	MI0001866	MIMAT0001761	UGAGGUAGUAGGUUGUAUGGUU	2
hsa-let-7c-5p	let-7c-5p	NARS2	ENST00000281038	ENSG00000137513	79731	1	0	1	0	7.64E-06		-0.2046		MI0001866	MIMAT0001761	UGAGGUAGUAGGUUGUAUGGUU	2
hsa-let-7c-5p	let-7c-5p	NAT14	ENST00000205194	ENSG00000090971	57106	1	0	1	0	0.00720116		-0.1086		MI0001866	MIMAT0001761	UGAGGUAGUAGGUUGUAUGGUU	2
hsa-let-7c-5p	let-7c-5p	NAT8L	ENST00000331662	ENSG00000185818	339983	0	1	0	1		PAR-CLIP		92	MI0001866	MIMAT0001761	UGAGGUAGUAGGUUGUAUGGUU	2
hsa-let-7c-5p	let-7c-5p	NCOA1	ENST00000405141	ENSG00000084676	8648	0	0	1	1			-0.1554	56	MI0001866	MIMAT0001761	UGAGGUAGUAGGUUGUAUGGUU	2
hsa-let-7c-5p	let-7c-5p	NCOA3	ENSMUST00000088095	ENSMUSG00000027678	8202	0	1	1	1		PAR-CLIP	-0.1175	89	MI0001866	MIMAT0001761	UGAGGUAGUAGGUUGUAUGGUU	3
hsa-let-7c-5p	let-7c-5p	NDST2	ENST00000309979	ENSG00000166507	8509	1	0	1	1	2.22E-05		-0.3357	97	MI0001866	MIMAT0001761	UGAGGUAGUAGGUUGUAUGGUU	3
hsa-let-7c-5p	let-7c-5p	NEFM	ENST00000433454	ENSG00000104722	4741	0	0	1	1			-0.3429	92	MI0001866	MIMAT0001761	UGAGGUAGUAGGUUGUAUGGUU	2
hsa-let-7c-5p	let-7c-5p	NEK3	ENST00000339406	ENSG00000136098	4752	1	0	1	1	0.000833818		-0.7481	99	MI0001866	MIMAT0001761	UGAGGUAGUAGGUUGUAUGGUU	3
hsa-let-7c-5p	let-7c-5p	NGF	ENST00000369512	ENSG00000134259	4803	0	0	1	1			-0.5282	99	MI0001866	MIMAT0001761	UGAGGUAGUAGGUUGUAUGGUU	2
hsa-let-7c-5p	let-7c-5p	NHLRC2	ENST00000369301	ENSG00000196865	374354	0	1	0	1		HITS-CLIP		83	MI0001866	MIMAT0001761	UGAGGUAGUAGGUUGUAUGGUU	2
hsa-let-7c-5p	let-7c-5p	NHLRC3	ENST00000470258	ENSG00000188811	387921	0	1	1	1		PAR-CLIP	-1.104	96	MI0001866	MIMAT0001761	UGAGGUAGUAGGUUGUAUGGUU	3
hsa-let-7c-5p	let-7c-5p	NID2	ENST00000216286	ENSG00000087303	22795	1	0	1	1	0.00159847		-0.1821	91	MI0001866	MIMAT0001761	UGAGGUAGUAGGUUGUAUGGUU	3
hsa-let-7c-5p	let-7c-5p	NIPA1	ENST00000337435	ENSG00000170113	123606	0	0	1	1			-0.1117	56	MI0001866	MIMAT0001761	UGAGGUAGUAGGUUGUAUGGUU	2
hsa-let-7c-5p	let-7c-5p	NIPAL4	ENST00000311946	ENSG00000172548	348938	0	0	1	1			-0.1115	91	MI0001866	MIMAT0001761	UGAGGUAGUAGGUUGUAUGGUU	2
hsa-let-7c-5p	let-7c-5p	NKD1	ENST00000268459	ENSG00000140807	85407	1	0	1	1	1.37E-05		-0.9355	96	MI0001866	MIMAT0001761	UGAGGUAGUAGGUUGUAUGGUU	3
hsa-let-7c-5p	let-7c-5p	NLK	ENST00000407008	ENSG00000087095	51701	0	0	1	1			-0.7911	47	MI0001866	MIMAT0001761	UGAGGUAGUAGGUUGUAUGGUU	2
hsa-let-7c-5p	let-7c-5p	NLN	ENST00000380985	ENSG00000123213	57486	0	0	1	1			-0.3191	62	MI0001866	MIMAT0001761	UGAGGUAGUAGGUUGUAUGGUU	2
hsa-let-7c-5p	let-7c-5p	NME4	ENST00000219479	ENSG00000103202	4833	1	1	1	1	0.000120337	CLASH	-0.2895	97	MI0001866	MIMAT0001761	UGAGGUAGUAGGUUGUAUGGUU	4
hsa-let-7c-5p	let-7c-5p	NME6	ENST00000450160	ENSG00000172113	10201	1	0	1	1	0.000111424		-1.0709	97	MI0001866	MIMAT0001761	UGAGGUAGUAGGUUGUAUGGUU	3
hsa-let-7c-5p	let-7c-5p	NNT	ENST00000264663	ENSG00000112992	23530	0	0	1	1			-0.8574	59	MI0001866	MIMAT0001761	UGAGGUAGUAGGUUGUAUGGUU	2
hsa-let-7c-5p	let-7c-5p	NOVA1	ENST00000465357	ENSG00000139910	4857	0	0	1	1			-0.788	91	MI0001866	MIMAT0001761	UGAGGUAGUAGGUUGUAUGGUU	2
hsa-let-7c-5p	let-7c-5p	NPHP3	ENSMUST00000035167	ENSMUSG00000032558	27031	0	0	1	1			-1.046	97	MI0001866	MIMAT0001761	UGAGGUAGUAGGUUGUAUGGUU	2
hsa-let-7c-5p	let-7c-5p	NPR2	ENST00000342694	ENSG00000159899	4882	1	0	1	0	0.00812264		-0.1115		MI0001866	MIMAT0001761	UGAGGUAGUAGGUUGUAUGGUU	2
hsa-let-7c-5p	let-7c-5p	NPSR1	ENSMUST00000059650	ENSMUSG00000043659	387129	1	0	0	1	0.0270488			88	MI0001866	MIMAT0001761	UGAGGUAGUAGGUUGUAUGGUU	2
hsa-let-7c-5p	let-7c-5p	NR6A1	ENST00000487099	ENSG00000148200	2649	0	1	0	1		PAR-CLIP		97	MI0001866	MIMAT0001761	UGAGGUAGUAGGUUGUAUGGUU	2
hsa-let-7c-5p	let-7c-5p	NRAS	ENST00000369535	ENSG00000213281	4893	0	1	1	1		Microarray;Northern blot;Western blot;qRT-PCR	-0.2772	97	MI0001866	MIMAT0001761	UGAGGUAGUAGGUUGUAUGGUU	3
hsa-let-7c-5p	let-7c-5p	NRK	ENST00000243300	ENSG00000123572	203447	0	0	1	1			-0.1177	90	MI0001866	MIMAT0001761	UGAGGUAGUAGGUUGUAUGGUU	2
hsa-let-7c-5p	let-7c-5p	NSD1	ENST00000439151	ENSG00000165671	64324	0	1	0	1		PAR-CLIP		56	MI0001866	MIMAT0001761	UGAGGUAGUAGGUUGUAUGGUU	2
hsa-let-7c-5p	let-7c-5p	NSMCE2	ENST00000287437	ENSG00000156831	286053	1	0	0	1	0.0174266			96	MI0001866	MIMAT0001761	UGAGGUAGUAGGUUGUAUGGUU	2
hsa-let-7c-5p	let-7c-5p	NTRK3	ENST00000360948	ENSG00000140538	4916	1	0	1	0	0.00270973		-0.1531		MI0001866	MIMAT0001761	UGAGGUAGUAGGUUGUAUGGUU	2
hsa-let-7c-5p	let-7c-5p	NUMBL	ENST00000252891	ENSG00000105245	9253	0	0	1	1			-0.4653	76	MI0001866	MIMAT0001761	UGAGGUAGUAGGUUGUAUGGUU	2
hsa-let-7c-5p	let-7c-5p	NUP155	ENST00000231498	ENSG00000113569	9631	0	1	0	1		PAR-CLIP		82	MI0001866	MIMAT0001761	UGAGGUAGUAGGUUGUAUGGUU	2
hsa-let-7c-5p	let-7c-5p	NXT2	ENST00000372106	ENSG00000101888	55916	0	0	1	1			-1.0113	95	MI0001866	MIMAT0001761	UGAGGUAGUAGGUUGUAUGGUU	2
hsa-let-7c-5p	let-7c-5p	NYNRIN	ENST00000382554	ENSG00000205978	57523	0	0	1	1			-0.3061	78	MI0001866	MIMAT0001761	UGAGGUAGUAGGUUGUAUGGUU	2
hsa-let-7c-5p	let-7c-5p	OGG1	ENSMUST00000032406	ENSMUSG00000030271	4968	1	0	1	1	0.0343075		-0.6232	98	MI0001866	MIMAT0001761	UGAGGUAGUAGGUUGUAUGGUU	3
hsa-let-7c-5p	let-7c-5p	OLFM4	ENSMUST00000088735	ENSMUSG00000022026	10562	1	1	1	1	0.00897528	3'LIFE	-1.118	95	MI0001866	MIMAT0001761	UGAGGUAGUAGGUUGUAUGGUU	4
hsa-let-7c-5p	let-7c-5p	ONECUT2	ENST00000491143	ENSG00000119547	9480	0	1	0	1		PAR-CLIP		79	MI0001866	MIMAT0001761	UGAGGUAGUAGGUUGUAUGGUU	2
hsa-let-7c-5p	let-7c-5p	OPA3		ENSG00000125741	80207	0	1	1	0		PAR-CLIP	-0.4353		MI0001866	MIMAT0001761	UGAGGUAGUAGGUUGUAUGGUU	2
hsa-let-7c-5p	let-7c-5p	OPRM1	ENSMUST00000152674	ENSMUSG00000000766	4988	0	0	1	1			-0.6809	64	MI0001866	MIMAT0001761	UGAGGUAGUAGGUUGUAUGGUU	2
hsa-let-7c-5p	let-7c-5p	OSBPL3	ENST00000313367	ENSG00000070882	26031	0	0	1	1			-0.9779	93	MI0001866	MIMAT0001761	UGAGGUAGUAGGUUGUAUGGUU	2
hsa-let-7c-5p	let-7c-5p	OSMR	ENST00000274276	ENSG00000145623	9180	0	0	1	1			-1.1579	95	MI0001866	MIMAT0001761	UGAGGUAGUAGGUUGUAUGGUU	2
hsa-let-7c-5p	let-7c-5p	OSTF1	ENST00000346234	ENSG00000134996	26578	0	0	1	1			-0.297	93	MI0001866	MIMAT0001761	UGAGGUAGUAGGUUGUAUGGUU	2
hsa-let-7c-5p	let-7c-5p	P2RX1	ENST00000225538	ENSG00000108405	5023	1	0	0	1	2.45E-06			91	MI0001866	MIMAT0001761	UGAGGUAGUAGGUUGUAUGGUU	2
hsa-let-7c-5p	let-7c-5p	PAFAH2		ENSG00000158006	5051	0	1	1	0		HITS-CLIP	-0.1874		MI0001866	MIMAT0001761	UGAGGUAGUAGGUUGUAUGGUU	2
hsa-let-7c-5p	let-7c-5p	PAK1	ENST00000278568	ENSG00000149269	5058	0	0	1	1			-0.4135	73	MI0001866	MIMAT0001761	UGAGGUAGUAGGUUGUAUGGUU	2
hsa-let-7c-5p	let-7c-5p	PALM3	ENST00000340790	ENSG00000187867	342979	0	0	1	1			-0.2084	93	MI0001866	MIMAT0001761	UGAGGUAGUAGGUUGUAUGGUU	2
hsa-let-7c-5p	let-7c-5p	PARD6B	ENST00000371610	ENSG00000124171	84612	0	0	1	1			-0.763	96	MI0001866	MIMAT0001761	UGAGGUAGUAGGUUGUAUGGUU	2
hsa-let-7c-5p	let-7c-5p	PARM1	ENST00000513238	ENSG00000169116	25849	0	0	1	1			-0.2797	91	MI0001866	MIMAT0001761	UGAGGUAGUAGGUUGUAUGGUU	2
hsa-let-7c-5p	let-7c-5p	PARP16		ENSG00000138617	54956	0	1	1	0		PAR-CLIP	-1.2861		MI0001866	MIMAT0001761	UGAGGUAGUAGGUUGUAUGGUU	2
hsa-let-7c-5p	let-7c-5p	PBX1	ENST00000420696	ENSG00000185630	5087	0	0	1	1			-0.2109	96	MI0001866	MIMAT0001761	UGAGGUAGUAGGUUGUAUGGUU	2
hsa-let-7c-5p	let-7c-5p	PBX2	ENST00000375050	ENSG00000204304	5089	0	1	1	1		qRT-PCR;Western blot;Luciferase reporter assay	-0.3733	91	MI0001866	MIMAT0001761	UGAGGUAGUAGGUUGUAUGGUU	3
hsa-let-7c-5p	let-7c-5p	PBX3	ENST00000342287	ENSG00000167081	5090	0	1	1	1		3'LIFE	-1.0891	94	MI0001866	MIMAT0001761	UGAGGUAGUAGGUUGUAUGGUU	3
hsa-let-7c-5p	let-7c-5p	PCDH19	ENST00000420881	ENSG00000165194	57526	0	0	1	1			-0.4551	86	MI0001866	MIMAT0001761	UGAGGUAGUAGGUUGUAUGGUU	2
hsa-let-7c-5p	let-7c-5p	PCDH20	ENST00000409204	ENSG00000197991	64881	0	0	1	1			-0.2083	83	MI0001866	MIMAT0001761	UGAGGUAGUAGGUUGUAUGGUU	2
hsa-let-7c-5p	let-7c-5p	PCGF3	ENST00000362003	ENSG00000185619	10336	0	1	1	1		CLASH;PAR-CLIP	-0.5369	94	MI0001866	MIMAT0001761	UGAGGUAGUAGGUUGUAUGGUU	3
hsa-let-7c-5p	let-7c-5p	PCTP	ENST00000576183	ENSG00000141179	58488	0	0	1	1			-1.2206	95	MI0001866	MIMAT0001761	UGAGGUAGUAGGUUGUAUGGUU	2
hsa-let-7c-5p	let-7c-5p	PCYT1B	ENST00000379145	ENSG00000102230	9468	1	0	0	1	0.0103845			80	MI0001866	MIMAT0001761	UGAGGUAGUAGGUUGUAUGGUU	2
hsa-let-7c-5p	let-7c-5p	PDE12	ENST00000311180	ENSG00000174840	201626	0	1	1	1		PAR-CLIP	-0.9176	96	MI0001866	MIMAT0001761	UGAGGUAGUAGGUUGUAUGGUU	3
hsa-let-7c-5p	let-7c-5p	PDGFB	ENST00000331163	ENSG00000100311	5155	0	0	1	1			-0.3671	93	MI0001866	MIMAT0001761	UGAGGUAGUAGGUUGUAUGGUU	2
hsa-let-7c-5p	let-7c-5p	PDHB	ENST00000474765	ENSG00000168291	5162	0	0	1	1			-0.2353	93	MI0001866	MIMAT0001761	UGAGGUAGUAGGUUGUAUGGUU	2
hsa-let-7c-5p	let-7c-5p	PDLIM2	ENST00000308354	ENSG00000120913	64236	1	0	1	0	0.00324888		-0.117		MI0001866	MIMAT0001761	UGAGGUAGUAGGUUGUAUGGUU	2
hsa-let-7c-5p	let-7c-5p	PDLIM7	ENST00000355572	ENSG00000196923	9260	1	0	1	0	0.00434861		-0.1848		MI0001866	MIMAT0001761	UGAGGUAGUAGGUUGUAUGGUU	2
hsa-let-7c-5p	let-7c-5p	PDP2	ENST00000311765	ENSG00000172840	57546	0	1	1	1		PAR-CLIP	-0.4184	82	MI0001866	MIMAT0001761	UGAGGUAGUAGGUUGUAUGGUU	3
hsa-let-7c-5p	let-7c-5p	PDPR	ENST00000568530	ENSG00000090857	55066	0	0	1	1			-0.3892	95	MI0001866	MIMAT0001761	UGAGGUAGUAGGUUGUAUGGUU	2
hsa-let-7c-5p	let-7c-5p	PDZD8	ENST00000334464	ENSG00000165650	118987	0	1	0	1		PAR-CLIP		48	MI0001866	MIMAT0001761	UGAGGUAGUAGGUUGUAUGGUU	2
hsa-let-7c-5p	let-7c-5p	PEG10	ENST00000482108	ENSG00000242265	23089	0	1	0	1		PAR-CLIP		84	MI0001866	MIMAT0001761	UGAGGUAGUAGGUUGUAUGGUU	2
hsa-let-7c-5p	let-7c-5p	PEX11B	ENST00000369306	ENSG00000131779	8799	0	1	1	1		PAR-CLIP	-1.0691	99	MI0001866	MIMAT0001761	UGAGGUAGUAGGUUGUAUGGUU	3
hsa-let-7c-5p	let-7c-5p	PGM2L1	ENST00000298198	ENSG00000165434	283209	0	1	1	1		PAR-CLIP	-0.1092	70	MI0001866	MIMAT0001761	UGAGGUAGUAGGUUGUAUGGUU	3
hsa-let-7c-5p	let-7c-5p	PGRMC1	ENST00000217971	ENSG00000101856	10857	0	1	1	1		PAR-CLIP	-1.1549	91	MI0001866	MIMAT0001761	UGAGGUAGUAGGUUGUAUGGUU	3
hsa-let-7c-5p	let-7c-5p	PHACTR4		ENSG00000204138	65979	0	1	1	0		HITS-CLIP	-0.3601		MI0001866	MIMAT0001761	UGAGGUAGUAGGUUGUAUGGUU	2
hsa-let-7c-5p	let-7c-5p	PI4K2B	ENST00000264864	ENSG00000038210	55300	0	0	1	1			-0.2074	85	MI0001866	MIMAT0001761	UGAGGUAGUAGGUUGUAUGGUU	2
hsa-let-7c-5p	let-7c-5p	PIAS4	ENST00000262971	ENSG00000105229	51588	1	0	0	1	5.96E-08			85	MI0001866	MIMAT0001761	UGAGGUAGUAGGUUGUAUGGUU	2
hsa-let-7c-5p	let-7c-5p	PIGA	ENST00000542278	ENSG00000165195	5277	0	0	1	1			-0.7723	97	MI0001866	MIMAT0001761	UGAGGUAGUAGGUUGUAUGGUU	2
hsa-let-7c-5p	let-7c-5p	PIGU	ENST00000452740	ENSG00000101464	128869	0	0	1	1			-1.0993	97	MI0001866	MIMAT0001761	UGAGGUAGUAGGUUGUAUGGUU	2
hsa-let-7c-5p	let-7c-5p	PIK3IP1	ENST00000441972	ENSG00000100100	113791	0	0	1	1			-0.2723	63	MI0001866	MIMAT0001761	UGAGGUAGUAGGUUGUAUGGUU	2
hsa-let-7c-5p	let-7c-5p	PKD1L2	ENST00000337114	ENSG00000166473	114780	1	0	1	0	0.021362		-0.247		MI0001866	MIMAT0001761	UGAGGUAGUAGGUUGUAUGGUU	2
hsa-let-7c-5p	let-7c-5p	PKIA	ENST00000396418	ENSG00000171033	5569	0	0	1	1			-0.5379	96	MI0001866	MIMAT0001761	UGAGGUAGUAGGUUGUAUGGUU	2
hsa-let-7c-5p	let-7c-5p	PKN2	ENST00000370521	ENSG00000065243	5586	0	0	1	1			-0.1265	83	MI0001866	MIMAT0001761	UGAGGUAGUAGGUUGUAUGGUU	2
hsa-let-7c-5p	let-7c-5p	PKN3	ENST00000291906	ENSG00000160447	29941	1	0	1	0	0.0332054		-0.1456		MI0001866	MIMAT0001761	UGAGGUAGUAGGUUGUAUGGUU	2
hsa-let-7c-5p	let-7c-5p	PLA2G15	ENST00000219345	ENSG00000103066	23659	0	0	1	1			-0.1424	87	MI0001866	MIMAT0001761	UGAGGUAGUAGGUUGUAUGGUU	2
hsa-let-7c-5p	let-7c-5p	PLA2G3	ENST00000215885	ENSG00000100078	50487	0	0	1	1			-0.4552	97	MI0001866	MIMAT0001761	UGAGGUAGUAGGUUGUAUGGUU	2
hsa-let-7c-5p	let-7c-5p	PLAGL2	ENST00000246229	ENSG00000126003	5326	0	1	1	1		PAR-CLIP	-0.7186	52	MI0001866	MIMAT0001761	UGAGGUAGUAGGUUGUAUGGUU	3
hsa-let-7c-5p	let-7c-5p	PLCB2	ENST00000260402	ENSG00000137841	5330	1	0	1	0	0.00287823		-0.4634		MI0001866	MIMAT0001761	UGAGGUAGUAGGUUGUAUGGUU	2
hsa-let-7c-5p	let-7c-5p	PLD3	ENST00000409587	ENSG00000105223	23646	1	0	1	1	1.60E-06		-0.4377	92	MI0001866	MIMAT0001761	UGAGGUAGUAGGUUGUAUGGUU	3
hsa-let-7c-5p	let-7c-5p	PLEKHA3	ENST00000234453	ENSG00000116095	65977	0	1	0	1		PAR-CLIP		36	MI0001866	MIMAT0001761	UGAGGUAGUAGGUUGUAUGGUU	2
hsa-let-7c-5p	let-7c-5p	PLEKHG6	ENSMUST00000042647	ENSMUSG00000038167	55200	1	0	1	1	8.35E-05		-0.9644	98	MI0001866	MIMAT0001761	UGAGGUAGUAGGUUGUAUGGUU	3
hsa-let-7c-5p	let-7c-5p	PLEKHG7	ENST00000344636	ENSG00000187510	440107	0	0	1	1			-0.8906	97	MI0001866	MIMAT0001761	UGAGGUAGUAGGUUGUAUGGUU	2
hsa-let-7c-5p	let-7c-5p	PLEKHH1	ENST00000329153	ENSG00000054690	57475	0	0	1	1			-0.4394	91	MI0001866	MIMAT0001761	UGAGGUAGUAGGUUGUAUGGUU	2
hsa-let-7c-5p	let-7c-5p	PLEKHO1	ENST00000369124	ENSG00000023902	51177	1	1	1	1	8.99E-06	PAR-CLIP	-0.571	91	MI0001866	MIMAT0001761	UGAGGUAGUAGGUUGUAUGGUU	4
hsa-let-7c-5p	let-7c-5p	PLSCR3	ENST00000324822	ENSG00000187838	57048	1	0	1	0	0.000330931		-0.1587		MI0001866	MIMAT0001761	UGAGGUAGUAGGUUGUAUGGUU	2
hsa-let-7c-5p	let-7c-5p	PLXNA4	ENST00000321063	ENSG00000221866	91584	0	0	1	1			-0.2951	75	MI0001866	MIMAT0001761	UGAGGUAGUAGGUUGUAUGGUU	2
hsa-let-7c-5p	let-7c-5p	PLXND1	ENST00000393239	ENSG00000004399	23129	0	1	1	1		PAR-CLIP	-0.4323	92	MI0001866	MIMAT0001761	UGAGGUAGUAGGUUGUAUGGUU	3
hsa-let-7c-5p	let-7c-5p	PM20D2		ENSG00000146281	135293	0	1	1	0		PAR-CLIP	-0.5627		MI0001866	MIMAT0001761	UGAGGUAGUAGGUUGUAUGGUU	2
hsa-let-7c-5p	let-7c-5p	PMAIP1	ENST00000316660	ENSG00000141682	5366	0	1	0	1		PAR-CLIP		91	MI0001866	MIMAT0001761	UGAGGUAGUAGGUUGUAUGGUU	2
hsa-let-7c-5p	let-7c-5p	PNKD	ENSMUST00000087226	ENSMUSG00000026179	25953	0	0	1	1			-0.1627	97	MI0001866	MIMAT0001761	UGAGGUAGUAGGUUGUAUGGUU	2
hsa-let-7c-5p	let-7c-5p	POGZ	ENST00000392723	ENSG00000143442	23126	0	0	1	1			-0.1854	89	MI0001866	MIMAT0001761	UGAGGUAGUAGGUUGUAUGGUU	2
hsa-let-7c-5p	let-7c-5p	POLL	ENSMUST00000026239	ENSMUSG00000025218	27343	0	0	1	1			-0.5023	95	MI0001866	MIMAT0001761	UGAGGUAGUAGGUUGUAUGGUU	2
hsa-let-7c-5p	let-7c-5p	POLR2D	ENST00000272645	ENSG00000144231	5433	1	1	1	1	4.97E-05	PAR-CLIP	-0.6415	98	MI0001866	MIMAT0001761	UGAGGUAGUAGGUUGUAUGGUU	4
hsa-let-7c-5p	let-7c-5p	POLR3D	ENST00000397802	ENSG00000168495	661	0	1	1	1		HITS-CLIP	-0.1713	82	MI0001866	MIMAT0001761	UGAGGUAGUAGGUUGUAUGGUU	3
hsa-let-7c-5p	let-7c-5p	POU2F1	ENST00000367866	ENSG00000143190	5451	0	0	1	1			-1.2337	79	MI0001866	MIMAT0001761	UGAGGUAGUAGGUUGUAUGGUU	2
hsa-let-7c-5p	let-7c-5p	PPAPDC2	ENST00000381883	ENSG00000205808	403313	0	0	1	1			-0.6073	92	MI0001866	MIMAT0001761	UGAGGUAGUAGGUUGUAUGGUU	2
hsa-let-7c-5p	let-7c-5p	PPARGC1A	ENST00000264867	ENSG00000109819	10891	0	0	1	1			-0.1123	77	MI0001866	MIMAT0001761	UGAGGUAGUAGGUUGUAUGGUU	2
hsa-let-7c-5p	let-7c-5p	PPARGC1B	ENST00000309241	ENSG00000155846	133522	0	0	1	1			-0.1357	85	MI0001866	MIMAT0001761	UGAGGUAGUAGGUUGUAUGGUU	2
hsa-let-7c-5p	let-7c-5p	PPIL5	ENST00000318317	ENSG00000165501	122769	1	0	1	0	0.0304661		-0.5119		MI0001866	MIMAT0001761	UGAGGUAGUAGGUUGUAUGGUU	2
hsa-let-7c-5p	let-7c-5p	PPP1R15B	ENST00000367188	ENSG00000158615	84919	0	1	1	1		PAR-CLIP	-0.9823	95	MI0001866	MIMAT0001761	UGAGGUAGUAGGUUGUAUGGUU	3
hsa-let-7c-5p	let-7c-5p	PPP1R16B	ENST00000299824	ENSG00000101445	26051	0	0	1	1			-0.3007	89	MI0001866	MIMAT0001761	UGAGGUAGUAGGUUGUAUGGUU	2
hsa-let-7c-5p	let-7c-5p	PPP2R2A	ENST00000380737	ENSG00000221914	5520	0	1	0	1		PAR-CLIP		93	MI0001866	MIMAT0001761	UGAGGUAGUAGGUUGUAUGGUU	2
hsa-let-7c-5p	let-7c-5p	PPT2	ENSMUST00000171121	ENSMUSG00000015474	9374	0	0	1	1			-0.6936	93	MI0001866	MIMAT0001761	UGAGGUAGUAGGUUGUAUGGUU	2
hsa-let-7c-5p	let-7c-5p	PQLC2	ENST00000375155	ENSG00000040487	54896	1	0	1	1	0.0259694		-0.2327	99	MI0001866	MIMAT0001761	UGAGGUAGUAGGUUGUAUGGUU	3
hsa-let-7c-5p	let-7c-5p	PRDM11	ENSMUST00000111274	ENSMUSG00000075028	56981	1	0	0	1	0.00101895			76	MI0001866	MIMAT0001761	UGAGGUAGUAGGUUGUAUGGUU	2
hsa-let-7c-5p	let-7c-5p	PRDM5	ENST00000515109	ENSG00000138738	11107	0	0	1	1			-1.3073	96	MI0001866	MIMAT0001761	UGAGGUAGUAGGUUGUAUGGUU	2
hsa-let-7c-5p	let-7c-5p	PRIM2		ENSG00000146143	5558	0	1	1	0		HITS-CLIP	-0.3223		MI0001866	MIMAT0001761	UGAGGUAGUAGGUUGUAUGGUU	2
hsa-let-7c-5p	let-7c-5p	PRPF38B	ENST00000370025	ENSG00000134186	55119	0	0	1	1			-1.1325	98	MI0001866	MIMAT0001761	UGAGGUAGUAGGUUGUAUGGUU	2
hsa-let-7c-5p	let-7c-5p	PRR18	ENST00000322583	ENSG00000176381	285800	0	0	1	1			-0.1412	88	MI0001866	MIMAT0001761	UGAGGUAGUAGGUUGUAUGGUU	2
hsa-let-7c-5p	let-7c-5p	PRRX1	ENST00000367760	ENSG00000116132	5396	0	0	1	1			-0.5807	96	MI0001866	MIMAT0001761	UGAGGUAGUAGGUUGUAUGGUU	2
hsa-let-7c-5p	let-7c-5p	PRSS22	ENST00000161006	ENSG00000005001	64063	1	1	1	1	7.43E-06	HITS-CLIP	-0.124	95	MI0001866	MIMAT0001761	UGAGGUAGUAGGUUGUAUGGUU	4
hsa-let-7c-5p	let-7c-5p	PRTG	ENSMUST00000055535	ENSMUSG00000036030	283659	1	0	1	1	2.01E-06		-0.148	90	MI0001866	MIMAT0001761	UGAGGUAGUAGGUUGUAUGGUU	3
hsa-let-7c-5p	let-7c-5p	PSMB2		ENSG00000126067	5690	0	1	1	0		CLASH	-0.1568		MI0001866	MIMAT0001761	UGAGGUAGUAGGUUGUAUGGUU	2
hsa-let-7c-5p	let-7c-5p	PSORS1C2	ENST00000259845	ENSG00000204538	170680	1	0	1	1	0.000149283		-0.2053	96	MI0001866	MIMAT0001761	UGAGGUAGUAGGUUGUAUGGUU	3
hsa-let-7c-5p	let-7c-5p	PTAFR	ENST00000373857	ENSG00000169403	5724	1	0	1	1	0.0243615		-0.1751	95	MI0001866	MIMAT0001761	UGAGGUAGUAGGUUGUAUGGUU	3
hsa-let-7c-5p	let-7c-5p	PTH	ENST00000282091	ENSG00000152266	5741	1	0	1	0	0.00124728		-0.4624		MI0001866	MIMAT0001761	UGAGGUAGUAGGUUGUAUGGUU	2
hsa-let-7c-5p	let-7c-5p	PTK2		ENSG00000169398	5747	0	1	1	0		CLASH	-0.6096		MI0001866	MIMAT0001761	UGAGGUAGUAGGUUGUAUGGUU	2
hsa-let-7c-5p	let-7c-5p	PTP4A2	ENSMUST00000165853	ENSMUSG00000028788	8073	0	1	0	1		CLASH		14	MI0001866	MIMAT0001761	UGAGGUAGUAGGUUGUAUGGUU	2
hsa-let-7c-5p	let-7c-5p	PTPRD	ENST00000381196	ENSG00000153707	5789	0	0	1	1			-0.2871	84	MI0001866	MIMAT0001761	UGAGGUAGUAGGUUGUAUGGUU	2
hsa-let-7c-5p	let-7c-5p	PTPRO	ENSMUST00000077115	ENSMUSG00000030223	5800	0	0	1	1			-0.6407	85	MI0001866	MIMAT0001761	UGAGGUAGUAGGUUGUAUGGUU	2
hsa-let-7c-5p	let-7c-5p	PTPRU	ENST00000428026	ENSG00000060656	10076	0	0	1	1			-0.277	88	MI0001866	MIMAT0001761	UGAGGUAGUAGGUUGUAUGGUU	2
hsa-let-7c-5p	let-7c-5p	PXT1	ENST00000454782	ENSG00000179165	222659	0	0	1	1			-1.0818	99	MI0001866	MIMAT0001761	UGAGGUAGUAGGUUGUAUGGUU	2
hsa-let-7c-5p	let-7c-5p	PYY2	ENST00000315776	ENSG00000237575	23615	1	0	1	0	0.00282766		-0.65		MI0001866	MIMAT0001761	UGAGGUAGUAGGUUGUAUGGUU	2
hsa-let-7c-5p	let-7c-5p	QARS	ENST00000306125	ENSG00000172053	5859	1	0	1	1	0.000331989		-0.4837	99	MI0001866	MIMAT0001761	UGAGGUAGUAGGUUGUAUGGUU	3
hsa-let-7c-5p	let-7c-5p	QKI		ENSG00000112531	9444	0	1	1	0		CLASH	-0.762		MI0001866	MIMAT0001761	UGAGGUAGUAGGUUGUAUGGUU	2
hsa-let-7c-5p	let-7c-5p	RAB11FIP4	ENST00000325874	ENSG00000131242	84440	0	1	0	1		PAR-CLIP		92	MI0001866	MIMAT0001761	UGAGGUAGUAGGUUGUAUGGUU	2
hsa-let-7c-5p	let-7c-5p	RAB15	ENST00000436278	ENSG00000139998	376267	0	0	1	1			-0.3006	94	MI0001866	MIMAT0001761	UGAGGUAGUAGGUUGUAUGGUU	2
hsa-let-7c-5p	let-7c-5p	RAB3GAP2	ENST00000358951	ENSG00000118873	25782	0	0	1	1			-0.3347	72	MI0001866	MIMAT0001761	UGAGGUAGUAGGUUGUAUGGUU	2
hsa-let-7c-5p	let-7c-5p	RAB40C	ENST00000248139	ENSG00000197562	57799	0	1	0	1		PAR-CLIP		92	MI0001866	MIMAT0001761	UGAGGUAGUAGGUUGUAUGGUU	2
hsa-let-7c-5p	let-7c-5p	RAB8B	ENST00000321437	ENSG00000166128	51762	0	0	1	1			-0.1088	77	MI0001866	MIMAT0001761	UGAGGUAGUAGGUUGUAUGGUU	2
hsa-let-7c-5p	let-7c-5p	RABL2A	ENST00000376439	ENSG00000144134	11159	1	1	1	0	0.00351577	PAR-CLIP	-0.6013		MI0001866	MIMAT0001761	UGAGGUAGUAGGUUGUAUGGUU	3
hsa-let-7c-5p	let-7c-5p	RABL2B		ENSG00000079974	11158	0	1	1	0		PAR-CLIP	-0.3922		MI0001866	MIMAT0001761	UGAGGUAGUAGGUUGUAUGGUU	2
hsa-let-7c-5p	let-7c-5p	RALB	ENST00000272519	ENSG00000144118	5899	0	0	1	1			-0.4016	94	MI0001866	MIMAT0001761	UGAGGUAGUAGGUUGUAUGGUU	2
hsa-let-7c-5p	let-7c-5p	RALY	ENST00000246194	ENSG00000125970	22913	1	0	1	0	0.0283001		-0.4527		MI0001866	MIMAT0001761	UGAGGUAGUAGGUUGUAUGGUU	2
hsa-let-7c-5p	let-7c-5p	RANBP2	ENST00000283195	ENSG00000153201	5903	1	0	1	1	0.0296631		-0.9037	62	MI0001866	MIMAT0001761	UGAGGUAGUAGGUUGUAUGGUU	3
hsa-let-7c-5p	let-7c-5p	RASGRP1	ENST00000310803	ENSG00000172575	10125	0	0	1	1			-0.7514	96	MI0001866	MIMAT0001761	UGAGGUAGUAGGUUGUAUGGUU	2
hsa-let-7c-5p	let-7c-5p	RASL10B	ENST00000268864	ENSG00000141150	91608	0	0	1	1			-0.3113	89	MI0001866	MIMAT0001761	UGAGGUAGUAGGUUGUAUGGUU	2
hsa-let-7c-5p	let-7c-5p	RBFOX2	ENST00000449924	ENSG00000100320	23543	0	1	0	1		PAR-CLIP		95	MI0001866	MIMAT0001761	UGAGGUAGUAGGUUGUAUGGUU	2
hsa-let-7c-5p	let-7c-5p	RBM12B		ENSG00000183808	389677	0	1	1	0		PAR-CLIP	-0.9491		MI0001866	MIMAT0001761	UGAGGUAGUAGGUUGUAUGGUU	2
hsa-let-7c-5p	let-7c-5p	RBMS1	ENST00000348849	ENSG00000153250	5937	0	0	1	1			-1.1957	96	MI0001866	MIMAT0001761	UGAGGUAGUAGGUUGUAUGGUU	2
hsa-let-7c-5p	let-7c-5p	RDH10	ENST00000240285	ENSG00000121039	157506	0	0	1	1			-1.0197	97	MI0001866	MIMAT0001761	UGAGGUAGUAGGUUGUAUGGUU	2
hsa-let-7c-5p	let-7c-5p	RDX	ENST00000343115	ENSG00000137710	5962	0	1	1	1		PAR-CLIP	-0.7012	97	MI0001866	MIMAT0001761	UGAGGUAGUAGGUUGUAUGGUU	3
hsa-let-7c-5p	let-7c-5p	RFWD3		ENSG00000168411	55159	0	1	1	0		CLASH	-0.5067		MI0001866	MIMAT0001761	UGAGGUAGUAGGUUGUAUGGUU	2
hsa-let-7c-5p	let-7c-5p	RFX6	ENST00000332958	ENSG00000185002	222546	0	1	1	1		3'LIFE	-1.2245	94	MI0001866	MIMAT0001761	UGAGGUAGUAGGUUGUAUGGUU	3
hsa-let-7c-5p	let-7c-5p	RGAG1	ENST00000465301	ENSG00000243978	57529	0	0	1	1			-0.3446	85	MI0001866	MIMAT0001761	UGAGGUAGUAGGUUGUAUGGUU	2
hsa-let-7c-5p	let-7c-5p	RGS16	ENST00000367558	ENSG00000143333	6004	0	0	1	1			-0.3962	91	MI0001866	MIMAT0001761	UGAGGUAGUAGGUUGUAUGGUU	2
hsa-let-7c-5p	let-7c-5p	RGS6	ENST00000553530	ENSG00000182732	9628	0	0	1	1			-0.3537	17	MI0001866	MIMAT0001761	UGAGGUAGUAGGUUGUAUGGUU	2
hsa-let-7c-5p	let-7c-5p	RHD		ENSG00000187010	6007	0	1	1	0		HITS-CLIP;PAR-CLIP	-0.2491		MI0001866	MIMAT0001761	UGAGGUAGUAGGUUGUAUGGUU	2
hsa-let-7c-5p	let-7c-5p	RHPN2	ENST00000254260	ENSG00000131941	85415	1	0	1	0	0.000584218		-0.2144		MI0001866	MIMAT0001761	UGAGGUAGUAGGUUGUAUGGUU	2
hsa-let-7c-5p	let-7c-5p	RICTOR	ENST00000357387	ENSG00000164327	253260	0	1	1	1		Luciferase reporter assay	-0.9427	91	MI0001866	MIMAT0001761	UGAGGUAGUAGGUUGUAUGGUU	3
hsa-let-7c-5p	let-7c-5p	RIOK3	ENST00000339486	ENSG00000101782	8780	0	0	1	1			-0.7274	96	MI0001866	MIMAT0001761	UGAGGUAGUAGGUUGUAUGGUU	2
hsa-let-7c-5p	let-7c-5p	RIT2	ENST00000326695	ENSG00000152214	6014	1	0	1	0	0.00423332		-0.1007		MI0001866	MIMAT0001761	UGAGGUAGUAGGUUGUAUGGUU	2
hsa-let-7c-5p	let-7c-5p	RNF165	ENST00000269439	ENSG00000141622	494470	0	0	1	1			-0.1083	86	MI0001866	MIMAT0001761	UGAGGUAGUAGGUUGUAUGGUU	2
hsa-let-7c-5p	let-7c-5p	RNF170	ENST00000534961	ENSG00000120925	81790	0	0	1	1			-0.4314	59	MI0001866	MIMAT0001761	UGAGGUAGUAGGUUGUAUGGUU	2
hsa-let-7c-5p	let-7c-5p	RNF20	ENST00000389120	ENSG00000155827	56254	1	0	1	1	8.72E-08		-0.9336	98	MI0001866	MIMAT0001761	UGAGGUAGUAGGUUGUAUGGUU	3
hsa-let-7c-5p	let-7c-5p	RNF217	ENST00000521654	ENSG00000146373	154214	0	0	1	1			-0.6607	38	MI0001866	MIMAT0001761	UGAGGUAGUAGGUUGUAUGGUU	2
hsa-let-7c-5p	let-7c-5p	RNF44	ENST00000274811	ENSG00000146083	22838	0	1	0	1		PAR-CLIP		90	MI0001866	MIMAT0001761	UGAGGUAGUAGGUUGUAUGGUU	2
hsa-let-7c-5p	let-7c-5p	RNF5	ENSMUST00000015622	ENSMUSG00000015478	6048	1	0	0	1	0.000360187			80	MI0001866	MIMAT0001761	UGAGGUAGUAGGUUGUAUGGUU	2
hsa-let-7c-5p	let-7c-5p	RNF7	ENST00000273480	ENSG00000114125	9616	0	1	1	1		3'LIFE	-0.3111	92	MI0001866	MIMAT0001761	UGAGGUAGUAGGUUGUAUGGUU	3
hsa-let-7c-5p	let-7c-5p	RNFT1	ENST00000442346	ENSG00000189050	51136	0	1	1	1		PAR-CLIP	-0.1785	99	MI0001866	MIMAT0001761	UGAGGUAGUAGGUUGUAUGGUU	3
hsa-let-7c-5p	let-7c-5p	ROBO1	ENST00000436010	ENSG00000169855	6091	0	0	1	1			-0.6105	21	MI0001866	MIMAT0001761	UGAGGUAGUAGGUUGUAUGGUU	2
hsa-let-7c-5p	let-7c-5p	ROBO4	ENSMUST00000115048	ENSMUSG00000032125	54538	0	0	1	1			-0.2026	38	MI0001866	MIMAT0001761	UGAGGUAGUAGGUUGUAUGGUU	2
hsa-let-7c-5p	let-7c-5p	RPL35A	ENST00000329092	ENSG00000182899	6165	1	0	1	0	0.00311657		-0.1792		MI0001866	MIMAT0001761	UGAGGUAGUAGGUUGUAUGGUU	2
hsa-let-7c-5p	let-7c-5p	RPS24		ENSG00000138326	6229	0	1	1	0		CLASH	-0.1332		MI0001866	MIMAT0001761	UGAGGUAGUAGGUUGUAUGGUU	2
hsa-let-7c-5p	let-7c-5p	RPUSD2	ENST00000315616	ENSG00000166133	27079	1	0	1	1	3.43E-05		-0.3843	95	MI0001866	MIMAT0001761	UGAGGUAGUAGGUUGUAUGGUU	3
hsa-let-7c-5p	let-7c-5p	RPUSD3	ENST00000287624	ENSG00000156990	285367	1	0	1	0	0.00351577		-1.1756		MI0001866	MIMAT0001761	UGAGGUAGUAGGUUGUAUGGUU	2
hsa-let-7c-5p	let-7c-5p	RRM2	ENST00000360566	ENSG00000171848	6241	0	1	1	1		PAR-CLIP	-0.4537	97	MI0001866	MIMAT0001761	UGAGGUAGUAGGUUGUAUGGUU	3
hsa-let-7c-5p	let-7c-5p	RSPO2	ENST00000517939	ENSG00000147655	340419	0	0	1	1			-0.9889	98	MI0001866	MIMAT0001761	UGAGGUAGUAGGUUGUAUGGUU	2
hsa-let-7c-5p	let-7c-5p	RTCD1	ENST00000260563	ENSG00000137996	8634	1	0	1	0	6.60E-06		-0.1065		MI0001866	MIMAT0001761	UGAGGUAGUAGGUUGUAUGGUU	2
hsa-let-7c-5p	let-7c-5p	RTKN	ENSMUST00000065512	ENSMUSG00000034930	6242	0	0	1	1			-0.6404	88	MI0001866	MIMAT0001761	UGAGGUAGUAGGUUGUAUGGUU	2
hsa-let-7c-5p	let-7c-5p	RTTN	ENST00000255674	ENSG00000176225	25914	1	0	1	0	0.000344828		-0.3408		MI0001866	MIMAT0001761	UGAGGUAGUAGGUUGUAUGGUU	2
hsa-let-7c-5p	let-7c-5p	RUFY3	ENST00000381006	ENSG00000018189	22902	1	0	1	1	0.0101964		-0.9729	93	MI0001866	MIMAT0001761	UGAGGUAGUAGGUUGUAUGGUU	3
hsa-let-7c-5p	let-7c-5p	S100A8	ENST00000368732	ENSG00000143546	6279	0	0	1	1			-0.1019	98	MI0001866	MIMAT0001761	UGAGGUAGUAGGUUGUAUGGUU	2
hsa-let-7c-5p	let-7c-5p	SALL3	ENST00000575389	ENSG00000256463	27164	0	1	0	1		PAR-CLIP		86	MI0001866	MIMAT0001761	UGAGGUAGUAGGUUGUAUGGUU	2
hsa-let-7c-5p	let-7c-5p	SAP30L	ENST00000297109	ENSG00000164576	79685	0	0	1	1			-0.1112	67	MI0001866	MIMAT0001761	UGAGGUAGUAGGUUGUAUGGUU	2
hsa-let-7c-5p	let-7c-5p	SBDS		ENSG00000126524	51119	0	1	1	0		CLASH	-0.1992		MI0001866	MIMAT0001761	UGAGGUAGUAGGUUGUAUGGUU	2
hsa-let-7c-5p	let-7c-5p	SCD	ENST00000370355	ENSG00000099194	6319	0	0	1	1			-0.3791	95	MI0001866	MIMAT0001761	UGAGGUAGUAGGUUGUAUGGUU	2
hsa-let-7c-5p	let-7c-5p	SCN11A	ENSMUST00000070617	ENSMUSG00000034115	11280	0	0	1	1			-0.5367	95	MI0001866	MIMAT0001761	UGAGGUAGUAGGUUGUAUGGUU	2
hsa-let-7c-5p	let-7c-5p	SCN4B	ENST00000324727	ENSG00000177098	6330	0	0	1	1			-0.2064	95	MI0001866	MIMAT0001761	UGAGGUAGUAGGUUGUAUGGUU	2
hsa-let-7c-5p	let-7c-5p	SCYL3	ENST00000367771	ENSG00000000457	57147	0	0	1	1			-0.1401	92	MI0001866	MIMAT0001761	UGAGGUAGUAGGUUGUAUGGUU	2
hsa-let-7c-5p	let-7c-5p	SDR42E1		ENSG00000184860	93517	0	1	1	0		PAR-CLIP	-1.12		MI0001866	MIMAT0001761	UGAGGUAGUAGGUUGUAUGGUU	2
hsa-let-7c-5p	let-7c-5p	SEC14L1	ENST00000413679	ENSG00000129657	6397	0	0	1	1			-0.3986	85	MI0001866	MIMAT0001761	UGAGGUAGUAGGUUGUAUGGUU	2
hsa-let-7c-5p	let-7c-5p	SEC14L5	ENST00000251170	ENSG00000103184	9717	0	0	1	1			-0.1153	81	MI0001866	MIMAT0001761	UGAGGUAGUAGGUUGUAUGGUU	2
hsa-let-7c-5p	let-7c-5p	SEC16B	ENST00000308284	ENSG00000120341	89866	0	0	1	1			-0.9092	93	MI0001866	MIMAT0001761	UGAGGUAGUAGGUUGUAUGGUU	2
hsa-let-7c-5p	let-7c-5p	SEC31B	ENST00000370345	ENSG00000075826	25956	0	0	1	1			-0.4252	86	MI0001866	MIMAT0001761	UGAGGUAGUAGGUUGUAUGGUU	2
hsa-let-7c-5p	let-7c-5p	SECISBP2L	ENST00000559471	ENSG00000138593	9728	0	0	1	1			-0.213	84	MI0001866	MIMAT0001761	UGAGGUAGUAGGUUGUAUGGUU	2
hsa-let-7c-5p	let-7c-5p	SEMA4C	ENST00000305476	ENSG00000168758	54910	1	1	1	1	2.95E-08	PAR-CLIP	-0.3534	93	MI0001866	MIMAT0001761	UGAGGUAGUAGGUUGUAUGGUU	4
hsa-let-7c-5p	let-7c-5p	SEMA4F	ENST00000357877	ENSG00000135622	10505	0	0	1	1			-0.717	79	MI0001866	MIMAT0001761	UGAGGUAGUAGGUUGUAUGGUU	2
hsa-let-7c-5p	let-7c-5p	SEMA4G	ENST00000210633	ENSG00000095539	57715	0	0	1	1			-0.4477	85	MI0001866	MIMAT0001761	UGAGGUAGUAGGUUGUAUGGUU	2
hsa-let-7c-5p	let-7c-5p	SENP5	ENST00000323460	ENSG00000119231	205564	1	0	0	1	0.000113726			89	MI0001866	MIMAT0001761	UGAGGUAGUAGGUUGUAUGGUU	2
hsa-let-7c-5p	let-7c-5p	SERF2	ENSMUST00000139253	ENSMUSG00000074884	10169	0	0	1	1			-0.4821	96	MI0001866	MIMAT0001761	UGAGGUAGUAGGUUGUAUGGUU	2
hsa-let-7c-5p	let-7c-5p	SESN3	ENST00000536441	ENSG00000149212	143686	0	0	1	1			-0.8798	33	MI0001866	MIMAT0001761	UGAGGUAGUAGGUUGUAUGGUU	2
hsa-let-7c-5p	let-7c-5p	SETDB1	ENST00000271640	ENSG00000143379	9869	1	1	0	0	0.026034	3'LIFE			MI0001866	MIMAT0001761	UGAGGUAGUAGGUUGUAUGGUU	2
hsa-let-7c-5p	let-7c-5p	SFT2D3	ENST00000310981	ENSG00000173349	84826	0	0	1	1			-0.3215	76	MI0001866	MIMAT0001761	UGAGGUAGUAGGUUGUAUGGUU	2
hsa-let-7c-5p	let-7c-5p	SIRPB2	ENST00000303415	ENSG00000196209	284759	1	0	1	0	0.014323		-0.1361		MI0001866	MIMAT0001761	UGAGGUAGUAGGUUGUAUGGUU	2
hsa-let-7c-5p	let-7c-5p	SLC10A2	ENSMUST00000023835	ENSMUSG00000023073	6555	0	0	1	1			-0.3177	93	MI0001866	MIMAT0001761	UGAGGUAGUAGGUUGUAUGGUU	2
hsa-let-7c-5p	let-7c-5p	SLC10A7	ENST00000264986	ENSG00000120519	84068	0	1	1	1		PAR-CLIP	-0.8005	68	MI0001866	MIMAT0001761	UGAGGUAGUAGGUUGUAUGGUU	3
hsa-let-7c-5p	let-7c-5p	SLC11A2	ENSMUST00000138843	ENSMUSG00000023030	4891	0	1	1	1		HITS-CLIP;PAR-CLIP	-0.1257	69	MI0001866	MIMAT0001761	UGAGGUAGUAGGUUGUAUGGUU	3
hsa-let-7c-5p	let-7c-5p	SLC12A5	ENST00000372315	ENSG00000124140	57468	1	0	1	0	0.0387127		-0.2375		MI0001866	MIMAT0001761	UGAGGUAGUAGGUUGUAUGGUU	2
hsa-let-7c-5p	let-7c-5p	SLC12A9	ENST00000354161	ENSG00000146828	56996	1	0	1	1	5.97E-05		-0.2312	95	MI0001866	MIMAT0001761	UGAGGUAGUAGGUUGUAUGGUU	3
hsa-let-7c-5p	let-7c-5p	SLC16A10	ENST00000368850	ENSG00000112394	117247	0	0	1	1			-0.7069	88	MI0001866	MIMAT0001761	UGAGGUAGUAGGUUGUAUGGUU	2
hsa-let-7c-5p	let-7c-5p	SLC16A9	ENST00000395348	ENSG00000165449	220963	0	1	1	1		PAR-CLIP	-0.1373	82	MI0001866	MIMAT0001761	UGAGGUAGUAGGUUGUAUGGUU	3
hsa-let-7c-5p	let-7c-5p	SLC17A2	ENSMUST00000006786	ENSMUSG00000036110	10246	1	0	0	1	0.0434702			79	MI0001866	MIMAT0001761	UGAGGUAGUAGGUUGUAUGGUU	2
hsa-let-7c-5p	let-7c-5p	SLC19A3		ENSG00000135917	80704	0	1	1	0		HITS-CLIP	-0.1805		MI0001866	MIMAT0001761	UGAGGUAGUAGGUUGUAUGGUU	2
hsa-let-7c-5p	let-7c-5p	SLC1A4	ENST00000234256	ENSG00000115902	6509	0	0	1	1			-0.3803	91	MI0001866	MIMAT0001761	UGAGGUAGUAGGUUGUAUGGUU	2
hsa-let-7c-5p	let-7c-5p	SLC20A1	ENST00000272542	ENSG00000144136	6574	0	1	1	1		PAR-CLIP	-1.2331	94	MI0001866	MIMAT0001761	UGAGGUAGUAGGUUGUAUGGUU	3
hsa-let-7c-5p	let-7c-5p	SLC22A23	ENST00000436008	ENSG00000137266	63027	0	0	1	1			-0.1865	39	MI0001866	MIMAT0001761	UGAGGUAGUAGGUUGUAUGGUU	2
hsa-let-7c-5p	let-7c-5p	SLC25A1	ENST00000215882	ENSG00000100075	6576	1	1	0	0	0.000853938	CLASH			MI0001866	MIMAT0001761	UGAGGUAGUAGGUUGUAUGGUU	2
hsa-let-7c-5p	let-7c-5p	SLC25A18	ENST00000327451	ENSG00000182902	83733	0	0	1	1			-0.6302	99	MI0001866	MIMAT0001761	UGAGGUAGUAGGUUGUAUGGUU	2
hsa-let-7c-5p	let-7c-5p	SLC25A24	ENST00000565488	ENSG00000085491	29957	0	0	1	1			-0.7249	96	MI0001866	MIMAT0001761	UGAGGUAGUAGGUUGUAUGGUU	2
hsa-let-7c-5p	let-7c-5p	SLC25A27	ENST00000371347	ENSG00000153291	9481	0	0	1	1			-1.0971	97	MI0001866	MIMAT0001761	UGAGGUAGUAGGUUGUAUGGUU	2
hsa-let-7c-5p	let-7c-5p	SLC25A32	ENST00000297578	ENSG00000164933	81034	0	0	1	1			-0.1583	92	MI0001866	MIMAT0001761	UGAGGUAGUAGGUUGUAUGGUU	2
hsa-let-7c-5p	let-7c-5p	SLC25A4	ENST00000281456	ENSG00000151729	291	0	0	1	1			-0.1093	93	MI0001866	MIMAT0001761	UGAGGUAGUAGGUUGUAUGGUU	2
hsa-let-7c-5p	let-7c-5p	SLC25A40	ENST00000341119	ENSG00000075303	55972	1	0	1	0	0.00588925		-1.2153		MI0001866	MIMAT0001761	UGAGGUAGUAGGUUGUAUGGUU	2
hsa-let-7c-5p	let-7c-5p	SLC29A3	ENSMUST00000119595	ENSMUSG00000020100	55315	0	0	1	1			-0.2177	88	MI0001866	MIMAT0001761	UGAGGUAGUAGGUUGUAUGGUU	2
hsa-let-7c-5p	let-7c-5p	SLC2A11	ENST00000255830	ENSG00000133460	66035	1	0	1	0	0.00348999		-0.4955		MI0001866	MIMAT0001761	UGAGGUAGUAGGUUGUAUGGUU	2
hsa-let-7c-5p	let-7c-5p	SLC2A12	ENST00000275230	ENSG00000146411	154091	0	0	1	1			-0.3429	86	MI0001866	MIMAT0001761	UGAGGUAGUAGGUUGUAUGGUU	2
hsa-let-7c-5p	let-7c-5p	SLC2A2	ENSMUST00000029240	ENSMUSG00000027690	6514	0	0	1	1			-0.1535	51	MI0001866	MIMAT0001761	UGAGGUAGUAGGUUGUAUGGUU	2
hsa-let-7c-5p	let-7c-5p	SLC31A1	ENST00000374212	ENSG00000136868	1317	0	0	1	1			-0.5198	51	MI0001866	MIMAT0001761	UGAGGUAGUAGGUUGUAUGGUU	2
hsa-let-7c-5p	let-7c-5p	SLC35B1	ENST00000240333	ENSG00000121073	10237	1	0	1	0	4.16E-06		-0.8053		MI0001866	MIMAT0001761	UGAGGUAGUAGGUUGUAUGGUU	2
hsa-let-7c-5p	let-7c-5p	SLC35D2	ENST00000253270	ENSG00000130958	11046	1	0	1	1	8.59E-07		-1.0466	99	MI0001866	MIMAT0001761	UGAGGUAGUAGGUUGUAUGGUU	3
hsa-let-7c-5p	let-7c-5p	SLC38A9	ENST00000396865	ENSG00000177058	153129	0	0	1	1			-0.3682	77	MI0001866	MIMAT0001761	UGAGGUAGUAGGUUGUAUGGUU	2
hsa-let-7c-5p	let-7c-5p	SLC4A4	ENST00000340595	ENSG00000080493	8671	0	0	1	1			-0.6556	86	MI0001866	MIMAT0001761	UGAGGUAGUAGGUUGUAUGGUU	2
hsa-let-7c-5p	let-7c-5p	SLC5A6	ENST00000310574	ENSG00000138074	8884	0	1	1	1		PAR-CLIP	-0.8669	95	MI0001866	MIMAT0001761	UGAGGUAGUAGGUUGUAUGGUU	3
hsa-let-7c-5p	let-7c-5p	SLC5A9	ENST00000236495	ENSG00000117834	200010	0	0	1	1			-0.769	94	MI0001866	MIMAT0001761	UGAGGUAGUAGGUUGUAUGGUU	2
hsa-let-7c-5p	let-7c-5p	SLC6A1	ENST00000287766	ENSG00000157103	6529	0	0	1	1			-0.1532	89	MI0001866	MIMAT0001761	UGAGGUAGUAGGUUGUAUGGUU	2
hsa-let-7c-5p	let-7c-5p	SLC6A15	ENST00000266682	ENSG00000072041	55117	0	0	1	1			-0.1033	87	MI0001866	MIMAT0001761	UGAGGUAGUAGGUUGUAUGGUU	2
hsa-let-7c-5p	let-7c-5p	SLC6A8	ENST00000330048	ENSG00000130821	6535	1	0	1	0	0.0434702		-0.3234		MI0001866	MIMAT0001761	UGAGGUAGUAGGUUGUAUGGUU	2
hsa-let-7c-5p	let-7c-5p	SLC7A14	ENST00000231706	ENSG00000013293	57709	1	0	0	1	0.000511375			80	MI0001866	MIMAT0001761	UGAGGUAGUAGGUUGUAUGGUU	2
hsa-let-7c-5p	let-7c-5p	SLC8A2	ENST00000236877	ENSG00000118160	6543	0	0	1	1			-0.1738	85	MI0001866	MIMAT0001761	UGAGGUAGUAGGUUGUAUGGUU	2
hsa-let-7c-5p	let-7c-5p	SLK	ENST00000335753	ENSG00000065613	9748	0	1	0	1		CLASH		78	MI0001866	MIMAT0001761	UGAGGUAGUAGGUUGUAUGGUU	2
hsa-let-7c-5p	let-7c-5p	SMAD6		ENSG00000137834	4091	0	1	1	0		3'LIFE	-0.3317		MI0001866	MIMAT0001761	UGAGGUAGUAGGUUGUAUGGUU	2
hsa-let-7c-5p	let-7c-5p	SMARCAD1	ENST00000354268	ENSG00000163104	56916	0	1	1	1		PAR-CLIP	-1.3004	97	MI0001866	MIMAT0001761	UGAGGUAGUAGGUUGUAUGGUU	3
hsa-let-7c-5p	let-7c-5p	SMARCC1	ENST00000254480	ENSG00000173473	6599	0	1	1	1		CLASH	-0.2168	82	MI0001866	MIMAT0001761	UGAGGUAGUAGGUUGUAUGGUU	3
hsa-let-7c-5p	let-7c-5p	SMC1A	ENST00000322213	ENSG00000072501	8243	0	1	1	1		PAR-CLIP	-0.2615	95	MI0001866	MIMAT0001761	UGAGGUAGUAGGUUGUAUGGUU	3
hsa-let-7c-5p	let-7c-5p	SMC3	ENST00000357608	ENSG00000108055	9126	1	0	1	0	0.00329108		-0.5022		MI0001866	MIMAT0001761	UGAGGUAGUAGGUUGUAUGGUU	2
hsa-let-7c-5p	let-7c-5p	SMCR7L		ENSG00000100335	54471	0	1	1	0		PAR-CLIP	-0.1765		MI0001866	MIMAT0001761	UGAGGUAGUAGGUUGUAUGGUU	2
hsa-let-7c-5p	let-7c-5p	SMCR8	ENST00000406438	ENSG00000176994	140775	1	1	0	1	0.00393214	PAR-CLIP		89	MI0001866	MIMAT0001761	UGAGGUAGUAGGUUGUAUGGUU	3
hsa-let-7c-5p	let-7c-5p	SMR3A	ENST00000226460	ENSG00000109208	26952	1	0	1	0	0.00452592		-0.6975		MI0001866	MIMAT0001761	UGAGGUAGUAGGUUGUAUGGUU	2
hsa-let-7c-5p	let-7c-5p	SMUG1	ENST00000505128	ENSG00000123415	23583	1	0	1	1	5.46E-06		-0.4498	97	MI0001866	MIMAT0001761	UGAGGUAGUAGGUUGUAUGGUU	3
hsa-let-7c-5p	let-7c-5p	SNAI3	ENST00000332281	ENSG00000185669	333929	1	0	1	0	5.24E-06		-0.3046		MI0001866	MIMAT0001761	UGAGGUAGUAGGUUGUAUGGUU	2
hsa-let-7c-5p	let-7c-5p	SNAP23	ENST00000249647	ENSG00000092531	8773	0	0	1	1			-0.1632	90	MI0001866	MIMAT0001761	UGAGGUAGUAGGUUGUAUGGUU	2
hsa-let-7c-5p	let-7c-5p	SNN	ENST00000329565	ENSG00000184602	8303	0	0	1	1			-0.1351	91	MI0001866	MIMAT0001761	UGAGGUAGUAGGUUGUAUGGUU	2
hsa-let-7c-5p	let-7c-5p	SNX11	ENSMUST00000021246	ENSMUSG00000020876	29916	0	0	1	1			-0.1557	85	MI0001866	MIMAT0001761	UGAGGUAGUAGGUUGUAUGGUU	2
hsa-let-7c-5p	let-7c-5p	SNX16	ENST00000353788	ENSG00000104497	64089	0	0	1	1			-0.8247	33	MI0001866	MIMAT0001761	UGAGGUAGUAGGUUGUAUGGUU	2
hsa-let-7c-5p	let-7c-5p	SNX17	ENST00000233575	ENSG00000115234	9784	0	1	0	1		PAR-CLIP		79	MI0001866	MIMAT0001761	UGAGGUAGUAGGUUGUAUGGUU	2
hsa-let-7c-5p	let-7c-5p	SNX4	ENST00000251775	ENSG00000114520	8723	1	0	1	0	0.00876475		-0.2025		MI0001866	MIMAT0001761	UGAGGUAGUAGGUUGUAUGGUU	2
hsa-let-7c-5p	let-7c-5p	SNX6	ENST00000396526	ENSG00000129515	58533	0	0	1	1			-0.4996	29	MI0001866	MIMAT0001761	UGAGGUAGUAGGUUGUAUGGUU	2
hsa-let-7c-5p	let-7c-5p	SOCS1	ENST00000332029	ENSG00000185338	8651	1	1	1	1	0.00196147	PAR-CLIP	-0.7374	97	MI0001866	MIMAT0001761	UGAGGUAGUAGGUUGUAUGGUU	4
hsa-let-7c-5p	let-7c-5p	SOCS4	ENST00000395472	ENSG00000180008	122809	0	0	1	1			-0.3881	90	MI0001866	MIMAT0001761	UGAGGUAGUAGGUUGUAUGGUU	2
hsa-let-7c-5p	let-7c-5p	SOCS7	ENST00000577233	ENSG00000174111	30837	0	0	1	1			-0.1266	37	MI0001866	MIMAT0001761	UGAGGUAGUAGGUUGUAUGGUU	2
hsa-let-7c-5p	let-7c-5p	SOX13	ENST00000367204	ENSG00000143842	9580	0	0	1	1			-0.1756	92	MI0001866	MIMAT0001761	UGAGGUAGUAGGUUGUAUGGUU	2
hsa-let-7c-5p	let-7c-5p	SP8	ENST00000418710	ENSG00000164651	221833	0	0	1	1			-0.9556	92	MI0001866	MIMAT0001761	UGAGGUAGUAGGUUGUAUGGUU	2
hsa-let-7c-5p	let-7c-5p	SPATA19	ENST00000299140	ENSG00000166118	219938	1	0	1	0	0.0258638		-0.2424		MI0001866	MIMAT0001761	UGAGGUAGUAGGUUGUAUGGUU	2
hsa-let-7c-5p	let-7c-5p	SPATA2	ENST00000289431	ENSG00000158480	9825	0	0	1	1			-0.1026	47	MI0001866	MIMAT0001761	UGAGGUAGUAGGUUGUAUGGUU	2
hsa-let-7c-5p	let-7c-5p	SPRYD4	ENST00000338146	ENSG00000176422	283377	0	0	1	1			-0.4826	98	MI0001866	MIMAT0001761	UGAGGUAGUAGGUUGUAUGGUU	2
hsa-let-7c-5p	let-7c-5p	SREBF2	ENST00000361204	ENSG00000198911	6721	0	0	1	1			-0.2204	75	MI0001866	MIMAT0001761	UGAGGUAGUAGGUUGUAUGGUU	2
hsa-let-7c-5p	let-7c-5p	SRGAP1	ENST00000355086	ENSG00000196935	57522	0	0	1	1			-0.1974	75	MI0001866	MIMAT0001761	UGAGGUAGUAGGUUGUAUGGUU	2
hsa-let-7c-5p	let-7c-5p	SSX9	ENST00000376909	ENSG00000204648	280660	1	0	1	0	0.00363692		-0.8232		MI0001866	MIMAT0001761	UGAGGUAGUAGGUUGUAUGGUU	2
hsa-let-7c-5p	let-7c-5p	ST7L	ENST00000369669	ENSG00000007341	54879	1	0	1	0	0.0213089		-0.1535		MI0001866	MIMAT0001761	UGAGGUAGUAGGUUGUAUGGUU	2
hsa-let-7c-5p	let-7c-5p	STAG3	ENST00000317296	ENSG00000066923	10734	1	0	1	0	0.0357076		-0.7784		MI0001866	MIMAT0001761	UGAGGUAGUAGGUUGUAUGGUU	2
hsa-let-7c-5p	let-7c-5p	STARD13	ENST00000336934	ENSG00000133121	90627	0	0	1	1			-0.4417	77	MI0001866	MIMAT0001761	UGAGGUAGUAGGUUGUAUGGUU	2
hsa-let-7c-5p	let-7c-5p	STARD3NL	ENST00000009041	ENSG00000010270	83930	0	0	1	1			-0.2271	92	MI0001866	MIMAT0001761	UGAGGUAGUAGGUUGUAUGGUU	2
hsa-let-7c-5p	let-7c-5p	STARD9	ENST00000290607	ENSG00000159433	57519	0	0	1	1			-0.4925	80	MI0001866	MIMAT0001761	UGAGGUAGUAGGUUGUAUGGUU	2
hsa-let-7c-5p	let-7c-5p	STAT2	ENST00000314128	ENSG00000170581	6773	1	1	1	0	2.38E-05	HITS-CLIP;3'LIFE	-0.1002		MI0001866	MIMAT0001761	UGAGGUAGUAGGUUGUAUGGUU	3
hsa-let-7c-5p	let-7c-5p	STK40	ENST00000359297	ENSG00000196182	83931	0	0	1	1			-1.0718	93	MI0001866	MIMAT0001761	UGAGGUAGUAGGUUGUAUGGUU	2
hsa-let-7c-5p	let-7c-5p	STOX2	ENST00000308497	ENSG00000173320	56977	1	0	1	1	0.000775155		-0.9879	94	MI0001866	MIMAT0001761	UGAGGUAGUAGGUUGUAUGGUU	3
hsa-let-7c-5p	let-7c-5p	STRBP	ENST00000447404	ENSG00000165209	55342	0	0	1	1			-0.161	89	MI0001866	MIMAT0001761	UGAGGUAGUAGGUUGUAUGGUU	2
hsa-let-7c-5p	let-7c-5p	STRN	ENST00000263918	ENSG00000115808	6801	0	1	0	1		PAR-CLIP		81	MI0001866	MIMAT0001761	UGAGGUAGUAGGUUGUAUGGUU	2
hsa-let-7c-5p	let-7c-5p	STX3	ENST00000535361	ENSG00000166900	6809	0	0	1	1			-1.059	99	MI0001866	MIMAT0001761	UGAGGUAGUAGGUUGUAUGGUU	2
hsa-let-7c-5p	let-7c-5p	STXBP4	ENST00000299341	ENSG00000166263	252983	1	0	1	0	0.041122		-0.2347		MI0001866	MIMAT0001761	UGAGGUAGUAGGUUGUAUGGUU	2
hsa-let-7c-5p	let-7c-5p	STXBP5	ENST00000367481	ENSG00000164506	134957	1	0	1	1	9.50E-07		-0.1068	81	MI0001866	MIMAT0001761	UGAGGUAGUAGGUUGUAUGGUU	3
hsa-let-7c-5p	let-7c-5p	SUB1	ENST00000265073	ENSG00000113387	10923	0	0	1	1			-0.4694	68	MI0001866	MIMAT0001761	UGAGGUAGUAGGUUGUAUGGUU	2
hsa-let-7c-5p	let-7c-5p	SUCLG2	ENST00000307227	ENSG00000172340	8801	0	0	1	1			-0.1747	90	MI0001866	MIMAT0001761	UGAGGUAGUAGGUUGUAUGGUU	2
hsa-let-7c-5p	let-7c-5p	SUOX	ENST00000266971	ENSG00000139531	6821	1	1	1	0	0.000551223	PAR-CLIP	-0.7916		MI0001866	MIMAT0001761	UGAGGUAGUAGGUUGUAUGGUU	3
hsa-let-7c-5p	let-7c-5p	SUPT4H1	ENST00000225504	ENSG00000213246	6827	1	0	1	0	0.0489095		-0.7867		MI0001866	MIMAT0001761	UGAGGUAGUAGGUUGUAUGGUU	2
hsa-let-7c-5p	let-7c-5p	SURF4	ENST00000545297	ENSG00000148248	6836	0	1	0	1		PAR-CLIP		91	MI0001866	MIMAT0001761	UGAGGUAGUAGGUUGUAUGGUU	2
hsa-let-7c-5p	let-7c-5p	SYNCRIP	ENST00000355238	ENSG00000135316	10492	0	0	1	1			-0.5812	94	MI0001866	MIMAT0001761	UGAGGUAGUAGGUUGUAUGGUU	2
hsa-let-7c-5p	let-7c-5p	SYNJ2BP	ENST00000256366	ENSG00000213463	55333	0	1	0	1		PAR-CLIP		64	MI0001866	MIMAT0001761	UGAGGUAGUAGGUUGUAUGGUU	2
hsa-let-7c-5p	let-7c-5p	SYT11	ENST00000368324	ENSG00000132718	23208	0	0	1	1			-0.1015	79	MI0001866	MIMAT0001761	UGAGGUAGUAGGUUGUAUGGUU	2
hsa-let-7c-5p	let-7c-5p	SYT7	ENST00000263846	ENSG00000011347	9066	0	0	1	1			-0.3619	50	MI0001866	MIMAT0001761	UGAGGUAGUAGGUUGUAUGGUU	2
hsa-let-7c-5p	let-7c-5p	TAB2	ENST00000367456	ENSG00000055208	23118	0	0	1	1			-0.1406	86	MI0001866	MIMAT0001761	UGAGGUAGUAGGUUGUAUGGUU	2
hsa-let-7c-5p	let-7c-5p	TAF5		ENSG00000148835	6877	0	1	1	0		CLASH	-0.2083		MI0001866	MIMAT0001761	UGAGGUAGUAGGUUGUAUGGUU	2
hsa-let-7c-5p	let-7c-5p	TAF9B	ENST00000341864	ENSG00000187325	51616	0	0	1	1			-0.4138	78	MI0001866	MIMAT0001761	UGAGGUAGUAGGUUGUAUGGUU	2
hsa-let-7c-5p	let-7c-5p	TAL2	ENSMUST00000030124	ENSMUSG00000028417	6887	1	0	0	1	2.29E-05			82	MI0001866	MIMAT0001761	UGAGGUAGUAGGUUGUAUGGUU	2
hsa-let-7c-5p	let-7c-5p	TAPBPL	ENST00000266556	ENSG00000139192	55080	1	0	1	0	1.73E-05		-0.2621		MI0001866	MIMAT0001761	UGAGGUAGUAGGUUGUAUGGUU	2
hsa-let-7c-5p	let-7c-5p	TARBP2	ENST00000266987	ENSG00000139546	6895	1	0	1	1	9.99E-08		-0.6533	96	MI0001866	MIMAT0001761	UGAGGUAGUAGGUUGUAUGGUU	3
hsa-let-7c-5p	let-7c-5p	TAZ	ENST00000299328	ENSG00000102125	6901	1	1	1	0	0.0087043	CLASH	-0.1574		MI0001866	MIMAT0001761	UGAGGUAGUAGGUUGUAUGGUU	3
hsa-let-7c-5p	let-7c-5p	TBKBP1	ENST00000361722	ENSG00000198933	9755	0	0	1	1			-0.9412	96	MI0001866	MIMAT0001761	UGAGGUAGUAGGUUGUAUGGUU	2
hsa-let-7c-5p	let-7c-5p	TBX5	ENST00000349716	ENSG00000089225	6910	0	0	1	1			-0.2125	84	MI0001866	MIMAT0001761	UGAGGUAGUAGGUUGUAUGGUU	2
hsa-let-7c-5p	let-7c-5p	TET3	ENST00000409262	ENSG00000187605	200424	0	0	1	1			-0.2792	84	MI0001866	MIMAT0001761	UGAGGUAGUAGGUUGUAUGGUU	2
hsa-let-7c-5p	let-7c-5p	TFEC	ENSMUST00000031533	ENSMUSG00000029553	22797	0	0	1	1			-0.3089	40	MI0001866	MIMAT0001761	UGAGGUAGUAGGUUGUAUGGUU	2
hsa-let-7c-5p	let-7c-5p	TFR2	ENST00000431692	ENSG00000106327	7036	1	0	0	1	0.0354409			78	MI0001866	MIMAT0001761	UGAGGUAGUAGGUUGUAUGGUU	2
hsa-let-7c-5p	let-7c-5p	TGDS	ENST00000261296	ENSG00000088451	23483	0	0	1	1			-0.6003	95	MI0001866	MIMAT0001761	UGAGGUAGUAGGUUGUAUGGUU	2
hsa-let-7c-5p	let-7c-5p	TGFBR1	ENST00000374994	ENSG00000106799	7046	0	1	1	1		Western blot;qRT-PCR;Luciferase reporter assay	-0.4498	98	MI0001866	MIMAT0001761	UGAGGUAGUAGGUUGUAUGGUU	3
hsa-let-7c-5p	let-7c-5p	TGFBR3	ENST00000212355	ENSG00000069702	7049	0	1	1	1		PAR-CLIP	-0.8602	96	MI0001866	MIMAT0001761	UGAGGUAGUAGGUUGUAUGGUU	3
hsa-let-7c-5p	let-7c-5p	TGOLN2		ENSG00000152291	10618	0	1	1	0		PAR-CLIP	-0.2376		MI0001866	MIMAT0001761	UGAGGUAGUAGGUUGUAUGGUU	2
hsa-let-7c-5p	let-7c-5p	THAP9	ENST00000302236	ENSG00000168152	79725	0	0	1	1			-1.2044	92	MI0001866	MIMAT0001761	UGAGGUAGUAGGUUGUAUGGUU	2
hsa-let-7c-5p	let-7c-5p	THBS1	ENST00000260356	ENSG00000137801	7057	0	1	1	1		PAR-CLIP	-0.1594	91	MI0001866	MIMAT0001761	UGAGGUAGUAGGUUGUAUGGUU	3
hsa-let-7c-5p	let-7c-5p	THOC2	ENST00000245838	ENSG00000125676	57187	0	0	1	1			-0.6311	74	MI0001866	MIMAT0001761	UGAGGUAGUAGGUUGUAUGGUU	2
hsa-let-7c-5p	let-7c-5p	THRSP	ENST00000281030	ENSG00000151365	7069	1	0	1	1	0.0077196		-1.2904	99	MI0001866	MIMAT0001761	UGAGGUAGUAGGUUGUAUGGUU	3
hsa-let-7c-5p	let-7c-5p	TIA1	ENST00000433529	ENSG00000116001	7072	0	0	1	1			-0.6868	80	MI0001866	MIMAT0001761	UGAGGUAGUAGGUUGUAUGGUU	2
hsa-let-7c-5p	let-7c-5p	TIMM17B	ENST00000465150	ENSG00000126768	10245	1	0	1	1	7.40E-05		-0.3995	94	MI0001866	MIMAT0001761	UGAGGUAGUAGGUUGUAUGGUU	3
hsa-let-7c-5p	let-7c-5p	TK1	ENST00000301634	ENSG00000167900	7083	1	0	1	0	0.00150514		-0.1914		MI0001866	MIMAT0001761	UGAGGUAGUAGGUUGUAUGGUU	2
hsa-let-7c-5p	let-7c-5p	TMED5	ENST00000479918	ENSG00000117500	50999	0	1	1	1		HITS-CLIP;PAR-CLIP	-0.5287	55	MI0001866	MIMAT0001761	UGAGGUAGUAGGUUGUAUGGUU	3
hsa-let-7c-5p	let-7c-5p	TMEM110	ENST00000355083	ENSG00000213533	375346	0	0	1	1			-0.5942	96	MI0001866	MIMAT0001761	UGAGGUAGUAGGUUGUAUGGUU	2
hsa-let-7c-5p	let-7c-5p	TMEM135	ENST00000340353	ENSG00000166575	65084	0	0	1	1			-0.9365	56	MI0001866	MIMAT0001761	UGAGGUAGUAGGUUGUAUGGUU	2
hsa-let-7c-5p	let-7c-5p	TMEM138	ENST00000278826	ENSG00000149483	51524	1	0	1	0	0.0239847		-0.3531		MI0001866	MIMAT0001761	UGAGGUAGUAGGUUGUAUGGUU	2
hsa-let-7c-5p	let-7c-5p	TMEM143	ENST00000293261	ENSG00000161558	55260	0	0	1	1			-0.7011	95	MI0001866	MIMAT0001761	UGAGGUAGUAGGUUGUAUGGUU	2
hsa-let-7c-5p	let-7c-5p	TMEM167A	ENST00000502346	ENSG00000174695	153339	0	0	1	1			-0.4542	38	MI0001866	MIMAT0001761	UGAGGUAGUAGGUUGUAUGGUU	2
hsa-let-7c-5p	let-7c-5p	TMEM194A	ENST00000379391	ENSG00000166881	23306	0	0	1	1			-0.286	91	MI0001866	MIMAT0001761	UGAGGUAGUAGGUUGUAUGGUU	2
hsa-let-7c-5p	let-7c-5p	TMEM2	ENST00000377044	ENSG00000135048	23670	1	0	1	1	0.0088348		-1.1604	96	MI0001866	MIMAT0001761	UGAGGUAGUAGGUUGUAUGGUU	3
hsa-let-7c-5p	let-7c-5p	TMEM26	ENST00000399298	ENSG00000196932	219623	0	0	1	1			-0.419	87	MI0001866	MIMAT0001761	UGAGGUAGUAGGUUGUAUGGUU	2
hsa-let-7c-5p	let-7c-5p	TMEM41A	ENST00000296254	ENSG00000163900	90407	0	0	1	1			-0.4529	96	MI0001866	MIMAT0001761	UGAGGUAGUAGGUUGUAUGGUU	2
hsa-let-7c-5p	let-7c-5p	TMEM41B	ENSMUST00000094097	ENSMUSG00000047554	440026	0	0	1	1			-0.1285	71	MI0001866	MIMAT0001761	UGAGGUAGUAGGUUGUAUGGUU	2
hsa-let-7c-5p	let-7c-5p	TMEM65	ENST00000297632	ENSG00000164983	157378	0	0	1	1			-0.1992	92	MI0001866	MIMAT0001761	UGAGGUAGUAGGUUGUAUGGUU	2
hsa-let-7c-5p	let-7c-5p	TMEM66	ENST00000256255	ENSG00000133872	51669	1	0	1	0	0.00419171		-0.2163		MI0001866	MIMAT0001761	UGAGGUAGUAGGUUGUAUGGUU	2
hsa-let-7c-5p	let-7c-5p	TMPPE	ENST00000416695	ENSG00000188167	643853	0	0	1	1			-0.8926	96	MI0001866	MIMAT0001761	UGAGGUAGUAGGUUGUAUGGUU	2
hsa-let-7c-5p	let-7c-5p	TMPRSS11F	ENSMUST00000116553	ENSMUSG00000048764	389208	1	0	1	1	0.0035429		-0.2187	96	MI0001866	MIMAT0001761	UGAGGUAGUAGGUUGUAUGGUU	3
hsa-let-7c-5p	let-7c-5p	TMPRSS2	ENST00000332149	ENSG00000184012	7113	1	0	1	1	0.0152908		-0.6927	90	MI0001866	MIMAT0001761	UGAGGUAGUAGGUUGUAUGGUU	3
hsa-let-7c-5p	let-7c-5p	TMTC3	ENST00000266712	ENSG00000139324	160418	0	1	1	1		PAR-CLIP	-1.13	72	MI0001866	MIMAT0001761	UGAGGUAGUAGGUUGUAUGGUU	3
hsa-let-7c-5p	let-7c-5p	TNFAIP3	ENST00000237289	ENSG00000118503	7128	0	0	1	1			-0.1067	75	MI0001866	MIMAT0001761	UGAGGUAGUAGGUUGUAUGGUU	2
hsa-let-7c-5p	let-7c-5p	TNFRSF1B	ENST00000376259	ENSG00000028137	7133	0	0	1	1			-0.2329	91	MI0001866	MIMAT0001761	UGAGGUAGUAGGUUGUAUGGUU	2
hsa-let-7c-5p	let-7c-5p	TNFSF9	ENST00000245817	ENSG00000125657	8744	1	1	1	1	0.000154612	PAR-CLIP	-0.3629	99	MI0001866	MIMAT0001761	UGAGGUAGUAGGUUGUAUGGUU	4
hsa-let-7c-5p	let-7c-5p	TP53	ENST00000420246	ENSG00000141510	7157	0	0	1	1			-0.5711	97	MI0001866	MIMAT0001761	UGAGGUAGUAGGUUGUAUGGUU	2
hsa-let-7c-5p	let-7c-5p	TPP1	ENST00000299427	ENSG00000166340	1200	0	0	1	1			-0.2111	80	MI0001866	MIMAT0001761	UGAGGUAGUAGGUUGUAUGGUU	2
hsa-let-7c-5p	let-7c-5p	TPST2	ENST00000338754	ENSG00000128294	8459	1	0	1	0	0.0122724		-0.1029		MI0001866	MIMAT0001761	UGAGGUAGUAGGUUGUAUGGUU	2
hsa-let-7c-5p	let-7c-5p	TRANK1	ENST00000428977	ENSG00000168016	9881	0	0	1	1			-0.5926	96	MI0001866	MIMAT0001761	UGAGGUAGUAGGUUGUAUGGUU	2
hsa-let-7c-5p	let-7c-5p	TRAPPC1	ENST00000303731	ENSG00000170043	58485	1	0	1	0	0.0434702		-0.4738		MI0001866	MIMAT0001761	UGAGGUAGUAGGUUGUAUGGUU	2
hsa-let-7c-5p	let-7c-5p	TRHDE	ENST00000261180	ENSG00000072657	29953	0	0	1	1			-0.4512	80	MI0001866	MIMAT0001761	UGAGGUAGUAGGUUGUAUGGUU	2
hsa-let-7c-5p	let-7c-5p	TRIB2	ENST00000155926	ENSG00000071575	28951	0	1	0	1		Western blot;Flow;GFP reporter assay;qRT-PCR		78	MI0001866	MIMAT0001761	UGAGGUAGUAGGUUGUAUGGUU	2
hsa-let-7c-5p	let-7c-5p	TRIM41	ENST00000315073	ENSG00000146063	90933	0	0	1	1			-0.9732	96	MI0001866	MIMAT0001761	UGAGGUAGUAGGUUGUAUGGUU	2
hsa-let-7c-5p	let-7c-5p	TRIM67	ENST00000444294	ENSG00000119283	440730	1	0	0	1	0.00829403			75	MI0001866	MIMAT0001761	UGAGGUAGUAGGUUGUAUGGUU	2
hsa-let-7c-5p	let-7c-5p	TRIM71	ENST00000383763	ENSG00000206557	131405	1	1	1	1	1.12E-10	3'LIFE;Reporter assay;Other;Luciferase reporter assay;PAR-CLIP	-1.3398	97	MI0001866	MIMAT0001761	UGAGGUAGUAGGUUGUAUGGUU	4
hsa-let-7c-5p	let-7c-5p	TRIOBP	ENST00000406386	ENSG00000100106	11078	0	0	1	1			-0.1067	76	MI0001866	MIMAT0001761	UGAGGUAGUAGGUUGUAUGGUU	2
hsa-let-7c-5p	let-7c-5p	TRPM6	ENST00000360774	ENSG00000119121	140803	0	0	1	1			-1.2024	80	MI0001866	MIMAT0001761	UGAGGUAGUAGGUUGUAUGGUU	2
hsa-let-7c-5p	let-7c-5p	TSC1	ENST00000298552	ENSG00000165699	7248	0	0	1	1			-0.1654	91	MI0001866	MIMAT0001761	UGAGGUAGUAGGUUGUAUGGUU	2
hsa-let-7c-5p	let-7c-5p	TSC22D2	ENST00000361875	ENSG00000196428	9819	0	1	1	1		PAR-CLIP	-1.2412	91	MI0001866	MIMAT0001761	UGAGGUAGUAGGUUGUAUGGUU	3
hsa-let-7c-5p	let-7c-5p	TSPAN18	ENST00000340160	ENSG00000157570	90139	0	0	1	1			-0.1551	88	MI0001866	MIMAT0001761	UGAGGUAGUAGGUUGUAUGGUU	2
hsa-let-7c-5p	let-7c-5p	TSPYL5	ENST00000322128	ENSG00000180543	85453	1	0	1	1	0.00714623		-0.6472	80	MI0001866	MIMAT0001761	UGAGGUAGUAGGUUGUAUGGUU	3
hsa-let-7c-5p	let-7c-5p	TTC14	ENSMUST00000099153	ENSMUSG00000027677	151613	0	0	1	1			-0.226	69	MI0001866	MIMAT0001761	UGAGGUAGUAGGUUGUAUGGUU	2
hsa-let-7c-5p	let-7c-5p	TTC31	ENST00000233623	ENSG00000115282	64427	0	0	1	1			-0.2136	99	MI0001866	MIMAT0001761	UGAGGUAGUAGGUUGUAUGGUU	2
hsa-let-7c-5p	let-7c-5p	TTL	ENST00000233336	ENSG00000114999	150465	0	0	1	1			-1.1823	83	MI0001866	MIMAT0001761	UGAGGUAGUAGGUUGUAUGGUU	2
hsa-let-7c-5p	let-7c-5p	TTLL4	ENST00000457313	ENSG00000135912	9654	1	0	1	1	2.15E-07		-0.6018	98	MI0001866	MIMAT0001761	UGAGGUAGUAGGUUGUAUGGUU	3
hsa-let-7c-5p	let-7c-5p	TTLL6	ENSMUST00000167258	ENSMUSG00000038756	284076	0	0	1	1			-0.9264	91	MI0001866	MIMAT0001761	UGAGGUAGUAGGUUGUAUGGUU	2
hsa-let-7c-5p	let-7c-5p	TUBB4	ENST00000264071	ENSG00000104833	10382	1	0	1	0	1.00E-06		-0.1443		MI0001866	MIMAT0001761	UGAGGUAGUAGGUUGUAUGGUU	2
hsa-let-7c-5p	let-7c-5p	TUSC2	ENST00000232496	ENSG00000114383	11334	0	0	1	1			-0.4511	30	MI0001866	MIMAT0001761	UGAGGUAGUAGGUUGUAUGGUU	2
hsa-let-7c-5p	let-7c-5p	TXLNA	ENST00000373610	ENSG00000084652	200081	0	1	1	1		PAR-CLIP	-0.1317	87	MI0001866	MIMAT0001761	UGAGGUAGUAGGUUGUAUGGUU	3
hsa-let-7c-5p	let-7c-5p	TXLNG	ENST00000380122	ENSG00000086712	55787	0	1	0	1		PAR-CLIP		52	MI0001866	MIMAT0001761	UGAGGUAGUAGGUUGUAUGGUU	2
hsa-let-7c-5p	let-7c-5p	UBA52		ENSG00000221983	7311	0	1	1	0		CLASH	-0.1571		MI0001866	MIMAT0001761	UGAGGUAGUAGGUUGUAUGGUU	2
hsa-let-7c-5p	let-7c-5p	UBAP2L	ENST00000271877	ENSG00000143569	9898	1	0	1	0	0.0483377		-0.2382		MI0001866	MIMAT0001761	UGAGGUAGUAGGUUGUAUGGUU	2
hsa-let-7c-5p	let-7c-5p	UBE2G2	ENST00000345496	ENSG00000184787	7327	0	0	1	1			-0.2025	93	MI0001866	MIMAT0001761	UGAGGUAGUAGGUUGUAUGGUU	2
hsa-let-7c-5p	let-7c-5p	UBE2T	ENST00000367274	ENSG00000077152	29089	1	0	1	0	9.33E-05		-0.1162		MI0001866	MIMAT0001761	UGAGGUAGUAGGUUGUAUGGUU	2
hsa-let-7c-5p	let-7c-5p	UBE3B	ENST00000340074	ENSG00000151148	89910	1	0	1	0	0.0189087		-0.4907		MI0001866	MIMAT0001761	UGAGGUAGUAGGUUGUAUGGUU	2
hsa-let-7c-5p	let-7c-5p	UBN2	ENST00000473989	ENSG00000157741	254048	0	0	1	1			-0.6177	79	MI0001866	MIMAT0001761	UGAGGUAGUAGGUUGUAUGGUU	2
hsa-let-7c-5p	let-7c-5p	UBXN2B		ENSG00000215114	137886	0	1	1	0		PAR-CLIP	-0.4085		MI0001866	MIMAT0001761	UGAGGUAGUAGGUUGUAUGGUU	2
hsa-let-7c-5p	let-7c-5p	UFM1	ENST00000239878	ENSG00000120686	51569	1	0	1	1	0.000600882		-0.489	99	MI0001866	MIMAT0001761	UGAGGUAGUAGGUUGUAUGGUU	3
hsa-let-7c-5p	let-7c-5p	UGCG	ENST00000374279	ENSG00000148154	7357	0	0	1	1			-0.3803	92	MI0001866	MIMAT0001761	UGAGGUAGUAGGUUGUAUGGUU	2
hsa-let-7c-5p	let-7c-5p	UHRF2	ENST00000276893	ENSG00000147854	115426	0	0	1	1			-1.2053	98	MI0001866	MIMAT0001761	UGAGGUAGUAGGUUGUAUGGUU	2
hsa-let-7c-5p	let-7c-5p	ULK2	ENST00000395544	ENSG00000083290	9706	0	0	1	1			-0.4763	95	MI0001866	MIMAT0001761	UGAGGUAGUAGGUUGUAUGGUU	2
hsa-let-7c-5p	let-7c-5p	UNC5A	ENST00000261961	ENSG00000113763	90249	0	0	1	1			-0.2159	82	MI0001866	MIMAT0001761	UGAGGUAGUAGGUUGUAUGGUU	2
hsa-let-7c-5p	let-7c-5p	USP12	ENST00000282344	ENSG00000152484	219333	0	0	1	1			-0.1619	74	MI0001866	MIMAT0001761	UGAGGUAGUAGGUUGUAUGGUU	2
hsa-let-7c-5p	let-7c-5p	USP15	ENSMUST00000020334	ENSMUSG00000020124	9958	0	0	1	1			-0.1109	47	MI0001866	MIMAT0001761	UGAGGUAGUAGGUUGUAUGGUU	2
hsa-let-7c-5p	let-7c-5p	USP21	ENST00000289865	ENSG00000143258	27005	1	0	0	1	0.00327613			92	MI0001866	MIMAT0001761	UGAGGUAGUAGGUUGUAUGGUU	2
hsa-let-7c-5p	let-7c-5p	USP24	ENST00000294383	ENSG00000162402	23358	0	0	1	1			-0.3219	34	MI0001866	MIMAT0001761	UGAGGUAGUAGGUUGUAUGGUU	2
hsa-let-7c-5p	let-7c-5p	USP32	ENST00000300896	ENSG00000170832	84669	0	0	1	1			-0.7624	71	MI0001866	MIMAT0001761	UGAGGUAGUAGGUUGUAUGGUU	2
hsa-let-7c-5p	let-7c-5p	USP38	ENST00000307017	ENSG00000170185	84640	0	1	1	1		PAR-CLIP	-1.2992	98	MI0001866	MIMAT0001761	UGAGGUAGUAGGUUGUAUGGUU	3
hsa-let-7c-5p	let-7c-5p	USP47	ENST00000339865	ENSG00000170242	55031	1	0	0	1	1.11E-05			85	MI0001866	MIMAT0001761	UGAGGUAGUAGGUUGUAUGGUU	2
hsa-let-7c-5p	let-7c-5p	USP6	ENST00000250066	ENSG00000129204	9098	0	0	1	1			-0.3045	91	MI0001866	MIMAT0001761	UGAGGUAGUAGGUUGUAUGGUU	2
hsa-let-7c-5p	let-7c-5p	UTP15	ENST00000296792	ENSG00000164338	84135	0	0	1	1			-0.3879	61	MI0001866	MIMAT0001761	UGAGGUAGUAGGUUGUAUGGUU	2
hsa-let-7c-5p	let-7c-5p	UTRN	ENST00000367545	ENSG00000152818	7402	0	0	1	1			-1.1138	96	MI0001866	MIMAT0001761	UGAGGUAGUAGGUUGUAUGGUU	2
hsa-let-7c-5p	let-7c-5p	VCL		ENSG00000035403	7414	0	1	1	0		PAR-CLIP	-0.1105		MI0001866	MIMAT0001761	UGAGGUAGUAGGUUGUAUGGUU	2
hsa-let-7c-5p	let-7c-5p	VEZT	ENST00000436874	ENSG00000028203	55591	1	0	1	1	0.0455931		-0.8971	35	MI0001866	MIMAT0001761	UGAGGUAGUAGGUUGUAUGGUU	3
hsa-let-7c-5p	let-7c-5p	VPS33A	ENST00000267199	ENSG00000139719	65082	1	0	1	0	0.00282966		-1.0557		MI0001866	MIMAT0001761	UGAGGUAGUAGGUUGUAUGGUU	2
hsa-let-7c-5p	let-7c-5p	VSIG4	ENST00000374737	ENSG00000155659	11326	1	0	1	0	0.0166379		-0.5338		MI0001866	MIMAT0001761	UGAGGUAGUAGGUUGUAUGGUU	2
hsa-let-7c-5p	let-7c-5p	VSNL1	ENST00000406397	ENSG00000163032	7447	0	0	1	1			-0.1983	94	MI0001866	MIMAT0001761	UGAGGUAGUAGGUUGUAUGGUU	2
hsa-let-7c-5p	let-7c-5p	WARS2	ENST00000369426	ENSG00000116874	10352	0	0	1	1			-0.5881	92	MI0001866	MIMAT0001761	UGAGGUAGUAGGUUGUAUGGUU	2
hsa-let-7c-5p	let-7c-5p	WASL	ENST00000223023	ENSG00000106299	8976	0	1	1	1		PAR-CLIP	-0.2464	90	MI0001866	MIMAT0001761	UGAGGUAGUAGGUUGUAUGGUU	3
hsa-let-7c-5p	let-7c-5p	WDR37	ENST00000358220	ENSG00000047056	22884	0	0	1	1			-0.2438	83	MI0001866	MIMAT0001761	UGAGGUAGUAGGUUGUAUGGUU	2
hsa-let-7c-5p	let-7c-5p	WFDC8	ENST00000357199	ENSG00000158901	90199	1	0	1	0	0.00107202		-0.2223		MI0001866	MIMAT0001761	UGAGGUAGUAGGUUGUAUGGUU	2
hsa-let-7c-5p	let-7c-5p	XAGE1D	ENST00000375572		9503	1	0	1	0	0.0189087		-0.1416		MI0001866	MIMAT0001761	UGAGGUAGUAGGUUGUAUGGUU	2
hsa-let-7c-5p	let-7c-5p	XK	ENST00000378616	ENSG00000047597	7504	0	0	1	1			-0.3565	94	MI0001866	MIMAT0001761	UGAGGUAGUAGGUUGUAUGGUU	2
hsa-let-7c-5p	let-7c-5p	XKR8	ENST00000373884	ENSG00000158156	55113	1	0	1	1	0.00435205		-0.5469	99	MI0001866	MIMAT0001761	UGAGGUAGUAGGUUGUAUGGUU	3
hsa-let-7c-5p	let-7c-5p	XRN1	ENST00000264951	ENSG00000114127	54464	0	0	1	1			-0.804	96	MI0001866	MIMAT0001761	UGAGGUAGUAGGUUGUAUGGUU	2
hsa-let-7c-5p	let-7c-5p	YAF2	ENST00000327791	ENSG00000015153	10138	0	0	1	1			-0.1461	61	MI0001866	MIMAT0001761	UGAGGUAGUAGGUUGUAUGGUU	2
hsa-let-7c-5p	let-7c-5p	YBX2	ENST00000007699	ENSG00000006047	51087	1	0	1	1	0.00328576		-0.5224	88	MI0001866	MIMAT0001761	UGAGGUAGUAGGUUGUAUGGUU	3
hsa-let-7c-5p	let-7c-5p	YOD1	ENST00000315927	ENSG00000180667	55432	0	1	1	1		PAR-CLIP	-0.5294	98	MI0001866	MIMAT0001761	UGAGGUAGUAGGUUGUAUGGUU	3
hsa-let-7c-5p	let-7c-5p	YTHDF3	ENST00000539294	ENSG00000185728	253943	0	0	1	1			-0.1179	81	MI0001866	MIMAT0001761	UGAGGUAGUAGGUUGUAUGGUU	2
hsa-let-7c-5p	let-7c-5p	ZBTB10	ENST00000430430	ENSG00000205189	65986	1	0	0	1	0.0224779			82	MI0001866	MIMAT0001761	UGAGGUAGUAGGUUGUAUGGUU	2
hsa-let-7c-5p	let-7c-5p	ZBTB16	ENST00000335953	ENSG00000109906	7704	0	0	1	1			-0.4771	91	MI0001866	MIMAT0001761	UGAGGUAGUAGGUUGUAUGGUU	2
hsa-let-7c-5p	let-7c-5p	ZBTB26	ENST00000373656	ENSG00000171448	57684	0	0	1	1			-0.1563	97	MI0001866	MIMAT0001761	UGAGGUAGUAGGUUGUAUGGUU	2
hsa-let-7c-5p	let-7c-5p	ZBTB37	ENST00000367701	ENSG00000185278	84614	0	1	0	1		PAR-CLIP		71	MI0001866	MIMAT0001761	UGAGGUAGUAGGUUGUAUGGUU	2
hsa-let-7c-5p	let-7c-5p	ZBTB39	ENST00000300101	ENSG00000166860	9880	0	0	1	1			-0.208	85	MI0001866	MIMAT0001761	UGAGGUAGUAGGUUGUAUGGUU	2
hsa-let-7c-5p	let-7c-5p	ZBTB5	ENST00000307750	ENSG00000168795	9925	0	1	1	1		PAR-CLIP	-0.5651	89	MI0001866	MIMAT0001761	UGAGGUAGUAGGUUGUAUGGUU	3
hsa-let-7c-5p	let-7c-5p	ZBTB8B	ENST00000609129	ENSG00000273274	728116	0	0	1	1			-0.8797	94	MI0001866	MIMAT0001761	UGAGGUAGUAGGUUGUAUGGUU	2
hsa-let-7c-5p	let-7c-5p	ZC3H3	ENST00000262577	ENSG00000014164	23144	1	0	1	1	2.98E-05		-0.3734	97	MI0001866	MIMAT0001761	UGAGGUAGUAGGUUGUAUGGUU	3
hsa-let-7c-5p	let-7c-5p	ZC3HAV1L	ENST00000275766	ENSG00000146858	92092	0	1	0	1		PAR-CLIP		94	MI0001866	MIMAT0001761	UGAGGUAGUAGGUUGUAUGGUU	2
hsa-let-7c-5p	let-7c-5p	ZCCHC11	ENST00000257177	ENSG00000134744	23318	1	0	1	1	0.000625193		-0.5332	70	MI0001866	MIMAT0001761	UGAGGUAGUAGGUUGUAUGGUU	3
hsa-let-7c-5p	let-7c-5p	ZCCHC3	ENST00000382352	ENSG00000177764	85364	0	1	1	1		PAR-CLIP	-0.908	95	MI0001866	MIMAT0001761	UGAGGUAGUAGGUUGUAUGGUU	3
hsa-let-7c-5p	let-7c-5p	ZCCHC9	ENST00000254037	ENSG00000131732	84240	1	0	1	0	0.00622094		-0.9726		MI0001866	MIMAT0001761	UGAGGUAGUAGGUUGUAUGGUU	2
hsa-let-7c-5p	let-7c-5p	ZFYVE16	ENSMUST00000022217	ENSMUSG00000021706	9765	0	0	1	1			-0.2089	68	MI0001866	MIMAT0001761	UGAGGUAGUAGGUUGUAUGGUU	2
hsa-let-7c-5p	let-7c-5p	ZFYVE26	ENST00000347230	ENSG00000072121	23503	0	0	1	1			-0.7637	96	MI0001866	MIMAT0001761	UGAGGUAGUAGGUUGUAUGGUU	2
hsa-let-7c-5p	let-7c-5p	ZNF10	ENST00000248211	ENSG00000256223	7556	0	0	1	1			-0.6689	92	MI0001866	MIMAT0001761	UGAGGUAGUAGGUUGUAUGGUU	2
hsa-let-7c-5p	let-7c-5p	ZNF200	ENST00000396868	ENSG00000010539	7752	0	1	1	1		PAR-CLIP	-0.3826	88	MI0001866	MIMAT0001761	UGAGGUAGUAGGUUGUAUGGUU	3
hsa-let-7c-5p	let-7c-5p	ZNF202	ENST00000336139	ENSG00000166261	7753	0	0	1	1			-0.4872	85	MI0001866	MIMAT0001761	UGAGGUAGUAGGUUGUAUGGUU	2
hsa-let-7c-5p	let-7c-5p	ZNF275	ENST00000370251	ENSG00000063587	10838	0	0	1	1			-0.6059	95	MI0001866	MIMAT0001761	UGAGGUAGUAGGUUGUAUGGUU	2
hsa-let-7c-5p	let-7c-5p	ZNF28		ENSG00000198538	7576	0	1	1	0		PAR-CLIP	-0.1137		MI0001866	MIMAT0001761	UGAGGUAGUAGGUUGUAUGGUU	2
hsa-let-7c-5p	let-7c-5p	ZNF280B	ENST00000360412	ENSG00000198477	140883	0	0	1	1			-0.472	84	MI0001866	MIMAT0001761	UGAGGUAGUAGGUUGUAUGGUU	2
hsa-let-7c-5p	let-7c-5p	ZNF281	ENST00000294740	ENSG00000162702	23528	1	0	1	0	0.0141343		-0.1058		MI0001866	MIMAT0001761	UGAGGUAGUAGGUUGUAUGGUU	2
hsa-let-7c-5p	let-7c-5p	ZNF341	ENST00000342427	ENSG00000131061	84905	1	0	1	1	6.69E-05		-1.0849	99	MI0001866	MIMAT0001761	UGAGGUAGUAGGUUGUAUGGUU	3
hsa-let-7c-5p	let-7c-5p	ZNF354A	ENST00000335815	ENSG00000169131	6940	1	0	1	1	0.000389325		-1.0225	18	MI0001866	MIMAT0001761	UGAGGUAGUAGGUUGUAUGGUU	3
hsa-let-7c-5p	let-7c-5p	ZNF362	ENST00000539719	ENSG00000160094	149076	0	0	1	1			-0.2094	72	MI0001866	MIMAT0001761	UGAGGUAGUAGGUUGUAUGGUU	2
hsa-let-7c-5p	let-7c-5p	ZNF410	ENST00000334521	ENSG00000119725	57862	1	0	1	0	0.0143408		-0.4674		MI0001866	MIMAT0001761	UGAGGUAGUAGGUUGUAUGGUU	2
hsa-let-7c-5p	let-7c-5p	ZNF417		ENSG00000173480	147687	0	1	1	0		HITS-CLIP	-0.1367		MI0001866	MIMAT0001761	UGAGGUAGUAGGUUGUAUGGUU	2
hsa-let-7c-5p	let-7c-5p	ZNF443		ENSG00000180855	10224	0	1	1	0		HITS-CLIP	-0.2475		MI0001866	MIMAT0001761	UGAGGUAGUAGGUUGUAUGGUU	2
hsa-let-7c-5p	let-7c-5p	ZNF451	ENST00000370708	ENSG00000112200	26036	0	0	1	1			-1.1437	90	MI0001866	MIMAT0001761	UGAGGUAGUAGGUUGUAUGGUU	2
hsa-let-7c-5p	let-7c-5p	ZNF473	ENST00000595661	ENSG00000142528	25888	0	0	1	1			-0.1525	85	MI0001866	MIMAT0001761	UGAGGUAGUAGGUUGUAUGGUU	2
hsa-let-7c-5p	let-7c-5p	ZNF512B	ENST00000369888	ENSG00000196700	57473	0	0	1	1			-0.1057	85	MI0001866	MIMAT0001761	UGAGGUAGUAGGUUGUAUGGUU	2
hsa-let-7c-5p	let-7c-5p	ZNF516	ENST00000443185	ENSG00000101493	9658	0	0	1	1			-0.4239	89	MI0001866	MIMAT0001761	UGAGGUAGUAGGUUGUAUGGUU	2
hsa-let-7c-5p	let-7c-5p	ZNF566	ENST00000454319	ENSG00000186017	84924	0	1	1	1		PAR-CLIP	-0.2865	56	MI0001866	MIMAT0001761	UGAGGUAGUAGGUUGUAUGGUU	3
hsa-let-7c-5p	let-7c-5p	ZNF583	ENST00000333201	ENSG00000198440	147949	1	0	1	1	0.000540042		-1.2319	96	MI0001866	MIMAT0001761	UGAGGUAGUAGGUUGUAUGGUU	3
hsa-let-7c-5p	let-7c-5p	ZNF587		ENSG00000198466	84914	0	1	1	0		PAR-CLIP	-0.7992		MI0001866	MIMAT0001761	UGAGGUAGUAGGUUGUAUGGUU	2
hsa-let-7c-5p	let-7c-5p	ZNF644	ENST00000370440	ENSG00000122482	84146	1	1	1	1	2.70E-07	PAR-CLIP	-0.7646	52	MI0001866	MIMAT0001761	UGAGGUAGUAGGUUGUAUGGUU	4
hsa-let-7c-5p	let-7c-5p	ZNF689	ENST00000287461	ENSG00000156853	115509	1	0	1	1	0.0134465		-0.6384	95	MI0001866	MIMAT0001761	UGAGGUAGUAGGUUGUAUGGUU	3
hsa-let-7c-5p	let-7c-5p	ZNF697	ENST00000421812	ENSG00000143067	90874	0	0	1	1			-0.3996	92	MI0001866	MIMAT0001761	UGAGGUAGUAGGUUGUAUGGUU	2
hsa-let-7c-5p	let-7c-5p	ZNF710	ENST00000268154	ENSG00000140548	374655	1	0	0	1	0.000494412			93	MI0001866	MIMAT0001761	UGAGGUAGUAGGUUGUAUGGUU	2
hsa-let-7c-5p	let-7c-5p	ZNF738			148203	0	1	1	0		HITS-CLIP	-0.4537		MI0001866	MIMAT0001761	UGAGGUAGUAGGUUGUAUGGUU	2
hsa-let-7c-5p	let-7c-5p	ZNF774	ENST00000354377	ENSG00000196391	342132	0	1	0	1		PAR-CLIP		95	MI0001866	MIMAT0001761	UGAGGUAGUAGGUUGUAUGGUU	2
hsa-let-7c-5p	let-7c-5p	ZNF784	ENST00000591479	ENSG00000179922	147808	0	0	1	1			-0.1704	98	MI0001866	MIMAT0001761	UGAGGUAGUAGGUUGUAUGGUU	2
hsa-let-7c-5p	let-7c-5p	ZNF799		ENSG00000196466	90576	0	1	1	0		HITS-CLIP	-0.2247		MI0001866	MIMAT0001761	UGAGGUAGUAGGUUGUAUGGUU	2
hsa-let-7c-5p	let-7c-5p	ZNF879	ENST00000444149	ENSG00000234284	345462	0	0	1	1			-0.7112	96	MI0001866	MIMAT0001761	UGAGGUAGUAGGUUGUAUGGUU	2
hsa-let-7c-5p	let-7c-5p	ZPLD1	ENST00000306176	ENSG00000170044	131368	0	0	1	1			-0.2154	91	MI0001866	MIMAT0001761	UGAGGUAGUAGGUUGUAUGGUU	2
hsa-let-7c-5p	let-7c-5p	ZSWIM5	ENST00000359600	ENSG00000162415	57643	0	0	1	1			-0.8588	57	MI0001866	MIMAT0001761	UGAGGUAGUAGGUUGUAUGGUU	2
hsa-miR-124-3p	miR-124-3p	3-Mar	ENSMUST00000035278	ENSMUSG00000032656	115123	0	0	1	1			-0.102	43	MI0001966	MIMAT0001819	UAAGGCACGCGGUGAAUGCCAA	2
hsa-miR-124-3p	miR-124-3p	7-Mar	ENST00000259050	ENSG00000136536	64844	0	0	1	1			-0.3439	98	MI0001966	MIMAT0001819	UAAGGCACGCGGUGAAUGCCAA	2
hsa-miR-124-3p	miR-124-3p	8-Mar	ENST00000453424	ENSG00000165406	220972	0	0	1	1			-0.2029	92	MI0001966	MIMAT0001819	UAAGGCACGCGGUGAAUGCCAA	2
hsa-miR-124-3p	miR-124-3p	9-Sep	ENST00000431235	ENSG00000184640	10801	0	1	1	1		Proteomics;Microarray	-0.2447	95	MI0001966	MIMAT0001819	UAAGGCACGCGGUGAAUGCCAA	3
hsa-miR-124-3p	miR-124-3p	10-Sep	ENST00000397712	ENSG00000186522	151011	1	0	1	1	0.0379983		-0.8577	97	MI0001966	MIMAT0001819	UAAGGCACGCGGUGAAUGCCAA	3
hsa-miR-124-3p	miR-124-3p	AADACL4	ENST00000376221	ENSG00000204518	343066	1	0	1	0	0.0179782		-0.1267		MI0001966	MIMAT0001819	UAAGGCACGCGGUGAAUGCCAA	2
hsa-miR-124-3p	miR-124-3p	AATF	ENST00000225402	ENSG00000275700	26574	1	1	1	0	0.00462047	Proteomics;Microarray	-0.2478		MI0001966	MIMAT0001819	UAAGGCACGCGGUGAAUGCCAA	3
hsa-miR-124-3p	miR-124-3p	ABCA1	ENST00000374736	ENSG00000165029	19	0	0	1	1			-0.187	87	MI0001966	MIMAT0001819	UAAGGCACGCGGUGAAUGCCAA	2
hsa-miR-124-3p	miR-124-3p	ABCC3	ENST00000285238	ENSG00000108846	8714	1	1	1	0	0.000269634	Microarray	-0.7701		MI0001966	MIMAT0001819	UAAGGCACGCGGUGAAUGCCAA	3
hsa-miR-124-3p	miR-124-3p	ABCC4	ENST00000412704	ENSG00000125257	10257	0	0	1	1			-1.0463	95	MI0001966	MIMAT0001819	UAAGGCACGCGGUGAAUGCCAA	2
hsa-miR-124-3p	miR-124-3p	ABCD1	ENSMUST00000002084	ENSMUSG00000031378	215	1	0	0	1	0.00389522			93	MI0001966	MIMAT0001819	UAAGGCACGCGGUGAAUGCCAA	2
hsa-miR-124-3p	miR-124-3p	ABCD2	ENST00000308666	ENSG00000173208	225	0	0	1	1			-0.1084	83	MI0001966	MIMAT0001819	UAAGGCACGCGGUGAAUGCCAA	2
hsa-miR-124-3p	miR-124-3p	ABCF2	ENSMUST00000030795	ENSMUSG00000028953	10061	0	1	0	1		Proteomics;Microarray		87	MI0001966	MIMAT0001819	UAAGGCACGCGGUGAAUGCCAA	2
hsa-miR-124-3p	miR-124-3p	ABHD12B	ENST00000337334	ENSG00000131969	145447	1	0	1	0	0.0306268		-0.6364		MI0001966	MIMAT0001819	UAAGGCACGCGGUGAAUGCCAA	2
hsa-miR-124-3p	miR-124-3p	ABHD3	ENST00000289119	ENSG00000158201	171586	0	0	1	1			-0.2256	95	MI0001966	MIMAT0001819	UAAGGCACGCGGUGAAUGCCAA	2
hsa-miR-124-3p	miR-124-3p	ABHD4	ENST00000428304	ENSG00000100439	63874	0	1	1	1		Microarray	-0.1399	92	MI0001966	MIMAT0001819	UAAGGCACGCGGUGAAUGCCAA	3
hsa-miR-124-3p	miR-124-3p	ABHD5	ENST00000458276	ENSG00000011198	51099	1	1	1	1	0.00428209	Microarray	-0.2381	98	MI0001966	MIMAT0001819	UAAGGCACGCGGUGAAUGCCAA	4
hsa-miR-124-3p	miR-124-3p	ABT1		ENSG00000146109	29777	0	1	1	0		Microarray;PAR-CLIP	-1.0951		MI0001966	MIMAT0001819	UAAGGCACGCGGUGAAUGCCAA	2
hsa-miR-124-3p	miR-124-3p	ACAA2	ENST00000285093	ENSG00000167315	10449	0	1	1	1		Microarray;qRT-PCR	-0.1773	99	MI0001966	MIMAT0001819	UAAGGCACGCGGUGAAUGCCAA	3
hsa-miR-124-3p	miR-124-3p	ACADM	ENST00000370841	ENSG00000117054	34	0	0	1	1			-0.4991	99	MI0001966	MIMAT0001819	UAAGGCACGCGGUGAAUGCCAA	2
hsa-miR-124-3p	miR-124-3p	ACADVL	ENST00000356839	ENSG00000072778	37	1	1	1	1	0.0258928	Microarray	-0.3789	99	MI0001966	MIMAT0001819	UAAGGCACGCGGUGAAUGCCAA	4
hsa-miR-124-3p	miR-124-3p	ACAN	ENST00000439576	ENSG00000157766	176	1	0	1	1	0.00548023		-0.3502	95	MI0001966	MIMAT0001819	UAAGGCACGCGGUGAAUGCCAA	3
hsa-miR-124-3p	miR-124-3p	ACHE	ENST00000302913	ENSG00000087085	43	1	0	0	1	0.00958873			81	MI0001966	MIMAT0001819	UAAGGCACGCGGUGAAUGCCAA	2
hsa-miR-124-3p	miR-124-3p	ACOT11		ENSG00000162390	26027	0	1	1	0		Microarray	-0.1724		MI0001966	MIMAT0001819	UAAGGCACGCGGUGAAUGCCAA	2
hsa-miR-124-3p	miR-124-3p	ACP6		ENSG00000162836	51205	0	1	1	0		Microarray	-1.3161		MI0001966	MIMAT0001819	UAAGGCACGCGGUGAAUGCCAA	2
hsa-miR-124-3p	miR-124-3p	ACSL5		ENSG00000197142	51703	0	1	1	0		Microarray	-0.3672		MI0001966	MIMAT0001819	UAAGGCACGCGGUGAAUGCCAA	2
hsa-miR-124-3p	miR-124-3p	ACTB	ENST00000331789	ENSG00000075624	60	0	1	0	1		PAR-CLIP		82	MI0001966	MIMAT0001819	UAAGGCACGCGGUGAAUGCCAA	2
hsa-miR-124-3p	miR-124-3p	ACTN4	ENST00000252699	ENSG00000130402	81	1	0	1	1	0.0240876		-0.3031	92	MI0001966	MIMAT0001819	UAAGGCACGCGGUGAAUGCCAA	3
hsa-miR-124-3p	miR-124-3p	ACTR8	ENST00000335754	ENSG00000113812	93973	0	1	1	1		Microarray;Other;Microarray	-0.4746	83	MI0001966	MIMAT0001819	UAAGGCACGCGGUGAAUGCCAA	3
hsa-miR-124-3p	miR-124-3p	ADAM19	ENST00000257527	ENSG00000135074	8728	0	0	1	1			-0.9878	96	MI0001966	MIMAT0001819	UAAGGCACGCGGUGAAUGCCAA	2
hsa-miR-124-3p	miR-124-3p	ADAMTS14	ENST00000373208	ENSG00000138316	140766	0	0	1	1			-0.4623	94	MI0001966	MIMAT0001819	UAAGGCACGCGGUGAAUGCCAA	2
hsa-miR-124-3p	miR-124-3p	ADAMTS16	ENST00000274181	ENSG00000145536	170690	1	0	1	0	0.0150382		-0.3502		MI0001966	MIMAT0001819	UAAGGCACGCGGUGAAUGCCAA	2
hsa-miR-124-3p	miR-124-3p	ADAMTS6	ENST00000314351	ENSG00000049192	11174	1	0	1	0	0.0302768		-0.4368		MI0001966	MIMAT0001819	UAAGGCACGCGGUGAAUGCCAA	2
hsa-miR-124-3p	miR-124-3p	ADAMTS9	ENST00000295903	ENSG00000163638	56999	0	0	1	1			-0.1146	84	MI0001966	MIMAT0001819	UAAGGCACGCGGUGAAUGCCAA	2
hsa-miR-124-3p	miR-124-3p	ADCY9	ENST00000294016	ENSG00000162104	115	0	1	0	1		Microarray		93	MI0001966	MIMAT0001819	UAAGGCACGCGGUGAAUGCCAA	2
hsa-miR-124-3p	miR-124-3p	ADCYAP1	ENST00000579794	ENSG00000141433	116	0	0	1	1			-0.7825	77	MI0001966	MIMAT0001819	UAAGGCACGCGGUGAAUGCCAA	2
hsa-miR-124-3p	miR-124-3p	ADI1	ENST00000327435	ENSG00000182551	55256	0	0	1	1			-0.2329	99	MI0001966	MIMAT0001819	UAAGGCACGCGGUGAAUGCCAA	2
hsa-miR-124-3p	miR-124-3p	ADIPOR2	ENST00000357103	ENSG00000006831	79602	0	1	1	1		Reporter assay	-0.1554	83	MI0001966	MIMAT0001819	UAAGGCACGCGGUGAAUGCCAA	3
hsa-miR-124-3p	miR-124-3p	ADNP2	ENST00000262198	ENSG00000101544	22850	0	0	1	1			-1.2182	95	MI0001966	MIMAT0001819	UAAGGCACGCGGUGAAUGCCAA	2
hsa-miR-124-3p	miR-124-3p	ADRB3		ENSG00000188778	155	0	1	1	0		HITS-CLIP	-0.2631		MI0001966	MIMAT0001819	UAAGGCACGCGGUGAAUGCCAA	2
hsa-miR-124-3p	miR-124-3p	AES	ENST00000221561	ENSG00000104964	166	0	0	1	1			-0.2988	78	MI0001966	MIMAT0001819	UAAGGCACGCGGUGAAUGCCAA	2
hsa-miR-124-3p	miR-124-3p	AFF1	ENST00000395146	ENSG00000172493	4299	0	0	1	1			-0.1066	83	MI0001966	MIMAT0001819	UAAGGCACGCGGUGAAUGCCAA	2
hsa-miR-124-3p	miR-124-3p	AFF4	ENST00000265343	ENSG00000072364	27125	0	0	1	1			-0.3305	91	MI0001966	MIMAT0001819	UAAGGCACGCGGUGAAUGCCAA	2
hsa-miR-124-3p	miR-124-3p	AGBL4	ENST00000371839	ENSG00000186094	84871	0	0	1	1			-0.8876	96	MI0001966	MIMAT0001819	UAAGGCACGCGGUGAAUGCCAA	2
hsa-miR-124-3p	miR-124-3p	AGO2	ENST00000220592	ENSG00000123908	27161	0	1	0	1		PAR-CLIP		86	MI0001966	MIMAT0001819	UAAGGCACGCGGUGAAUGCCAA	2
hsa-miR-124-3p	miR-124-3p	AGPAT5	ENST00000285518	ENSG00000155189	55326	0	0	1	1			-0.1027	92	MI0001966	MIMAT0001819	UAAGGCACGCGGUGAAUGCCAA	2
hsa-miR-124-3p	miR-124-3p	AGTR1	ENST00000349243	ENSG00000144891	185	1	1	1	0	0.00644111	Microarray	-0.1167		MI0001966	MIMAT0001819	UAAGGCACGCGGUGAAUGCCAA	3
hsa-miR-124-3p	miR-124-3p	AGXT	ENST00000307503	ENSG00000172482	189	1	0	1	0	0.0166851		-0.216		MI0001966	MIMAT0001819	UAAGGCACGCGGUGAAUGCCAA	2
hsa-miR-124-3p	miR-124-3p	AGXT2	ENSMUST00000110542	ENSMUSG00000089678	64902	0	0	1	1			-0.3355	25	MI0001966	MIMAT0001819	UAAGGCACGCGGUGAAUGCCAA	2
hsa-miR-124-3p	miR-124-3p	AGXT2L1	ENST00000296486	ENSG00000164089	64850	1	0	1	0	0.000419691		-1.2308		MI0001966	MIMAT0001819	UAAGGCACGCGGUGAAUGCCAA	2
hsa-miR-124-3p	miR-124-3p	AHNAK	ENST00000378024	ENSG00000124942	79026	0	0	1	1			-0.2603	82	MI0001966	MIMAT0001819	UAAGGCACGCGGUGAAUGCCAA	2
hsa-miR-124-3p	miR-124-3p	AHNAK2	ENST00000333244	ENSG00000185567	113146	1	1	0	0	0.0272859	Proteomics;Microarray			MI0001966	MIMAT0001819	UAAGGCACGCGGUGAAUGCCAA	2
hsa-miR-124-3p	miR-124-3p	AHR	ENST00000242057	ENSG00000106546	196	0	1	1	1		Microarray;Western blot;Luciferase reporter assay	-1.0025	98	MI0001966	MIMAT0001819	UAAGGCACGCGGUGAAUGCCAA	3
hsa-miR-124-3p	miR-124-3p	AHRR	ENST00000316418	ENSG00000063438	57491	1	1	1	1	0.000791937	Microarray	-0.2151	94	MI0001966	MIMAT0001819	UAAGGCACGCGGUGAAUGCCAA	4
hsa-miR-124-3p	miR-124-3p	AIDA	ENST00000340020	ENSG00000186063	64853	0	0	1	1			-0.1667	93	MI0001966	MIMAT0001819	UAAGGCACGCGGUGAAUGCCAA	2
hsa-miR-124-3p	miR-124-3p	AIF1L	ENST00000372300	ENSG00000126878	83543	0	1	1	1		Microarray	-0.1637	98	MI0001966	MIMAT0001819	UAAGGCACGCGGUGAAUGCCAA	3
hsa-miR-124-3p	miR-124-3p	AK2	ENST00000467905	ENSG00000004455	204	0	1	1	1		Microarray;Other;Microarray	-0.4036	97	MI0001966	MIMAT0001819	UAAGGCACGCGGUGAAUGCCAA	3
hsa-miR-124-3p	miR-124-3p	AK3	ENST00000381809	ENSG00000147853	50808	0	1	1	1		Microarray	-0.1617	96	MI0001966	MIMAT0001819	UAAGGCACGCGGUGAAUGCCAA	3
hsa-miR-124-3p	miR-124-3p	AKAP6	ENST00000557272	ENSG00000151320	9472	0	0	1	1			-0.8661	98	MI0001966	MIMAT0001819	UAAGGCACGCGGUGAAUGCCAA	2
hsa-miR-124-3p	miR-124-3p	AKIRIN1	ENST00000432648	ENSG00000174574	79647	0	0	1	1			-0.1659	90	MI0001966	MIMAT0001819	UAAGGCACGCGGUGAAUGCCAA	2
hsa-miR-124-3p	miR-124-3p	AKT1S1	ENST00000391833	ENSG00000204673	84335	1	1	1	1	0.000625078	Microarray	-0.3145	98	MI0001966	MIMAT0001819	UAAGGCACGCGGUGAAUGCCAA	4
hsa-miR-124-3p	miR-124-3p	AKT2	ENST00000392038	ENSG00000105221	208	0	1	0	1		Microarray		93	MI0001966	MIMAT0001819	UAAGGCACGCGGUGAAUGCCAA	2
hsa-miR-124-3p	miR-124-3p	AKT3	ENST00000366539	ENSG00000117020	10000	0	1	1	1		Microarray;PAR-CLIP	-0.1465	88	MI0001966	MIMAT0001819	UAAGGCACGCGGUGAAUGCCAA	3
hsa-miR-124-3p	miR-124-3p	ALCAM	ENST00000306107	ENSG00000170017	214	0	0	1	1			-0.1398	95	MI0001966	MIMAT0001819	UAAGGCACGCGGUGAAUGCCAA	2
hsa-miR-124-3p	miR-124-3p	ALDH1L2	ENST00000258494	ENSG00000136010	160428	0	0	1	1			-0.1958	93	MI0001966	MIMAT0001819	UAAGGCACGCGGUGAAUGCCAA	2
hsa-miR-124-3p	miR-124-3p	ALDH9A1	ENST00000354775	ENSG00000143149	223	1	1	1	1	0.00468805	Microarray	-0.8803	98	MI0001966	MIMAT0001819	UAAGGCACGCGGUGAAUGCCAA	4
hsa-miR-124-3p	miR-124-3p	ALG2	ENST00000476832	ENSG00000119523	85365	0	1	1	1		Microarray	-1.1949	99	MI0001966	MIMAT0001819	UAAGGCACGCGGUGAAUGCCAA	3
hsa-miR-124-3p	miR-124-3p	ALG9	ENST00000531154	ENSG00000086848	79796	0	0	1	1			-0.2898	57	MI0001966	MIMAT0001819	UAAGGCACGCGGUGAAUGCCAA	2
hsa-miR-124-3p	miR-124-3p	AMMECR1	ENST00000262844	ENSG00000101935	9949	0	1	1	1		Microarray	-0.466	95	MI0001966	MIMAT0001819	UAAGGCACGCGGUGAAUGCCAA	3
hsa-miR-124-3p	miR-124-3p	AMMECR1L	ENST00000272647	ENSG00000144233	83607	0	0	1	1			-0.5544	95	MI0001966	MIMAT0001819	UAAGGCACGCGGUGAAUGCCAA	2
hsa-miR-124-3p	miR-124-3p	AMOT	ENST00000304758	ENSG00000126016	154796	0	0	1	1			-0.4065	96	MI0001966	MIMAT0001819	UAAGGCACGCGGUGAAUGCCAA	2
hsa-miR-124-3p	miR-124-3p	AMOTL1	ENST00000317837	ENSG00000166025	154810	0	1	1	1		HITS-CLIP;Western blot;GFP reporter assay;qRT-PCR;PAR-CLIP	-0.8199	95	MI0001966	MIMAT0001819	UAAGGCACGCGGUGAAUGCCAA	3
hsa-miR-124-3p	miR-124-3p	ANAPC7	ENST00000455511	ENSG00000196510	51434	0	1	1	1		Proteomics;Microarray	-0.803	97	MI0001966	MIMAT0001819	UAAGGCACGCGGUGAAUGCCAA	3
hsa-miR-124-3p	miR-124-3p	ANGPTL2	ENST00000373417	ENSG00000136859	23452	1	0	1	0	0.0400792		-0.5091		MI0001966	MIMAT0001819	UAAGGCACGCGGUGAAUGCCAA	2
hsa-miR-124-3p	miR-124-3p	ANGPTL7	ENSMUST00000030840	ENSMUSG00000028989	10218	0	1	0	1		Microarray		94	MI0001966	MIMAT0001819	UAAGGCACGCGGUGAAUGCCAA	2
hsa-miR-124-3p	miR-124-3p	ANKFY1	ENST00000341657	ENSG00000185722	51479	0	0	1	1			-0.1032	86	MI0001966	MIMAT0001819	UAAGGCACGCGGUGAAUGCCAA	2
hsa-miR-124-3p	miR-124-3p	ANKIB1	ENST00000265742	ENSG00000001629	54467	0	0	1	1			-0.5521	92	MI0001966	MIMAT0001819	UAAGGCACGCGGUGAAUGCCAA	2
hsa-miR-124-3p	miR-124-3p	ANKLE2	ENST00000539605	ENSG00000176915	23141	0	0	1	1			-1.0603	72	MI0001966	MIMAT0001819	UAAGGCACGCGGUGAAUGCCAA	2
hsa-miR-124-3p	miR-124-3p	ANKRD13C	ENST00000370944	ENSG00000118454	81573	0	0	1	1			-0.728	63	MI0001966	MIMAT0001819	UAAGGCACGCGGUGAAUGCCAA	2
hsa-miR-124-3p	miR-124-3p	ANKRD27	ENST00000306065	ENSG00000105186	84079	0	1	1	1		Microarray	-1.2625	98	MI0001966	MIMAT0001819	UAAGGCACGCGGUGAAUGCCAA	3
hsa-miR-124-3p	miR-124-3p	ANKRD42		ENSG00000137494	338699	0	1	1	0		Microarray	-0.3347		MI0001966	MIMAT0001819	UAAGGCACGCGGUGAAUGCCAA	2
hsa-miR-124-3p	miR-124-3p	ANKRD44	ENST00000282272	ENSG00000065413	91526	0	0	1	1			-1.287	95	MI0001966	MIMAT0001819	UAAGGCACGCGGUGAAUGCCAA	2
hsa-miR-124-3p	miR-124-3p	ANKS1B	ENST00000546960	ENSG00000185046	56899	1	1	1	1	0.0096517	Microarray	-0.1384	85	MI0001966	MIMAT0001819	UAAGGCACGCGGUGAAUGCCAA	4
hsa-miR-124-3p	miR-124-3p	ANO5	ENST00000324559	ENSG00000171714	203859	0	0	1	1			-0.1753	93	MI0001966	MIMAT0001819	UAAGGCACGCGGUGAAUGCCAA	2
hsa-miR-124-3p	miR-124-3p	ANO6		ENSG00000177119	196527	0	1	1	0		Microarray	-0.4915		MI0001966	MIMAT0001819	UAAGGCACGCGGUGAAUGCCAA	2
hsa-miR-124-3p	miR-124-3p	ANP32E	ENST00000533654	ENSG00000143401	81611	0	1	1	1		PAR-CLIP	-0.3001	95	MI0001966	MIMAT0001819	UAAGGCACGCGGUGAAUGCCAA	3
hsa-miR-124-3p	miR-124-3p	ANTXR1	ENSMUST00000042025	ENSMUSG00000033420	84168	0	0	1	1			-0.3913	67	MI0001966	MIMAT0001819	UAAGGCACGCGGUGAAUGCCAA	2
hsa-miR-124-3p	miR-124-3p	ANTXR2	ENST00000403729	ENSG00000163297	118429	0	0	1	1			-0.292	94	MI0001966	MIMAT0001819	UAAGGCACGCGGUGAAUGCCAA	2
hsa-miR-124-3p	miR-124-3p	ANXA11	ENST00000372231	ENSG00000122359	311	0	1	1	1		Microarray	-1.2512	81	MI0001966	MIMAT0001819	UAAGGCACGCGGUGAAUGCCAA	3
hsa-miR-124-3p	miR-124-3p	ANXA4	ENST00000394295	ENSG00000196975	307	0	0	1	1			-0.8719	94	MI0001966	MIMAT0001819	UAAGGCACGCGGUGAAUGCCAA	2
hsa-miR-124-3p	miR-124-3p	ANXA5	ENST00000296511	ENSG00000164111	308	0	1	1	1		Proteomics;Microarray	-0.1586	98	MI0001966	MIMAT0001819	UAAGGCACGCGGUGAAUGCCAA	3
hsa-miR-124-3p	miR-124-3p	ANXA7	ENST00000372921	ENSG00000138279	310	0	0	1	1			-0.6759	99	MI0001966	MIMAT0001819	UAAGGCACGCGGUGAAUGCCAA	2
hsa-miR-124-3p	miR-124-3p	ANXA8		ENSG00000265190	653145	0	1	1	0		Microarray	-0.6597		MI0001966	MIMAT0001819	UAAGGCACGCGGUGAAUGCCAA	2
hsa-miR-124-3p	miR-124-3p	ANXA8L2			244	0	1	1	0		Microarray	-0.678		MI0001966	MIMAT0001819	UAAGGCACGCGGUGAAUGCCAA	2
hsa-miR-124-3p	miR-124-3p	AP1G1	ENST00000299980	ENSG00000166747	164	0	0	1	1			-0.1184	85	MI0001966	MIMAT0001819	UAAGGCACGCGGUGAAUGCCAA	2
hsa-miR-124-3p	miR-124-3p	AP1M2	ENST00000590923	ENSG00000129354	10053	1	1	1	1	0.0304813	Microarray	-0.2299	97	MI0001966	MIMAT0001819	UAAGGCACGCGGUGAAUGCCAA	4
hsa-miR-124-3p	miR-124-3p	APBA3	ENST00000316757	ENSG00000011132	9546	1	0	0	1	1.30E-07			99	MI0001966	MIMAT0001819	UAAGGCACGCGGUGAAUGCCAA	2
hsa-miR-124-3p	miR-124-3p	APEX2	ENST00000374987	ENSG00000169188	27301	1	1	1	1	0.00181252	Microarray	-1.1162	99	MI0001966	MIMAT0001819	UAAGGCACGCGGUGAAUGCCAA	4
hsa-miR-124-3p	miR-124-3p	APH1B	ENST00000261879	ENSG00000138613	83464	1	0	0	1	0.0073907			98	MI0001966	MIMAT0001819	UAAGGCACGCGGUGAAUGCCAA	2
hsa-miR-124-3p	miR-124-3p	APLN	ENST00000307484	ENSG00000171388	8862	0	0	1	1			-0.1847	98	MI0001966	MIMAT0001819	UAAGGCACGCGGUGAAUGCCAA	2
hsa-miR-124-3p	miR-124-3p	AQP1	ENSMUST00000004774	ENSMUSG00000004655	358	0	0	1	1			-0.1932	90	MI0001966	MIMAT0001819	UAAGGCACGCGGUGAAUGCCAA	2
hsa-miR-124-3p	miR-124-3p	AQP11	ENSMUST00000084986	ENSMUSG00000042797	282679	0	0	1	1			-0.156	61	MI0001966	MIMAT0001819	UAAGGCACGCGGUGAAUGCCAA	2
hsa-miR-124-3p	miR-124-3p	AR	ENST00000374690	ENSG00000169083	367	0	1	1	1		qRT-PCR;Western blot;Luciferase reporter assay	-0.5734	86	MI0001966	MIMAT0001819	UAAGGCACGCGGUGAAUGCCAA	3
hsa-miR-124-3p	miR-124-3p	ARAF	ENSMUST00000001155	ENSMUSG00000001127	369	1	1	1	1	0.00111206	Microarray	-0.6669	87	MI0001966	MIMAT0001819	UAAGGCACGCGGUGAAUGCCAA	4
hsa-miR-124-3p	miR-124-3p	ARFGEF2	ENST00000371917	ENSG00000124198	10564	0	0	1	1			-0.2288	75	MI0001966	MIMAT0001819	UAAGGCACGCGGUGAAUGCCAA	2
hsa-miR-124-3p	miR-124-3p	ARFIP1	ENST00000451320	ENSG00000164144	27236	0	1	1	1		Microarray	-0.9874	97	MI0001966	MIMAT0001819	UAAGGCACGCGGUGAAUGCCAA	3
hsa-miR-124-3p	miR-124-3p	ARG2	ENST00000261783	ENSG00000081181	384	0	0	1	1			-0.1258	99	MI0001966	MIMAT0001819	UAAGGCACGCGGUGAAUGCCAA	2
hsa-miR-124-3p	miR-124-3p	ARHGAP1		ENSG00000175220	392	0	1	1	0		PAR-CLIP	-0.77		MI0001966	MIMAT0001819	UAAGGCACGCGGUGAAUGCCAA	2
hsa-miR-124-3p	miR-124-3p	ARHGAP19	ENST00000358531	ENSG00000213390	84986	0	0	1	1			-0.1117	94	MI0001966	MIMAT0001819	UAAGGCACGCGGUGAAUGCCAA	2
hsa-miR-124-3p	miR-124-3p	ARHGAP28		ENSG00000088756	79822	0	1	1	0		Microarray	-1.0461		MI0001966	MIMAT0001819	UAAGGCACGCGGUGAAUGCCAA	2
hsa-miR-124-3p	miR-124-3p	ARHGAP32	ENSMUST00000174641	ENSMUSG00000041444	9743	0	0	1	1			-0.2149	97	MI0001966	MIMAT0001819	UAAGGCACGCGGUGAAUGCCAA	2
hsa-miR-124-3p	miR-124-3p	ARHGAP39	ENST00000377307	ENSG00000147799	80728	0	0	1	1			-0.1177	94	MI0001966	MIMAT0001819	UAAGGCACGCGGUGAAUGCCAA	2
hsa-miR-124-3p	miR-124-3p	ARHGDIA	ENST00000269321	ENSG00000141522	396	0	0	1	1			-0.6154	98	MI0001966	MIMAT0001819	UAAGGCACGCGGUGAAUGCCAA	2
hsa-miR-124-3p	miR-124-3p	ARHGEF1	ENST00000347545	ENSG00000076928	9138	1	1	1	1	0.0318742	Microarray	-0.4097	94	MI0001966	MIMAT0001819	UAAGGCACGCGGUGAAUGCCAA	4
hsa-miR-124-3p	miR-124-3p	ARHGEF17	ENST00000263674	ENSG00000110237	9828	0	0	1	1			-0.1389	93	MI0001966	MIMAT0001819	UAAGGCACGCGGUGAAUGCCAA	2
hsa-miR-124-3p	miR-124-3p	ARHGEF19	ENST00000375619	ENSG00000142632	128272	1	0	1	0	0.0476047		-0.1322		MI0001966	MIMAT0001819	UAAGGCACGCGGUGAAUGCCAA	2
hsa-miR-124-3p	miR-124-3p	ARHGEF3	ENST00000296315	ENSG00000163947	50650	0	0	1	1			-0.1563	91	MI0001966	MIMAT0001819	UAAGGCACGCGGUGAAUGCCAA	2
hsa-miR-124-3p	miR-124-3p	ARHGEF37	ENST00000333677	ENSG00000183111	389337	0	0	1	1			-0.4584	97	MI0001966	MIMAT0001819	UAAGGCACGCGGUGAAUGCCAA	2
hsa-miR-124-3p	miR-124-3p	ARHGEF6	ENSMUST00000033468	ENSMUSG00000031133	9459	0	0	1	1			-0.3181	77	MI0001966	MIMAT0001819	UAAGGCACGCGGUGAAUGCCAA	2
hsa-miR-124-3p	miR-124-3p	ARID5B	ENST00000279873	ENSG00000150347	84159	0	0	1	1			-0.6408	93	MI0001966	MIMAT0001819	UAAGGCACGCGGUGAAUGCCAA	2
hsa-miR-124-3p	miR-124-3p	ARL10	ENST00000310389	ENSG00000175414	285598	0	0	1	1			-0.3994	95	MI0001966	MIMAT0001819	UAAGGCACGCGGUGAAUGCCAA	2
hsa-miR-124-3p	miR-124-3p	ARL5B	ENST00000377275	ENSG00000165997	221079	0	1	1	1		PAR-CLIP	-1.0854	92	MI0001966	MIMAT0001819	UAAGGCACGCGGUGAAUGCCAA	3
hsa-miR-124-3p	miR-124-3p	ARMC1	ENSMUST00000029125	ENSMUSG00000027599	55156	0	1	1	1		Microarray	-1.0481	69	MI0001966	MIMAT0001819	UAAGGCACGCGGUGAAUGCCAA	3
hsa-miR-124-3p	miR-124-3p	ARMCX5	ENST00000246174	ENSG00000125962	64860	1	0	1	0	0.0402958		-0.1058		MI0001966	MIMAT0001819	UAAGGCACGCGGUGAAUGCCAA	2
hsa-miR-124-3p	miR-124-3p	ARPC1B	ENST00000252725	ENSG00000130429	10095	1	1	1	1	0.00535574	Microarray;Proteomics;Microarray	-0.9846	99	MI0001966	MIMAT0001819	UAAGGCACGCGGUGAAUGCCAA	4
hsa-miR-124-3p	miR-124-3p	ARPP21		ENSG00000172995	10777	0	1	1	0		Microarray	-0.1693		MI0001966	MIMAT0001819	UAAGGCACGCGGUGAAUGCCAA	2
hsa-miR-124-3p	miR-124-3p	ARRDC1	ENST00000371421	ENSG00000197070	92714	1	0	0	1	4.89E-05			95	MI0001966	MIMAT0001819	UAAGGCACGCGGUGAAUGCCAA	2
hsa-miR-124-3p	miR-124-3p	ARSG	ENST00000355179	ENSG00000141337	22901	1	0	1	0	0.00417615		-0.3705		MI0001966	MIMAT0001819	UAAGGCACGCGGUGAAUGCCAA	2
hsa-miR-124-3p	miR-124-3p	ASCC2	ENST00000307790	ENSG00000100325	84164	1	1	1	1	4.90E-06	Microarray	-0.7648	99	MI0001966	MIMAT0001819	UAAGGCACGCGGUGAAUGCCAA	4
hsa-miR-124-3p	miR-124-3p	ASCC3	ENST00000324696	ENSG00000112249	10973	1	1	1	0	0.000566185	Microarray	-0.9611		MI0001966	MIMAT0001819	UAAGGCACGCGGUGAAUGCCAA	3
hsa-miR-124-3p	miR-124-3p	ASF1A	ENST00000229595	ENSG00000111875	25842	0	0	1	1			-0.728	65	MI0001966	MIMAT0001819	UAAGGCACGCGGUGAAUGCCAA	2
hsa-miR-124-3p	miR-124-3p	ASPA	ENST00000263080	ENSG00000108381	443	1	0	1	1	1.00E-06		-1.0053	96	MI0001966	MIMAT0001819	UAAGGCACGCGGUGAAUGCCAA	3
hsa-miR-124-3p	miR-124-3p	ASPRV1		ENSG00000244617	151516	0	1	1	0		Microarray	-1.2537		MI0001966	MIMAT0001819	UAAGGCACGCGGUGAAUGCCAA	2
hsa-miR-124-3p	miR-124-3p	ATAD1	ENSMUST00000070210	ENSMUSG00000013662	84896	0	0	1	1			-0.2204	78	MI0001966	MIMAT0001819	UAAGGCACGCGGUGAAUGCCAA	2
hsa-miR-124-3p	miR-124-3p	ATAD2B	ENST00000238789	ENSG00000119778	54454	0	0	1	1			-0.6421	90	MI0001966	MIMAT0001819	UAAGGCACGCGGUGAAUGCCAA	2
hsa-miR-124-3p	miR-124-3p	ATF7	ENSMUST00000184616	ENSMUSG00000099083	11016	0	0	1	1			-0.2679	93	MI0001966	MIMAT0001819	UAAGGCACGCGGUGAAUGCCAA	2
hsa-miR-124-3p	miR-124-3p	ATF7IP	ENST00000261168	ENSG00000171681	55729	1	0	1	1	0.000494234		-1.3133	95	MI0001966	MIMAT0001819	UAAGGCACGCGGUGAAUGCCAA	3
hsa-miR-124-3p	miR-124-3p	ATG4A		ENSG00000101844	115201	0	1	1	0		Microarray	-0.1809		MI0001966	MIMAT0001819	UAAGGCACGCGGUGAAUGCCAA	2
hsa-miR-124-3p	miR-124-3p	ATL3	ENST00000398868	ENSG00000184743	25923	0	0	1	1			-1.2245	86	MI0001966	MIMAT0001819	UAAGGCACGCGGUGAAUGCCAA	2
hsa-miR-124-3p	miR-124-3p	ATMIN	ENST00000299575	ENSG00000166454	23300	0	0	1	1			-0.327	98	MI0001966	MIMAT0001819	UAAGGCACGCGGUGAAUGCCAA	2
hsa-miR-124-3p	miR-124-3p	ATP1A1	ENST00000295598	ENSG00000163399	476	1	0	1	1	3.31E-05		-1.2445	98	MI0001966	MIMAT0001819	UAAGGCACGCGGUGAAUGCCAA	3
hsa-miR-124-3p	miR-124-3p	ATP2B4	ENST00000367218	ENSG00000058668	493	0	0	1	1			-0.1142	93	MI0001966	MIMAT0001819	UAAGGCACGCGGUGAAUGCCAA	2
hsa-miR-124-3p	miR-124-3p	ATP6V0E1	ENST00000519374	ENSG00000113732	8992	0	1	1	1		Microarray;qRT-PCR	-0.1889	99	MI0001966	MIMAT0001819	UAAGGCACGCGGUGAAUGCCAA	3
hsa-miR-124-3p	miR-124-3p	ATP7A	ENST00000343533	ENSG00000165240	538	0	0	1	1			-1.1092	98	MI0001966	MIMAT0001819	UAAGGCACGCGGUGAAUGCCAA	2
hsa-miR-124-3p	miR-124-3p	ATP8B2		ENSG00000143515	57198	0	1	1	0		Microarray	-0.4065		MI0001966	MIMAT0001819	UAAGGCACGCGGUGAAUGCCAA	2
hsa-miR-124-3p	miR-124-3p	AURKA	ENST00000312783	ENSG00000087586	6790	1	1	1	0	0.0408959	Proteomics;Microarray	-0.5697		MI0001966	MIMAT0001819	UAAGGCACGCGGUGAAUGCCAA	3
hsa-miR-124-3p	miR-124-3p	AXIN1	ENST00000262320	ENSG00000103126	8312	1	0	1	1	4.52E-05		-0.3737	96	MI0001966	MIMAT0001819	UAAGGCACGCGGUGAAUGCCAA	3
hsa-miR-124-3p	miR-124-3p	B3GALT1	ENST00000392690	ENSG00000172318	8708	0	0	1	1			-0.1135	61	MI0001966	MIMAT0001819	UAAGGCACGCGGUGAAUGCCAA	2
hsa-miR-124-3p	miR-124-3p	B3GALTL	ENST00000343307	ENSG00000187676	145173	0	0	1	1			-0.412	89	MI0001966	MIMAT0001819	UAAGGCACGCGGUGAAUGCCAA	2
hsa-miR-124-3p	miR-124-3p	B3GNT2		ENSG00000170340	10678	0	1	1	0		Microarray	-0.1793		MI0001966	MIMAT0001819	UAAGGCACGCGGUGAAUGCCAA	2
hsa-miR-124-3p	miR-124-3p	B4GALNT3	ENST00000266383	ENSG00000139044	283358	0	1	0	1		HITS-CLIP		90	MI0001966	MIMAT0001819	UAAGGCACGCGGUGAAUGCCAA	2
hsa-miR-124-3p	miR-124-3p	B4GALT1	ENST00000379731	ENSG00000086062	2683	0	1	1	1		Microarray	-0.9062	99	MI0001966	MIMAT0001819	UAAGGCACGCGGUGAAUGCCAA	3
hsa-miR-124-3p	miR-124-3p	BACE1	ENST00000313005	ENSG00000186318	23621	0	1	0	1		Luciferase reporter assay		71	MI0001966	MIMAT0001819	UAAGGCACGCGGUGAAUGCCAA	2
hsa-miR-124-3p	miR-124-3p	BAG5	ENST00000299204	ENSG00000166170	9529	0	1	1	1		Microarray	-0.1184	91	MI0001966	MIMAT0001819	UAAGGCACGCGGUGAAUGCCAA	3
hsa-miR-124-3p	miR-124-3p	BAHD1	ENST00000416165	ENSG00000140320	22893	0	1	0	1		HITS-CLIP		88	MI0001966	MIMAT0001819	UAAGGCACGCGGUGAAUGCCAA	2
hsa-miR-124-3p	miR-124-3p	BARX2	ENST00000281437	ENSG00000043039	8538	0	0	1	1			-0.6497	98	MI0001966	MIMAT0001819	UAAGGCACGCGGUGAAUGCCAA	2
hsa-miR-124-3p	miR-124-3p	BAX	ENST00000293288	ENSG00000087088	581	1	0	1	0	0.00101637		-0.5451		MI0001966	MIMAT0001819	UAAGGCACGCGGUGAAUGCCAA	2
hsa-miR-124-3p	miR-124-3p	BAZ2B	ENST00000392782	ENSG00000123636	29994	0	0	1	1			-0.1868	89	MI0001966	MIMAT0001819	UAAGGCACGCGGUGAAUGCCAA	2
hsa-miR-124-3p	miR-124-3p	BCAT1	ENST00000261192	ENSG00000060982	586	1	0	0	1	0.0485351			92	MI0001966	MIMAT0001819	UAAGGCACGCGGUGAAUGCCAA	2
hsa-miR-124-3p	miR-124-3p	BCKDHA	ENST00000269980	ENSG00000248098	593	0	0	1	1			-0.2517	97	MI0001966	MIMAT0001819	UAAGGCACGCGGUGAAUGCCAA	2
hsa-miR-124-3p	miR-124-3p	BCL11B	ENST00000357195	ENSG00000127152	64919	0	0	1	1			-0.3277	93	MI0001966	MIMAT0001819	UAAGGCACGCGGUGAAUGCCAA	2
hsa-miR-124-3p	miR-124-3p	BCL2L11	ENST00000393256	ENSG00000153094	10018	0	0	1	1			-0.1235	94	MI0001966	MIMAT0001819	UAAGGCACGCGGUGAAUGCCAA	2
hsa-miR-124-3p	miR-124-3p	BCL6	ENST00000406870	ENSG00000113916	604	0	1	1	1		Microarray	-0.5614	97	MI0001966	MIMAT0001819	UAAGGCACGCGGUGAAUGCCAA	3
hsa-miR-124-3p	miR-124-3p	BCL7A	ENST00000538010	ENSG00000110987	605	0	0	1	1			-0.5056	98	MI0001966	MIMAT0001819	UAAGGCACGCGGUGAAUGCCAA	2
hsa-miR-124-3p	miR-124-3p	BCL9L	ENST00000334801	ENSG00000186174	283149	0	0	1	1			-1.0572	90	MI0001966	MIMAT0001819	UAAGGCACGCGGUGAAUGCCAA	2
hsa-miR-124-3p	miR-124-3p	BCMO1	ENST00000258168	ENSG00000135697	53630	1	0	1	0	0.00281964		-0.6725		MI0001966	MIMAT0001819	UAAGGCACGCGGUGAAUGCCAA	2
hsa-miR-124-3p	miR-124-3p	BEND3	ENST00000369042	ENSG00000178409	57673	0	1	0	1		Proteomics;Microarray		87	MI0001966	MIMAT0001819	UAAGGCACGCGGUGAAUGCCAA	2
hsa-miR-124-3p	miR-124-3p	BEST2	ENST00000042931	ENSG00000039987	54831	1	0	1	0	0.00182516		-0.5338		MI0001966	MIMAT0001819	UAAGGCACGCGGUGAAUGCCAA	2
hsa-miR-124-3p	miR-124-3p	BEST4	ENST00000372207	ENSG00000142959	266675	1	0	1	0	0.00573305		-0.3344		MI0001966	MIMAT0001819	UAAGGCACGCGGUGAAUGCCAA	2
hsa-miR-124-3p	miR-124-3p	BICC1	ENST00000373886	ENSG00000122870	80114	1	0	0	1	0.00767572			83	MI0001966	MIMAT0001819	UAAGGCACGCGGUGAAUGCCAA	2
hsa-miR-124-3p	miR-124-3p	BICD2	ENST00000356884	ENSG00000185963	23299	0	1	1	1		Microarray	-0.7218	86	MI0001966	MIMAT0001819	UAAGGCACGCGGUGAAUGCCAA	3
hsa-miR-124-3p	miR-124-3p	BID	ENST00000317361	ENSG00000015475	637	0	0	1	1			-0.2226	83	MI0001966	MIMAT0001819	UAAGGCACGCGGUGAAUGCCAA	2
hsa-miR-124-3p	miR-124-3p	BLOC1S6	ENST00000220531	ENSG00000104164	26258	0	1	0	1		Microarray		99	MI0001966	MIMAT0001819	UAAGGCACGCGGUGAAUGCCAA	2
hsa-miR-124-3p	miR-124-3p	BMP6	ENST00000283147	ENSG00000153162	654	0	1	1	1		Microarray	-0.6922	99	MI0001966	MIMAT0001819	UAAGGCACGCGGUGAAUGCCAA	3
hsa-miR-124-3p	miR-124-3p	BMPR1A	ENST00000372037	ENSG00000107779	657	0	1	1	1		Microarray	-0.5008	93	MI0001966	MIMAT0001819	UAAGGCACGCGGUGAAUGCCAA	3
hsa-miR-124-3p	miR-124-3p	BMPR1B	ENST00000515059	ENSG00000138696	658	0	0	1	1			-0.2481	72	MI0001966	MIMAT0001819	UAAGGCACGCGGUGAAUGCCAA	2
hsa-miR-124-3p	miR-124-3p	BRWD1	ENST00000342449	ENSG00000185658	54014	0	1	1	1		Microarray	-0.2506	88	MI0001966	MIMAT0001819	UAAGGCACGCGGUGAAUGCCAA	3
hsa-miR-124-3p	miR-124-3p	BTBD1	ENSMUST00000026093	ENSMUSG00000025103	53339	0	0	1	1			-0.3551	89	MI0001966	MIMAT0001819	UAAGGCACGCGGUGAAUGCCAA	2
hsa-miR-124-3p	miR-124-3p	BTBD7	ENST00000334746	ENSG00000011114	55727	0	0	1	1			-0.4159	92	MI0001966	MIMAT0001819	UAAGGCACGCGGUGAAUGCCAA	2
hsa-miR-124-3p	miR-124-3p	BTC		ENSG00000174808	685	0	1	1	0		Microarray	-0.6108		MI0001966	MIMAT0001819	UAAGGCACGCGGUGAAUGCCAA	2
hsa-miR-124-3p	miR-124-3p	BTG2	ENST00000290551	ENSG00000159388	7832	1	0	1	1	0.00547434		-0.1065	93	MI0001966	MIMAT0001819	UAAGGCACGCGGUGAAUGCCAA	3
hsa-miR-124-3p	miR-124-3p	BTG3		ENSG00000154640	10950	0	1	1	0		Microarray	-0.7462		MI0001966	MIMAT0001819	UAAGGCACGCGGUGAAUGCCAA	2
hsa-miR-124-3p	miR-124-3p	C10ORF12	ENST00000286067	ENSG00000155640	26148	0	0	1	1			-1.3479	99	MI0001966	MIMAT0001819	UAAGGCACGCGGUGAAUGCCAA	2
hsa-miR-124-3p	miR-124-3p	C10ORF137	ENST00000337623	ENSG00000107938	26098	1	0	1	1	0.0488617		-0.701	97	MI0001966	MIMAT0001819	UAAGGCACGCGGUGAAUGCCAA	3
hsa-miR-124-3p	miR-124-3p	C10ORF35	ENST00000373279	ENSG00000171224	219738	1	0	1	0	0.00373979		-0.1792		MI0001966	MIMAT0001819	UAAGGCACGCGGUGAAUGCCAA	2
hsa-miR-124-3p	miR-124-3p	C10ORF62	ENST00000370640	ENSG00000203942	414157	1	0	1	0	0.0155692		-0.4439		MI0001966	MIMAT0001819	UAAGGCACGCGGUGAAUGCCAA	2
hsa-miR-124-3p	miR-124-3p	C11ORF57	ENST00000532163	ENSG00000150776	55216	0	0	1	1			-0.4634	25	MI0001966	MIMAT0001819	UAAGGCACGCGGUGAAUGCCAA	2
hsa-miR-124-3p	miR-124-3p	C11ORF75	ENST00000298966	ENSG00000166002	56935	1	1	1	0	0.0213355	Microarray	-1.0417		MI0001966	MIMAT0001819	UAAGGCACGCGGUGAAUGCCAA	3
hsa-miR-124-3p	miR-124-3p	C11ORF82		ENSG00000165490	220042	0	1	1	0		Microarray	-0.5916		MI0001966	MIMAT0001819	UAAGGCACGCGGUGAAUGCCAA	2
hsa-miR-124-3p	miR-124-3p	C11ORF84	ENST00000294244	ENSG00000168005	144097	0	0	1	1			-1.0164	98	MI0001966	MIMAT0001819	UAAGGCACGCGGUGAAUGCCAA	2
hsa-miR-124-3p	miR-124-3p	C11ORF87	ENST00000327419	ENSG00000185742	399947	0	0	1	1			-0.4626	97	MI0001966	MIMAT0001819	UAAGGCACGCGGUGAAUGCCAA	2
hsa-miR-124-3p	miR-124-3p	C11ORF9	ENST00000389602	ENSG00000124920	745	1	0	1	0	0.0419596		-0.6682		MI0001966	MIMAT0001819	UAAGGCACGCGGUGAAUGCCAA	2
hsa-miR-124-3p	miR-124-3p	C12ORF23	ENST00000548125	ENSG00000151135	90488	0	1	0	1		Microarray		96	MI0001966	MIMAT0001819	UAAGGCACGCGGUGAAUGCCAA	2
hsa-miR-124-3p	miR-124-3p	C12ORF50	ENST00000298699	ENSG00000165805	160419	1	0	1	0	0.0133756		-0.3332		MI0001966	MIMAT0001819	UAAGGCACGCGGUGAAUGCCAA	2
hsa-miR-124-3p	miR-124-3p	C14ORF178		ENSG00000197734	283579	0	1	1	0		Microarray	-0.2194		MI0001966	MIMAT0001819	UAAGGCACGCGGUGAAUGCCAA	2
hsa-miR-124-3p	miR-124-3p	C16ORF72	ENST00000327827	ENSG00000182831	29035	0	0	1	1			-0.1703	71	MI0001966	MIMAT0001819	UAAGGCACGCGGUGAAUGCCAA	2
hsa-miR-124-3p	miR-124-3p	C17ORF80	ENST00000359042	ENSG00000141219	55028	1	0	1	0	0.00470346		-0.2043		MI0001966	MIMAT0001819	UAAGGCACGCGGUGAAUGCCAA	2
hsa-miR-124-3p	miR-124-3p	C1GALT1	ENST00000223122	ENSG00000106392	56913	0	0	1	1			-0.381	98	MI0001966	MIMAT0001819	UAAGGCACGCGGUGAAUGCCAA	2
hsa-miR-124-3p	miR-124-3p	C1ORF125	ENST00000360322	ENSG00000162779	126859	1	0	1	0	0.020796		-0.5537		MI0001966	MIMAT0001819	UAAGGCACGCGGUGAAUGCCAA	2
hsa-miR-124-3p	miR-124-3p	C1ORF198	ENST00000366663	ENSG00000119280	84886	0	1	0	1		Microarray		88	MI0001966	MIMAT0001819	UAAGGCACGCGGUGAAUGCCAA	2
hsa-miR-124-3p	miR-124-3p	C1QL3	ENST00000298943	ENSG00000165985	389941	0	0	1	1			-0.1077	94	MI0001966	MIMAT0001819	UAAGGCACGCGGUGAAUGCCAA	2
hsa-miR-124-3p	miR-124-3p	C20ORF26	ENST00000245957	ENSG00000089101	26074	1	0	1	0	0.00723361		-0.2775		MI0001966	MIMAT0001819	UAAGGCACGCGGUGAAUGCCAA	2
hsa-miR-124-3p	miR-124-3p	C20ORF85	ENST00000371168	ENSG00000124237	128602	1	0	1	0	0.003103		-0.9143		MI0001966	MIMAT0001819	UAAGGCACGCGGUGAAUGCCAA	2
hsa-miR-124-3p	miR-124-3p	C21ORF59	ENST00000382549	ENSG00000159079	56683	1	0	1	0	0.0440283		-0.1179		MI0001966	MIMAT0001819	UAAGGCACGCGGUGAAUGCCAA	2
hsa-miR-124-3p	miR-124-3p	C2ORF68	ENST00000306336	ENSG00000168887	388969	0	0	1	1			-0.7088	82	MI0001966	MIMAT0001819	UAAGGCACGCGGUGAAUGCCAA	2
hsa-miR-124-3p	miR-124-3p	C2ORF69	ENST00000319974	ENSG00000178074	205327	0	0	1	1			-0.7771	97	MI0001966	MIMAT0001819	UAAGGCACGCGGUGAAUGCCAA	2
hsa-miR-124-3p	miR-124-3p	C3ORF24	ENST00000339912	ENSG00000163705	115795	1	0	1	0	0.00392927		-0.6609		MI0001966	MIMAT0001819	UAAGGCACGCGGUGAAUGCCAA	2
hsa-miR-124-3p	miR-124-3p	C3ORF38	ENST00000486971	ENSG00000179021	285237	1	0	1	1	1.92E-08		-0.999	99	MI0001966	MIMAT0001819	UAAGGCACGCGGUGAAUGCCAA	3
hsa-miR-124-3p	miR-124-3p	C3ORF58	ENST00000441925	ENSG00000181744	205428	0	1	1	1		Microarray	-1.129	99	MI0001966	MIMAT0001819	UAAGGCACGCGGUGAAUGCCAA	3
hsa-miR-124-3p	miR-124-3p	C4ORF29	ENST00000388795	ENSG00000164074	80167	0	0	1	1			-0.3294	84	MI0001966	MIMAT0001819	UAAGGCACGCGGUGAAUGCCAA	2
hsa-miR-124-3p	miR-124-3p	C4ORF46	ENST00000379205	ENSG00000205208	201725	0	0	1	1			-0.979	99	MI0001966	MIMAT0001819	UAAGGCACGCGGUGAAUGCCAA	2
hsa-miR-124-3p	miR-124-3p	C5ORF28	ENST00000500337	ENSG00000151881	64417	0	0	1	1			-0.743	96	MI0001966	MIMAT0001819	UAAGGCACGCGGUGAAUGCCAA	2
hsa-miR-124-3p	miR-124-3p	C7ORF26	ENST00000344417	ENSG00000146576	79034	1	0	1	0	0.00200218		-0.3949		MI0001966	MIMAT0001819	UAAGGCACGCGGUGAAUGCCAA	2
hsa-miR-124-3p	miR-124-3p	C7ORF45	ENST00000297819	ENSG00000165120	136263	1	0	1	0	0.00210168		-1.0412		MI0001966	MIMAT0001819	UAAGGCACGCGGUGAAUGCCAA	2
hsa-miR-124-3p	miR-124-3p	C8ORF22		ENSG00000168333	492307	0	1	1	0		Microarray	-0.891		MI0001966	MIMAT0001819	UAAGGCACGCGGUGAAUGCCAA	2
hsa-miR-124-3p	miR-124-3p	C8ORF76	ENST00000357082	ENSG00000189376	84933	1	0	1	0	0.0049132		-0.5503		MI0001966	MIMAT0001819	UAAGGCACGCGGUGAAUGCCAA	2
hsa-miR-124-3p	miR-124-3p	C9ORF23	ENST00000297613	ENSG00000164967	138716	1	0	1	0	0.000282221		-0.782		MI0001966	MIMAT0001819	UAAGGCACGCGGUGAAUGCCAA	2
hsa-miR-124-3p	miR-124-3p	C9ORF41	ENST00000376834	ENSG00000156017	138199	1	1	1	1	0.041301	Microarray;PAR-CLIP	-0.8817	98	MI0001966	MIMAT0001819	UAAGGCACGCGGUGAAUGCCAA	4
hsa-miR-124-3p	miR-124-3p	C9ORF72	ENST00000380003	ENSG00000147894	203228	0	0	1	1			-0.4945	97	MI0001966	MIMAT0001819	UAAGGCACGCGGUGAAUGCCAA	2
hsa-miR-124-3p	miR-124-3p	C9ORF85	ENST00000334731	ENSG00000155621	138241	1	1	1	0	0.0442339	Microarray	-1.0195		MI0001966	MIMAT0001819	UAAGGCACGCGGUGAAUGCCAA	3
hsa-miR-124-3p	miR-124-3p	CA5B	ENST00000454127	ENSG00000169239	11238	0	1	0	1		Microarray		30	MI0001966	MIMAT0001819	UAAGGCACGCGGUGAAUGCCAA	2
hsa-miR-124-3p	miR-124-3p	CACUL1	ENST00000369151	ENSG00000151893	143384	0	1	0	1		Microarray		96	MI0001966	MIMAT0001819	UAAGGCACGCGGUGAAUGCCAA	2
hsa-miR-124-3p	miR-124-3p	CADM1	ENST00000452722	ENSG00000182985	23705	1	0	1	1	9.65E-05		-0.4702	50	MI0001966	MIMAT0001819	UAAGGCACGCGGUGAAUGCCAA	3
hsa-miR-124-3p	miR-124-3p	CADPS	ENSMUST00000067491	ENSMUSG00000054423	8618	0	0	1	1			-0.2451	92	MI0001966	MIMAT0001819	UAAGGCACGCGGUGAAUGCCAA	2
hsa-miR-124-3p	miR-124-3p	CALCA	ENST00000361010	ENSG00000110680	796	1	0	1	0	0.0386743		-0.7159		MI0001966	MIMAT0001819	UAAGGCACGCGGUGAAUGCCAA	2
hsa-miR-124-3p	miR-124-3p	CALCB	ENST00000523376	ENSG00000175868	797	0	0	1	1			-0.7534	98	MI0001966	MIMAT0001819	UAAGGCACGCGGUGAAUGCCAA	2
hsa-miR-124-3p	miR-124-3p	CALCOCO1	ENST00000548263	ENSG00000012822	57658	1	0	1	1	0.0218756		-1.0265	96	MI0001966	MIMAT0001819	UAAGGCACGCGGUGAAUGCCAA	3
hsa-miR-124-3p	miR-124-3p	CALU	ENST00000535011	ENSG00000128595	813	0	1	1	1		Microarray	-0.8778	97	MI0001966	MIMAT0001819	UAAGGCACGCGGUGAAUGCCAA	3
hsa-miR-124-3p	miR-124-3p	CAMTA1	ENSMUST00000097774	ENSMUSG00000014592	23261	0	1	1	1		qRT-PCR;Western blot;Luciferase reporter assay	-0.4091	90	MI0001966	MIMAT0001819	UAAGGCACGCGGUGAAUGCCAA	3
hsa-miR-124-3p	miR-124-3p	CAPN1	ENST00000533820	ENSG00000014216	823	1	0	1	1	7.26E-05		-0.2768	95	MI0001966	MIMAT0001819	UAAGGCACGCGGUGAAUGCCAA	3
hsa-miR-124-3p	miR-124-3p	CAPN2	ENST00000295006	ENSG00000162909	824	0	0	1	1			-0.9388	89	MI0001966	MIMAT0001819	UAAGGCACGCGGUGAAUGCCAA	2
hsa-miR-124-3p	miR-124-3p	CAPN6	ENST00000324068	ENSG00000077274	827	0	0	1	1			-0.4424	89	MI0001966	MIMAT0001819	UAAGGCACGCGGUGAAUGCCAA	2
hsa-miR-124-3p	miR-124-3p	CAPN9	ENST00000354537	ENSG00000135773	10753	1	0	1	0	0.0124028		-0.3066		MI0001966	MIMAT0001819	UAAGGCACGCGGUGAAUGCCAA	2
hsa-miR-124-3p	miR-124-3p	CAPNS1	ENST00000587718	ENSG00000126247	826	1	1	1	1	0.0475884	Microarray	-0.2678	97	MI0001966	MIMAT0001819	UAAGGCACGCGGUGAAUGCCAA	4
hsa-miR-124-3p	miR-124-3p	CAPRIN2		ENSG00000110888	65981	0	1	1	0		Microarray	-0.4144		MI0001966	MIMAT0001819	UAAGGCACGCGGUGAAUGCCAA	2
hsa-miR-124-3p	miR-124-3p	CAPZA1	ENST00000263168	ENSG00000116489	829	0	0	1	1			-0.1012	89	MI0001966	MIMAT0001819	UAAGGCACGCGGUGAAUGCCAA	2
hsa-miR-124-3p	miR-124-3p	CARD14		ENSG00000141527	79092	0	1	1	0		Microarray	-0.1887		MI0001966	MIMAT0001819	UAAGGCACGCGGUGAAUGCCAA	2
hsa-miR-124-3p	miR-124-3p	CASC3	ENST00000264645	ENSG00000108349	22794	0	0	1	1			-0.6597	97	MI0001966	MIMAT0001819	UAAGGCACGCGGUGAAUGCCAA	2
hsa-miR-124-3p	miR-124-3p	CASC4	ENST00000299957	ENSG00000166734	113201	0	0	1	1			-0.2154	98	MI0001966	MIMAT0001819	UAAGGCACGCGGUGAAUGCCAA	2
hsa-miR-124-3p	miR-124-3p	CASQ2	ENST00000261448	ENSG00000118729	845	0	0	1	1			-0.848	98	MI0001966	MIMAT0001819	UAAGGCACGCGGUGAAUGCCAA	2
hsa-miR-124-3p	miR-124-3p	CAST		ENSG00000153113	831	0	1	1	0		Microarray	-0.3948		MI0001966	MIMAT0001819	UAAGGCACGCGGUGAAUGCCAA	2
hsa-miR-124-3p	miR-124-3p	CAV1	ENST00000405348	ENSG00000105974	857	0	1	1	1		qRT-PCR;Western blot;Luciferase reporter assay;Proteomics;Microarray;Microarray	-0.5097	94	MI0001966	MIMAT0001819	UAAGGCACGCGGUGAAUGCCAA	3
hsa-miR-124-3p	miR-124-3p	CBFB	ENST00000290858	ENSG00000067955	865	0	0	1	1			-0.1099	97	MI0001966	MIMAT0001819	UAAGGCACGCGGUGAAUGCCAA	2
hsa-miR-124-3p	miR-124-3p	CBLL1	ENST00000440859	ENSG00000105879	79872	0	0	1	1			-0.1964	88	MI0001966	MIMAT0001819	UAAGGCACGCGGUGAAUGCCAA	2
hsa-miR-124-3p	miR-124-3p	CBLN4	ENST00000064571	ENSG00000054803	140689	0	0	1	1			-0.4072	99	MI0001966	MIMAT0001819	UAAGGCACGCGGUGAAUGCCAA	2
hsa-miR-124-3p	miR-124-3p	CBX2	ENST00000310942	ENSG00000173894	84733	0	1	1	1		Microarray	-0.1626	96	MI0001966	MIMAT0001819	UAAGGCACGCGGUGAAUGCCAA	3
hsa-miR-124-3p	miR-124-3p	CC2D1B	ENST00000371586	ENSG00000154222	200014	0	0	1	1			-0.9872	96	MI0001966	MIMAT0001819	UAAGGCACGCGGUGAAUGCCAA	2
hsa-miR-124-3p	miR-124-3p	CC2D2A		ENSG00000048342	57545	0	1	1	0		Microarray	-1.0194		MI0001966	MIMAT0001819	UAAGGCACGCGGUGAAUGCCAA	2
hsa-miR-124-3p	miR-124-3p	CCAR1	ENST00000265872	ENSG00000060339	55749	0	0	1	1			-0.2631	35	MI0001966	MIMAT0001819	UAAGGCACGCGGUGAAUGCCAA	2
hsa-miR-124-3p	miR-124-3p	CCDC121		ENSG00000176714	79635	0	1	1	0		Microarray	-0.9574		MI0001966	MIMAT0001819	UAAGGCACGCGGUGAAUGCCAA	2
hsa-miR-124-3p	miR-124-3p	CCDC130	ENST00000586600	ENSG00000104957	81576	0	0	1	1			-0.3272	99	MI0001966	MIMAT0001819	UAAGGCACGCGGUGAAUGCCAA	2
hsa-miR-124-3p	miR-124-3p	CCDC28A	ENST00000332797	ENSG00000024862	25901	0	1	0	1		Microarray		95	MI0001966	MIMAT0001819	UAAGGCACGCGGUGAAUGCCAA	2
hsa-miR-124-3p	miR-124-3p	CCDC41		ENSG00000173588	51134	0	1	1	0		Microarray	-0.1048		MI0001966	MIMAT0001819	UAAGGCACGCGGUGAAUGCCAA	2
hsa-miR-124-3p	miR-124-3p	CCDC42	ENST00000293845	ENSG00000161973	146849	1	0	1	0	0.000149019		-0.1547		MI0001966	MIMAT0001819	UAAGGCACGCGGUGAAUGCCAA	2
hsa-miR-124-3p	miR-124-3p	CCDC66	ENST00000326595	ENSG00000180376	285331	1	0	1	0	0.0149405		-0.1201		MI0001966	MIMAT0001819	UAAGGCACGCGGUGAAUGCCAA	2
hsa-miR-124-3p	miR-124-3p	CCDC86	ENST00000227520	ENSG00000110104	79080	1	1	1	1	4.68E-05	Proteomics;Microarray	-0.7407	99	MI0001966	MIMAT0001819	UAAGGCACGCGGUGAAUGCCAA	4
hsa-miR-124-3p	miR-124-3p	CCDC88A	ENST00000336838	ENSG00000115355	55704	0	0	1	1			-0.3032	76	MI0001966	MIMAT0001819	UAAGGCACGCGGUGAAUGCCAA	2
hsa-miR-124-3p	miR-124-3p	CCDC89	ENST00000316398	ENSG00000179071	220388	1	0	1	0	3.11E-05		-1.0795		MI0001966	MIMAT0001819	UAAGGCACGCGGUGAAUGCCAA	2
hsa-miR-124-3p	miR-124-3p	CCDC99	ENST00000265295	ENSG00000040275	54908	1	0	1	0	0.00868763		-0.8152		MI0001966	MIMAT0001819	UAAGGCACGCGGUGAAUGCCAA	2
hsa-miR-124-3p	miR-124-3p	CCL2	ENST00000225831	ENSG00000108691	6347	0	1	1	1		qRT-PCR;Western blot;Luciferase reporter assay	-0.3716	99	MI0001966	MIMAT0001819	UAAGGCACGCGGUGAAUGCCAA	3
hsa-miR-124-3p	miR-124-3p	CCNA1		ENSG00000133101	8900	0	1	1	0		Microarray	-0.6772		MI0001966	MIMAT0001819	UAAGGCACGCGGUGAAUGCCAA	2
hsa-miR-124-3p	miR-124-3p	CCND2	ENST00000261254	ENSG00000118971	894	0	1	1	1		Western blot;Luciferase reporter assay	-0.2609	96	MI0001966	MIMAT0001819	UAAGGCACGCGGUGAAUGCCAA	3
hsa-miR-124-3p	miR-124-3p	CCND3	ENST00000372991	ENSG00000112576	896	0	0	1	1			-0.8386	97	MI0001966	MIMAT0001819	UAAGGCACGCGGUGAAUGCCAA	2
hsa-miR-124-3p	miR-124-3p	CCNY	ENST00000374706	ENSG00000108100	219771	0	0	1	1			-0.2243	94	MI0001966	MIMAT0001819	UAAGGCACGCGGUGAAUGCCAA	2
hsa-miR-124-3p	miR-124-3p	CCR10	ENSMUST00000062759	ENSMUSG00000044052	2826	1	0	1	1	0.000743282		-0.164	46	MI0001966	MIMAT0001819	UAAGGCACGCGGUGAAUGCCAA	3
hsa-miR-124-3p	miR-124-3p	CCT5	ENST00000280326	ENSG00000150753	22948	0	1	0	1		Microarray		87	MI0001966	MIMAT0001819	UAAGGCACGCGGUGAAUGCCAA	2
hsa-miR-124-3p	miR-124-3p	CD151	ENST00000322008	ENSG00000177697	977	1	1	1	1	0.000281354	qRT-PCR;Flow;Western blot;Luciferase reporter assay;Microarray	-0.6176	99	MI0001966	MIMAT0001819	UAAGGCACGCGGUGAAUGCCAA	4
hsa-miR-124-3p	miR-124-3p	CD164	ENST00000368961	ENSG00000135535	8763	0	1	1	1		Microarray;qRT-PCR;PAR-CLIP	-1.2845	99	MI0001966	MIMAT0001819	UAAGGCACGCGGUGAAUGCCAA	3
hsa-miR-124-3p	miR-124-3p	CD27	ENST00000266557	ENSG00000139193	939	1	0	1	0	0.0155754		-0.3252		MI0001966	MIMAT0001819	UAAGGCACGCGGUGAAUGCCAA	2
hsa-miR-124-3p	miR-124-3p	CD276	ENST00000318443	ENSG00000103855	80381	0	0	1	1			-0.5357	91	MI0001966	MIMAT0001819	UAAGGCACGCGGUGAAUGCCAA	2
hsa-miR-124-3p	miR-124-3p	CDADC1	ENST00000378356	ENSG00000102543	81602	1	1	0	0	0.035882	Microarray			MI0001966	MIMAT0001819	UAAGGCACGCGGUGAAUGCCAA	2
hsa-miR-124-3p	miR-124-3p	CDC14A	ENST00000370125	ENSG00000079335	8556	0	0	1	1			-0.9444	97	MI0001966	MIMAT0001819	UAAGGCACGCGGUGAAUGCCAA	2
hsa-miR-124-3p	miR-124-3p	CDC14B	ENSMUST00000109770	ENSMUSG00000033102	8555	0	1	0	1		Microarray		57	MI0001966	MIMAT0001819	UAAGGCACGCGGUGAAUGCCAA	2
hsa-miR-124-3p	miR-124-3p	CDC16	ENSMUST00000043962	ENSMUSG00000038416	8881	1	0	0	1	0.0151746			68	MI0001966	MIMAT0001819	UAAGGCACGCGGUGAAUGCCAA	2
hsa-miR-124-3p	miR-124-3p	CDC27	ENST00000066544	ENSG00000004897	996	0	1	0	1		Proteomics;Microarray		64	MI0001966	MIMAT0001819	UAAGGCACGCGGUGAAUGCCAA	2
hsa-miR-124-3p	miR-124-3p	CDC42EP3	ENST00000295324	ENSG00000163171	10602	0	1	1	1		Microarray	-1.0513	98	MI0001966	MIMAT0001819	UAAGGCACGCGGUGAAUGCCAA	3
hsa-miR-124-3p	miR-124-3p	CDCA7	ENST00000306721	ENSG00000144354	83879	0	1	1	1		Microarray	-0.9736	85	MI0001966	MIMAT0001819	UAAGGCACGCGGUGAAUGCCAA	3
hsa-miR-124-3p	miR-124-3p	CDCA7L		ENSG00000164649	55536	0	1	1	0		Microarray;Proteomics	-0.125		MI0001966	MIMAT0001819	UAAGGCACGCGGUGAAUGCCAA	2
hsa-miR-124-3p	miR-124-3p	CDCP1	ENST00000296129	ENSG00000163814	64866	0	1	1	1		Microarray	-0.6685	98	MI0001966	MIMAT0001819	UAAGGCACGCGGUGAAUGCCAA	3
hsa-miR-124-3p	miR-124-3p	CDH11	ENST00000394156	ENSG00000140937	1009	0	1	0	1		Microarray		84	MI0001966	MIMAT0001819	UAAGGCACGCGGUGAAUGCCAA	2
hsa-miR-124-3p	miR-124-3p	CDH12		ENSG00000154162	1010	0	1	1	0		Microarray	-0.1607		MI0001966	MIMAT0001819	UAAGGCACGCGGUGAAUGCCAA	2
hsa-miR-124-3p	miR-124-3p	CDH2	ENST00000269141	ENSG00000170558	1000	0	1	1	1		Microarray	-1.1391	98	MI0001966	MIMAT0001819	UAAGGCACGCGGUGAAUGCCAA	3
hsa-miR-124-3p	miR-124-3p	CDH9	ENST00000231021	ENSG00000113100	1007	1	0	1	1	0.0310971		-1.1433	96	MI0001966	MIMAT0001819	UAAGGCACGCGGUGAAUGCCAA	3
hsa-miR-124-3p	miR-124-3p	CDK18	ENST00000360066	ENSG00000117266	5129	0	0	1	1			-0.295	93	MI0001966	MIMAT0001819	UAAGGCACGCGGUGAAUGCCAA	2
hsa-miR-124-3p	miR-124-3p	CDK2	ENSMUST00000026416	ENSMUSG00000025358	1017	0	1	1	1		Western blot;Luciferase reporter assay;Proteomics;Microarray	-0.3963	95	MI0001966	MIMAT0001819	UAAGGCACGCGGUGAAUGCCAA	3
hsa-miR-124-3p	miR-124-3p	CDK4	ENST00000312990	ENSG00000135446	1019	0	1	1	1		Microarray;Western blot;Luciferase reporter assay;Proteomics;Microarray;PAR-CLIP	-0.1562	99	MI0001966	MIMAT0001819	UAAGGCACGCGGUGAAUGCCAA	3
hsa-miR-124-3p	miR-124-3p	CDK6	ENST00000265734	ENSG00000105810	1021	0	1	0	1		Microarray;Immunohistochemistry;qRT-PCR;Luciferase reporter assay;ChIP-seq;Western blot		84	MI0001966	MIMAT0001819	UAAGGCACGCGGUGAAUGCCAA	2
hsa-miR-124-3p	miR-124-3p	CDKL2	ENST00000429927	ENSG00000138769	8999	0	0	1	1			-0.2033	66	MI0001966	MIMAT0001819	UAAGGCACGCGGUGAAUGCCAA	2
hsa-miR-124-3p	miR-124-3p	CDON	ENST00000392693	ENSG00000064309	50937	0	1	1	1		Microarray	-0.1133	96	MI0001966	MIMAT0001819	UAAGGCACGCGGUGAAUGCCAA	3
hsa-miR-124-3p	miR-124-3p	CDS1	ENST00000295887	ENSG00000163624	1040	1	0	1	0	0.0273034		-0.2607		MI0001966	MIMAT0001819	UAAGGCACGCGGUGAAUGCCAA	2
hsa-miR-124-3p	miR-124-3p	CDYL2	ENST00000570137	ENSG00000166446	124359	0	0	1	1			-0.3905	90	MI0001966	MIMAT0001819	UAAGGCACGCGGUGAAUGCCAA	2
hsa-miR-124-3p	miR-124-3p	CEBPA	ENST00000498907	ENSG00000245848	1050	0	1	1	1		Reporter assay;Microarray;Western blot;Luciferase reporter assay	-0.64	97	MI0001966	MIMAT0001819	UAAGGCACGCGGUGAAUGCCAA	3
hsa-miR-124-3p	miR-124-3p	CECR5	ENST00000155674	ENSG00000069998	27440	1	0	1	0	0.00352647		-0.1071		MI0001966	MIMAT0001819	UAAGGCACGCGGUGAAUGCCAA	2
hsa-miR-124-3p	miR-124-3p	CELSR1	ENST00000262738	ENSG00000075275	9620	0	0	1	1			-0.7061	90	MI0001966	MIMAT0001819	UAAGGCACGCGGUGAAUGCCAA	2
hsa-miR-124-3p	miR-124-3p	CEP250	ENST00000356095	ENSG00000126001	11190	1	0	1	0	0.00239343		-0.6454		MI0001966	MIMAT0001819	UAAGGCACGCGGUGAAUGCCAA	2
hsa-miR-124-3p	miR-124-3p	CEP350	ENST00000367607	ENSG00000135837	9857	0	0	1	1			-0.183	86	MI0001966	MIMAT0001819	UAAGGCACGCGGUGAAUGCCAA	2
hsa-miR-124-3p	miR-124-3p	CERS2	ENST00000368954	ENSG00000143418	29956	0	1	0	1		Microarray		98	MI0001966	MIMAT0001819	UAAGGCACGCGGUGAAUGCCAA	2
hsa-miR-124-3p	miR-124-3p	CFL2	ENST00000341223	ENSG00000165410	1073	0	0	1	1			-0.1407	96	MI0001966	MIMAT0001819	UAAGGCACGCGGUGAAUGCCAA	2
hsa-miR-124-3p	miR-124-3p	CGN	ENST00000271636	ENSG00000143375	57530	0	0	1	1			-0.7233	95	MI0001966	MIMAT0001819	UAAGGCACGCGGUGAAUGCCAA	2
hsa-miR-124-3p	miR-124-3p	CH25H	ENST00000260706	ENSG00000138135	9023	1	0	1	0	0.0339064		-0.1529		MI0001966	MIMAT0001819	UAAGGCACGCGGUGAAUGCCAA	2
hsa-miR-124-3p	miR-124-3p	CHCHD7		ENSG00000170791	79145	0	1	1	0		Microarray	-0.1674		MI0001966	MIMAT0001819	UAAGGCACGCGGUGAAUGCCAA	2
hsa-miR-124-3p	miR-124-3p	CHD1	ENST00000284049	ENSG00000153922	1105	0	0	1	1			-0.402	95	MI0001966	MIMAT0001819	UAAGGCACGCGGUGAAUGCCAA	2
hsa-miR-124-3p	miR-124-3p	CHIC1	ENST00000373504	ENSG00000204116	53344	1	0	1	1	0.0166851		-0.2372	98	MI0001966	MIMAT0001819	UAAGGCACGCGGUGAAUGCCAA	3
hsa-miR-124-3p	miR-124-3p	CHIC2	ENST00000263921	ENSG00000109220	26511	1	1	1	1	0.0232082	Microarray	-0.4812	98	MI0001966	MIMAT0001819	UAAGGCACGCGGUGAAUGCCAA	4
hsa-miR-124-3p	miR-124-3p	CHMP2B	ENST00000263780	ENSG00000083937	25978	0	1	0	1		qRT-PCR		82	MI0001966	MIMAT0001819	UAAGGCACGCGGUGAAUGCCAA	2
hsa-miR-124-3p	miR-124-3p	CHODL	ENST00000400128	ENSG00000154645	140578	0	0	1	1			-1.3116	97	MI0001966	MIMAT0001819	UAAGGCACGCGGUGAAUGCCAA	2
hsa-miR-124-3p	miR-124-3p	CHRD	ENST00000204604	ENSG00000090539	8646	1	0	1	1	0.000547867		-0.2061	93	MI0001966	MIMAT0001819	UAAGGCACGCGGUGAAUGCCAA	3
hsa-miR-124-3p	miR-124-3p	CHST14	ENST00000306243	ENSG00000169105	113189	0	1	1	1		Microarray	-0.9844	98	MI0001966	MIMAT0001819	UAAGGCACGCGGUGAAUGCCAA	3
hsa-miR-124-3p	miR-124-3p	CHSY1	ENST00000254190	ENSG00000131873	22856	0	1	1	1		Microarray;PAR-CLIP	-1.3361	98	MI0001966	MIMAT0001819	UAAGGCACGCGGUGAAUGCCAA	3
hsa-miR-124-3p	miR-124-3p	CIRH1A	ENST00000314423	ENSG00000141076	84916	0	0	1	1			-0.2249	0	MI0001966	MIMAT0001819	UAAGGCACGCGGUGAAUGCCAA	2
hsa-miR-124-3p	miR-124-3p	CKS2		ENSG00000123975	1164	0	1	1	0		Microarray	-0.1217		MI0001966	MIMAT0001819	UAAGGCACGCGGUGAAUGCCAA	2
hsa-miR-124-3p	miR-124-3p	CLDN1	ENSMUST00000023154	ENSMUSG00000022512	9076	0	0	1	1			-0.3178	89	MI0001966	MIMAT0001819	UAAGGCACGCGGUGAAUGCCAA	2
hsa-miR-124-3p	miR-124-3p	CLDND1	ENST00000341181	ENSG00000080822	56650	0	1	1	1		Microarray	-1.0787	91	MI0001966	MIMAT0001819	UAAGGCACGCGGUGAAUGCCAA	3
hsa-miR-124-3p	miR-124-3p	CLEC14A	ENST00000342213	ENSG00000176435	161198	0	0	1	1			-0.5635	97	MI0001966	MIMAT0001819	UAAGGCACGCGGUGAAUGCCAA	2
hsa-miR-124-3p	miR-124-3p	CLIC6	ENST00000360731	ENSG00000159212	54102	0	0	1	1			-1.0925	91	MI0001966	MIMAT0001819	UAAGGCACGCGGUGAAUGCCAA	2
hsa-miR-124-3p	miR-124-3p	CLIP1	ENST00000361654	ENSG00000130779	6249	0	0	1	1			-0.4723	89	MI0001966	MIMAT0001819	UAAGGCACGCGGUGAAUGCCAA	2
hsa-miR-124-3p	miR-124-3p	CLIP3	ENST00000360535	ENSG00000105270	25999	0	0	1	1			-0.4851	87	MI0001966	MIMAT0001819	UAAGGCACGCGGUGAAUGCCAA	2
hsa-miR-124-3p	miR-124-3p	CLK2	ENST00000368361	ENSG00000176444	1196	1	0	1	0	0.0478378		-0.1275		MI0001966	MIMAT0001819	UAAGGCACGCGGUGAAUGCCAA	2
hsa-miR-124-3p	miR-124-3p	CLMN	ENST00000298912	ENSG00000165959	79789	1	0	0	1	0.000427442			74	MI0001966	MIMAT0001819	UAAGGCACGCGGUGAAUGCCAA	2
hsa-miR-124-3p	miR-124-3p	CLMP	ENST00000448775	ENSG00000166250	79827	0	1	0	1		Microarray		93	MI0001966	MIMAT0001819	UAAGGCACGCGGUGAAUGCCAA	2
hsa-miR-124-3p	miR-124-3p	CLOCK	ENST00000309964	ENSG00000134852	9575	0	1	1	1		qRT-PCR;Western blot;Luciferase reporter assay	-0.6028	93	MI0001966	MIMAT0001819	UAAGGCACGCGGUGAAUGCCAA	3
hsa-miR-124-3p	miR-124-3p	CMPK1	ENST00000371873	ENSG00000162368	51727	0	0	1	1			-0.8236	98	MI0001966	MIMAT0001819	UAAGGCACGCGGUGAAUGCCAA	2
hsa-miR-124-3p	miR-124-3p	CMTM3		ENSG00000140931	123920	0	1	1	0		Microarray	-0.2044		MI0001966	MIMAT0001819	UAAGGCACGCGGUGAAUGCCAA	2
hsa-miR-124-3p	miR-124-3p	CMTM4	ENST00000394106	ENSG00000183723	146223	0	1	0	1		Microarray		80	MI0001966	MIMAT0001819	UAAGGCACGCGGUGAAUGCCAA	2
hsa-miR-124-3p	miR-124-3p	CMTM7	ENST00000334983	ENSG00000153551	112616	1	1	1	1	0.000483699	Microarray	-0.934	98	MI0001966	MIMAT0001819	UAAGGCACGCGGUGAAUGCCAA	4
hsa-miR-124-3p	miR-124-3p	CNIH4	ENST00000465271	ENSG00000143771	29097	1	0	0	1	0.0123453			85	MI0001966	MIMAT0001819	UAAGGCACGCGGUGAAUGCCAA	2
hsa-miR-124-3p	miR-124-3p	CNKSR3	ENST00000607772	ENSG00000153721	154043	0	1	1	1		Microarray	-0.2544	94	MI0001966	MIMAT0001819	UAAGGCACGCGGUGAAUGCCAA	3
hsa-miR-124-3p	miR-124-3p	CNN3	ENST00000370206	ENSG00000117519	1266	0	1	1	1		Microarray	-0.2517	97	MI0001966	MIMAT0001819	UAAGGCACGCGGUGAAUGCCAA	3
hsa-miR-124-3p	miR-124-3p	CNOT11	ENST00000289382	ENSG00000158435	55571	0	1	0	1		Microarray		97	MI0001966	MIMAT0001819	UAAGGCACGCGGUGAAUGCCAA	2
hsa-miR-124-3p	miR-124-3p	CNOT2	ENST00000229195	ENSG00000111596	4848	0	0	1	1			-0.5038	87	MI0001966	MIMAT0001819	UAAGGCACGCGGUGAAUGCCAA	2
hsa-miR-124-3p	miR-124-3p	CNOT7	ENST00000361272	ENSG00000198791	29883	0	0	1	1			-0.2228	91	MI0001966	MIMAT0001819	UAAGGCACGCGGUGAAUGCCAA	2
hsa-miR-124-3p	miR-124-3p	CNTN1	ENST00000551295	ENSG00000018236	1272	0	0	1	1			-0.8162	94	MI0001966	MIMAT0001819	UAAGGCACGCGGUGAAUGCCAA	2
hsa-miR-124-3p	miR-124-3p	CNTN3	ENST00000263665	ENSG00000113805	5067	0	0	1	1			-0.2785	69	MI0001966	MIMAT0001819	UAAGGCACGCGGUGAAUGCCAA	2
hsa-miR-124-3p	miR-124-3p	COBLL1	ENST00000375458	ENSG00000082438	22837	0	0	1	1			-0.2759	96	MI0001966	MIMAT0001819	UAAGGCACGCGGUGAAUGCCAA	2
hsa-miR-124-3p	miR-124-3p	COL12A1	ENST00000322507	ENSG00000111799	1303	0	1	1	1		HITS-CLIP;Proteomics;Microarray	-0.4883	68	MI0001966	MIMAT0001819	UAAGGCACGCGGUGAAUGCCAA	3
hsa-miR-124-3p	miR-124-3p	COL4A1	ENST00000375820	ENSG00000187498	1282	0	1	1	1		Microarray	-1.2707	98	MI0001966	MIMAT0001819	UAAGGCACGCGGUGAAUGCCAA	3
hsa-miR-124-3p	miR-124-3p	COL4A4		ENSG00000081052	1286	0	1	1	0		Microarray	-0.2549		MI0001966	MIMAT0001819	UAAGGCACGCGGUGAAUGCCAA	2
hsa-miR-124-3p	miR-124-3p	COLEC11	ENST00000236693	ENSG00000118004	78989	1	0	1	0	0.0107688		-0.8486		MI0001966	MIMAT0001819	UAAGGCACGCGGUGAAUGCCAA	2
hsa-miR-124-3p	miR-124-3p	COLGALT1	ENST00000252599	ENSG00000130309	79709	0	1	0	1		Proteomics;Microarray		89	MI0001966	MIMAT0001819	UAAGGCACGCGGUGAAUGCCAA	2
hsa-miR-124-3p	miR-124-3p	COPG	ENST00000314797	ENSG00000181789	22820	1	0	1	0	0.0399511		-0.2892		MI0001966	MIMAT0001819	UAAGGCACGCGGUGAAUGCCAA	2
hsa-miR-124-3p	miR-124-3p	COQ5	ENST00000288532	ENSG00000110871	84274	1	0	1	0	0.00259945		-0.2565		MI0001966	MIMAT0001819	UAAGGCACGCGGUGAAUGCCAA	2
hsa-miR-124-3p	miR-124-3p	CORO2A	ENST00000343933	ENSG00000106789	7464	0	1	1	1		Proteomics;Microarray	-0.2165	36	MI0001966	MIMAT0001819	UAAGGCACGCGGUGAAUGCCAA	3
hsa-miR-124-3p	miR-124-3p	COTL1	ENST00000262428	ENSG00000103187	23406	0	0	1	1			-0.1387	99	MI0001966	MIMAT0001819	UAAGGCACGCGGUGAAUGCCAA	2
hsa-miR-124-3p	miR-124-3p	CPA3	ENST00000296046	ENSG00000163751	1359	1	0	1	0	0.00318105		-1.0132		MI0001966	MIMAT0001819	UAAGGCACGCGGUGAAUGCCAA	2
hsa-miR-124-3p	miR-124-3p	CPB2	ENST00000181383	ENSG00000080618	1361	1	0	1	0	0.0200296		-1.152		MI0001966	MIMAT0001819	UAAGGCACGCGGUGAAUGCCAA	2
hsa-miR-124-3p	miR-124-3p	CPD	ENST00000225719	ENSG00000108582	1362	0	0	1	1			-0.428	94	MI0001966	MIMAT0001819	UAAGGCACGCGGUGAAUGCCAA	2
hsa-miR-124-3p	miR-124-3p	CPEB1	ENST00000450751	ENSG00000214575	64506	0	0	1	1			-1.1187	97	MI0001966	MIMAT0001819	UAAGGCACGCGGUGAAUGCCAA	2
hsa-miR-124-3p	miR-124-3p	CPNE3	ENST00000198765	ENSG00000085719	8895	0	1	1	1		Microarray;Other;Microarray	-0.425	91	MI0001966	MIMAT0001819	UAAGGCACGCGGUGAAUGCCAA	3
hsa-miR-124-3p	miR-124-3p	CPNE5	ENST00000244751	ENSG00000124772	57699	0	0	1	1			-0.137	98	MI0001966	MIMAT0001819	UAAGGCACGCGGUGAAUGCCAA	2
hsa-miR-124-3p	miR-124-3p	CPNE8	ENST00000331366	ENSG00000139117	144402	0	1	1	1		Microarray	-0.2718	89	MI0001966	MIMAT0001819	UAAGGCACGCGGUGAAUGCCAA	3
hsa-miR-124-3p	miR-124-3p	CPOX	ENST00000264193	ENSG00000080819	1371	1	1	1	1	4.60E-09	Microarray	-0.1523	97	MI0001966	MIMAT0001819	UAAGGCACGCGGUGAAUGCCAA	4
hsa-miR-124-3p	miR-124-3p	CPPED1	ENST00000381774	ENSG00000103381	55313	0	0	1	1			-0.6062	75	MI0001966	MIMAT0001819	UAAGGCACGCGGUGAAUGCCAA	2
hsa-miR-124-3p	miR-124-3p	CPS1	ENST00000430249	ENSG00000021826	1373	0	0	1	1			-0.2745	97	MI0001966	MIMAT0001819	UAAGGCACGCGGUGAAUGCCAA	2
hsa-miR-124-3p	miR-124-3p	CPSF4		ENSG00000160917	10898	0	1	1	0		Proteomics;Microarray	-0.13		MI0001966	MIMAT0001819	UAAGGCACGCGGUGAAUGCCAA	2
hsa-miR-124-3p	miR-124-3p	CPT1A	ENST00000265641	ENSG00000110090	1374	0	0	1	1			-0.5778	97	MI0001966	MIMAT0001819	UAAGGCACGCGGUGAAUGCCAA	2
hsa-miR-124-3p	miR-124-3p	CRAT	ENST00000318080	ENSG00000095321	1384	1	0	1	1	0.0118678		-0.1744	96	MI0001966	MIMAT0001819	UAAGGCACGCGGUGAAUGCCAA	3
hsa-miR-124-3p	miR-124-3p	CREB3L2	ENST00000330387	ENSG00000182158	64764	0	1	1	1		Microarray;Other;Microarray	-0.2832	92	MI0001966	MIMAT0001819	UAAGGCACGCGGUGAAUGCCAA	3
hsa-miR-124-3p	miR-124-3p	CREBRF	ENST00000540014	ENSG00000164463	153222	0	1	0	1		PAR-CLIP		96	MI0001966	MIMAT0001819	UAAGGCACGCGGUGAAUGCCAA	2
hsa-miR-124-3p	miR-124-3p	CRKL	ENST00000354336	ENSG00000099942	1399	1	0	1	1	0.000367836		-1.2881	90	MI0001966	MIMAT0001819	UAAGGCACGCGGUGAAUGCCAA	3
hsa-miR-124-3p	miR-124-3p	CRTC3	ENST00000420329	ENSG00000140577	64784	0	1	1	1		Microarray	-0.2586	95	MI0001966	MIMAT0001819	UAAGGCACGCGGUGAAUGCCAA	3
hsa-miR-124-3p	miR-124-3p	CRYBG3	ENST00000389622	ENSG00000080200	131544	0	0	1	1			-1.0418	99	MI0001966	MIMAT0001819	UAAGGCACGCGGUGAAUGCCAA	2
hsa-miR-124-3p	miR-124-3p	CSDE1	ENST00000339438	ENSG00000009307	7812	0	0	1	1			-0.5491	78	MI0001966	MIMAT0001819	UAAGGCACGCGGUGAAUGCCAA	2
hsa-miR-124-3p	miR-124-3p	CSPP1	ENST00000262210	ENSG00000104218	79848	0	0	1	1			-1.1919	99	MI0001966	MIMAT0001819	UAAGGCACGCGGUGAAUGCCAA	2
hsa-miR-124-3p	miR-124-3p	CSTF3	ENST00000323959	ENSG00000176102	1479	0	1	1	1		Microarray	-0.2332	91	MI0001966	MIMAT0001819	UAAGGCACGCGGUGAAUGCCAA	3
hsa-miR-124-3p	miR-124-3p	CTC1	ENST00000315684	ENSG00000178971	80169	0	1	0	1		HITS-CLIP;PAR-CLIP		46	MI0001966	MIMAT0001819	UAAGGCACGCGGUGAAUGCCAA	2
hsa-miR-124-3p	miR-124-3p	CTDSP1	ENST00000273062	ENSG00000144579	58190	1	1	1	1	5.61E-05	Reporter assay;Microarray;PAR-CLIP	-0.4446	98	MI0001966	MIMAT0001819	UAAGGCACGCGGUGAAUGCCAA	4
hsa-miR-124-3p	miR-124-3p	CTDSP2	ENST00000398073	ENSG00000175215	10106	1	1	1	1	0.00798831	Microarray	-0.1217	98	MI0001966	MIMAT0001819	UAAGGCACGCGGUGAAUGCCAA	4
hsa-miR-124-3p	miR-124-3p	CTDSPL	ENST00000443503	ENSG00000144677	10217	0	1	1	1		Microarray	-0.6114	97	MI0001966	MIMAT0001819	UAAGGCACGCGGUGAAUGCCAA	3
hsa-miR-124-3p	miR-124-3p	CTGF	ENSMUST00000176228	ENSMUSG00000019997	1490	0	1	1	1		Microarray;Luciferase reporter assay	-1.319	97	MI0001966	MIMAT0001819	UAAGGCACGCGGUGAAUGCCAA	3
hsa-miR-124-3p	miR-124-3p	CTNND1	ENST00000524630	ENSG00000198561	1500	0	1	1	1		Microarray	-0.6721	95	MI0001966	MIMAT0001819	UAAGGCACGCGGUGAAUGCCAA	3
hsa-miR-124-3p	miR-124-3p	CTNS	ENST00000046640	ENSG00000040531	1497	1	1	1	1	7.70E-05	Microarray	-0.1751	98	MI0001966	MIMAT0001819	UAAGGCACGCGGUGAAUGCCAA	4
hsa-miR-124-3p	miR-124-3p	CTSH	ENST00000220166	ENSG00000103811	1512	1	1	1	1	0.00108632	Microarray	-0.7806	99	MI0001966	MIMAT0001819	UAAGGCACGCGGUGAAUGCCAA	4
hsa-miR-124-3p	miR-124-3p	CTXN1	ENST00000318978	ENSG00000178531	404217	1	0	0	1	0.0058006			98	MI0001966	MIMAT0001819	UAAGGCACGCGGUGAAUGCCAA	2
hsa-miR-124-3p	miR-124-3p	CUL4A	ENST00000326335	ENSG00000139842	8451	0	0	1	1			-0.1285	69	MI0001966	MIMAT0001819	UAAGGCACGCGGUGAAUGCCAA	2
hsa-miR-124-3p	miR-124-3p	CUL5	ENST00000393094	ENSG00000166266	8065	0	0	1	1			-0.1067	90	MI0001966	MIMAT0001819	UAAGGCACGCGGUGAAUGCCAA	2
hsa-miR-124-3p	miR-124-3p	CUTC	ENST00000370476	ENSG00000119929	51076	1	0	1	0	0.00671303		-0.1464		MI0001966	MIMAT0001819	UAAGGCACGCGGUGAAUGCCAA	2
hsa-miR-124-3p	miR-124-3p	CWC22	ENST00000410053	ENSG00000163510	57703	0	0	1	1			-0.3129	96	MI0001966	MIMAT0001819	UAAGGCACGCGGUGAAUGCCAA	2
hsa-miR-124-3p	miR-124-3p	CYB5A	ENST00000299438	ENSG00000166347	1528	1	1	1	1	0.0251593	Microarray	-1.1564	99	MI0001966	MIMAT0001819	UAAGGCACGCGGUGAAUGCCAA	4
hsa-miR-124-3p	miR-124-3p	CYB5R2	ENST00000299498	ENSG00000166394	51700	1	0	1	0	0.0258928		-0.7102		MI0001966	MIMAT0001819	UAAGGCACGCGGUGAAUGCCAA	2
hsa-miR-124-3p	miR-124-3p	CYBRD1	ENST00000375252	ENSG00000071967	79901	0	1	0	1		Microarray		93	MI0001966	MIMAT0001819	UAAGGCACGCGGUGAAUGCCAA	2
hsa-miR-124-3p	miR-124-3p	CYP1B1		ENSG00000138061	1545	0	1	1	0		Microarray	-0.4871		MI0001966	MIMAT0001819	UAAGGCACGCGGUGAAUGCCAA	2
hsa-miR-124-3p	miR-124-3p	CYP2U1	ENSMUST00000106337	ENSMUSG00000027983	113612	0	1	0	1		Microarray		92	MI0001966	MIMAT0001819	UAAGGCACGCGGUGAAUGCCAA	2
hsa-miR-124-3p	miR-124-3p	CYS1	ENST00000381813	ENSG00000205795	192668	0	0	1	1			-0.1658	97	MI0001966	MIMAT0001819	UAAGGCACGCGGUGAAUGCCAA	2
hsa-miR-124-3p	miR-124-3p	DAAM2	ENST00000538976	ENSG00000146122	23500	0	0	1	1			-0.1926	91	MI0001966	MIMAT0001819	UAAGGCACGCGGUGAAUGCCAA	2
hsa-miR-124-3p	miR-124-3p	DAB2	ENST00000339788	ENSG00000153071	1601	0	0	1	1			-0.1103	96	MI0001966	MIMAT0001819	UAAGGCACGCGGUGAAUGCCAA	2
hsa-miR-124-3p	miR-124-3p	DACT1	ENST00000395153	ENSG00000165617	51339	0	1	1	1		Microarray	-0.8208	97	MI0001966	MIMAT0001819	UAAGGCACGCGGUGAAUGCCAA	3
hsa-miR-124-3p	miR-124-3p	DAPK1	ENST00000469640	ENSG00000196730	1612	0	1	1	1		Microarray	-1.1001	95	MI0001966	MIMAT0001819	UAAGGCACGCGGUGAAUGCCAA	3
hsa-miR-124-3p	miR-124-3p	DCAF16	ENST00000382247	ENSG00000163257	54876	0	1	1	1		Microarray	-0.5162	96	MI0001966	MIMAT0001819	UAAGGCACGCGGUGAAUGCCAA	3
hsa-miR-124-3p	miR-124-3p	DCAF5	ENST00000341516	ENSG00000139990	8816	0	1	1	1		Microarray	-0.2165	57	MI0001966	MIMAT0001819	UAAGGCACGCGGUGAAUGCCAA	3
hsa-miR-124-3p	miR-124-3p	DCAKD	ENST00000452796	ENSG00000172992	79877	0	0	1	1			-0.3614	97	MI0001966	MIMAT0001819	UAAGGCACGCGGUGAAUGCCAA	2
hsa-miR-124-3p	miR-124-3p	DCLRE1C	ENST00000378289	ENSG00000152457	64421	0	0	1	1			-0.1759	75	MI0001966	MIMAT0001819	UAAGGCACGCGGUGAAUGCCAA	2
hsa-miR-124-3p	miR-124-3p	DCUN1D1	ENST00000292782	ENSG00000043093	54165	0	0	1	1			-0.5486	93	MI0001966	MIMAT0001819	UAAGGCACGCGGUGAAUGCCAA	2
hsa-miR-124-3p	miR-124-3p	DCUN1D3	ENST00000324344	ENSG00000188215	123879	0	0	1	1			-0.1203	69	MI0001966	MIMAT0001819	UAAGGCACGCGGUGAAUGCCAA	2
hsa-miR-124-3p	miR-124-3p	DCUN1D5	ENST00000260247	ENSG00000137692	84259	0	1	0	1		Proteomics;Microarray		43	MI0001966	MIMAT0001819	UAAGGCACGCGGUGAAUGCCAA	2
hsa-miR-124-3p	miR-124-3p	DDI2	ENST00000480945	ENSG00000197312	84301	0	1	0	1		PAR-CLIP		49	MI0001966	MIMAT0001819	UAAGGCACGCGGUGAAUGCCAA	2
hsa-miR-124-3p	miR-124-3p	DDX26B	ENST00000370752	ENSG00000165359	203522	1	0	1	0	0.00157709		-1.1596		MI0001966	MIMAT0001819	UAAGGCACGCGGUGAAUGCCAA	2
hsa-miR-124-3p	miR-124-3p	DDX3X	ENST00000399959	ENSG00000215301	1654	0	1	1	1		Proteomics;Microarray	-1.11	98	MI0001966	MIMAT0001819	UAAGGCACGCGGUGAAUGCCAA	3
hsa-miR-124-3p	miR-124-3p	DDX3Y	ENST00000336079	ENSG00000067048	8653	0	1	1	1		Microarray	-0.7818	96	MI0001966	MIMAT0001819	UAAGGCACGCGGUGAAUGCCAA	3
hsa-miR-124-3p	miR-124-3p	DDX52		ENSG00000277594	11056	0	1	1	0		PAR-CLIP	-0.6763		MI0001966	MIMAT0001819	UAAGGCACGCGGUGAAUGCCAA	2
hsa-miR-124-3p	miR-124-3p	DDX6	ENST00000264018	ENSG00000110367	1656	0	1	1	1		Proteomics;Microarray	-0.7215	99	MI0001966	MIMAT0001819	UAAGGCACGCGGUGAAUGCCAA	3
hsa-miR-124-3p	miR-124-3p	DENND6A	ENST00000311128	ENSG00000174839	201627	0	1	0	1		Microarray		92	MI0001966	MIMAT0001819	UAAGGCACGCGGUGAAUGCCAA	2
hsa-miR-124-3p	miR-124-3p	DEPDC1	ENST00000456315	ENSG00000024526	55635	0	1	1	1		Microarray	-0.4997	94	MI0001966	MIMAT0001819	UAAGGCACGCGGUGAAUGCCAA	3
hsa-miR-124-3p	miR-124-3p	DFFB		ENSG00000169598	1677	0	1	1	0		Microarray	-0.4732		MI0001966	MIMAT0001819	UAAGGCACGCGGUGAAUGCCAA	2
hsa-miR-124-3p	miR-124-3p	DGAT2	ENST00000228027	ENSG00000062282	84649	0	1	1	1		PAR-CLIP	-0.1962	81	MI0001966	MIMAT0001819	UAAGGCACGCGGUGAAUGCCAA	3
hsa-miR-124-3p	miR-124-3p	DGCR14	ENST00000252137	ENSG00000100056	8220	0	0	1	1			-0.2481	51	MI0001966	MIMAT0001819	UAAGGCACGCGGUGAAUGCCAA	2
hsa-miR-124-3p	miR-124-3p	DGKA		ENSG00000065357	1606	0	1	1	0		Microarray	-0.2042		MI0001966	MIMAT0001819	UAAGGCACGCGGUGAAUGCCAA	2
hsa-miR-124-3p	miR-124-3p	DGKE	ENST00000284061	ENSG00000153933	8526	0	0	1	1			-0.3226	89	MI0001966	MIMAT0001819	UAAGGCACGCGGUGAAUGCCAA	2
hsa-miR-124-3p	miR-124-3p	DHCR24	ENST00000371269	ENSG00000116133	1718	0	1	1	1		Microarray;Other;Microarray	-0.8352	98	MI0001966	MIMAT0001819	UAAGGCACGCGGUGAAUGCCAA	3
hsa-miR-124-3p	miR-124-3p	DHDDS	ENST00000360009	ENSG00000117682	79947	0	0	1	1			-0.3032	86	MI0001966	MIMAT0001819	UAAGGCACGCGGUGAAUGCCAA	2
hsa-miR-124-3p	miR-124-3p	DHRS1	ENST00000288111	ENSG00000157379	115817	1	1	1	1	1.24E-06	Microarray	-0.6476	98	MI0001966	MIMAT0001819	UAAGGCACGCGGUGAAUGCCAA	4
hsa-miR-124-3p	miR-124-3p	DHX40	ENST00000251241	ENSG00000108406	79665	0	0	1	1			-0.1972	84	MI0001966	MIMAT0001819	UAAGGCACGCGGUGAAUGCCAA	2
hsa-miR-124-3p	miR-124-3p	DIAPH1	ENST00000389054	ENSG00000131504	1729	0	0	1	1			-0.1851	84	MI0001966	MIMAT0001819	UAAGGCACGCGGUGAAUGCCAA	2
hsa-miR-124-3p	miR-124-3p	DIS3		ENSG00000083520	22894	0	1	1	0		Proteomics;Microarray	-0.3731		MI0001966	MIMAT0001819	UAAGGCACGCGGUGAAUGCCAA	2
hsa-miR-124-3p	miR-124-3p	DISC1		ENSG00000162946	27185	0	1	1	0		Microarray	-0.7959		MI0001966	MIMAT0001819	UAAGGCACGCGGUGAAUGCCAA	2
hsa-miR-124-3p	miR-124-3p	DIXDC1	ENST00000440460	ENSG00000150764	85458	0	0	1	1			-0.9112	84	MI0001966	MIMAT0001819	UAAGGCACGCGGUGAAUGCCAA	2
hsa-miR-124-3p	miR-124-3p	DLEU1	ENST00000378180	ENSG00000176124	10301	1	1	1	0	0.0310783	HITS-CLIP	-0.9345		MI0001966	MIMAT0001819	UAAGGCACGCGGUGAAUGCCAA	3
hsa-miR-124-3p	miR-124-3p	DLG5	ENSMUST00000073687	ENSMUSG00000021782	9231	0	0	1	1			-0.1348	91	MI0001966	MIMAT0001819	UAAGGCACGCGGUGAAUGCCAA	2
hsa-miR-124-3p	miR-124-3p	DLL4	ENST00000249749	ENSG00000128917	54567	0	0	1	1			-0.594	96	MI0001966	MIMAT0001819	UAAGGCACGCGGUGAAUGCCAA	2
hsa-miR-124-3p	miR-124-3p	DLX2	ENST00000234198	ENSG00000115844	1746	0	0	1	1			-0.7239	98	MI0001966	MIMAT0001819	UAAGGCACGCGGUGAAUGCCAA	2
hsa-miR-124-3p	miR-124-3p	DLX3	ENST00000434704	ENSG00000064195	1747	0	0	1	1			-0.2393	94	MI0001966	MIMAT0001819	UAAGGCACGCGGUGAAUGCCAA	2
hsa-miR-124-3p	miR-124-3p	DLX5	ENST00000222598	ENSG00000105880	1749	1	0	1	1	0.000250144		-0.7567	99	MI0001966	MIMAT0001819	UAAGGCACGCGGUGAAUGCCAA	3
hsa-miR-124-3p	miR-124-3p	DMD	ENST00000378677	ENSG00000198947	1756	0	0	1	1			-0.4011	69	MI0001966	MIMAT0001819	UAAGGCACGCGGUGAAUGCCAA	2
hsa-miR-124-3p	miR-124-3p	DMRT1	ENSMUST00000087525	ENSMUSG00000024837	1761	0	0	1	1			-0.88	99	MI0001966	MIMAT0001819	UAAGGCACGCGGUGAAUGCCAA	2
hsa-miR-124-3p	miR-124-3p	DMRTA1	ENST00000325870	ENSG00000176399	63951	1	0	1	1	0.0163847		-1.1345	99	MI0001966	MIMAT0001819	UAAGGCACGCGGUGAAUGCCAA	3
hsa-miR-124-3p	miR-124-3p	DNAI2	ENST00000307504	ENSG00000171595	64446	1	0	1	0	0.00445641		-0.2597		MI0001966	MIMAT0001819	UAAGGCACGCGGUGAAUGCCAA	2
hsa-miR-124-3p	miR-124-3p	DNAJB14	ENST00000442697	ENSG00000164031	79982	0	0	1	1			-1.0156	98	MI0001966	MIMAT0001819	UAAGGCACGCGGUGAAUGCCAA	2
hsa-miR-124-3p	miR-124-3p	DNAJC1	ENSMUST00000166495	ENSMUSG00000026740	64215	1	1	1	1	4.81E-09	Microarray	-1.3242	95	MI0001966	MIMAT0001819	UAAGGCACGCGGUGAAUGCCAA	4
hsa-miR-124-3p	miR-124-3p	DNAJC25	ENST00000556107	ENSG00000059769	548645	0	1	1	1		Microarray	-0.6066	99	MI0001966	MIMAT0001819	UAAGGCACGCGGUGAAUGCCAA	3
hsa-miR-124-3p	miR-124-3p	DNAJC25-GNG10	ENST00000374294	ENSG00000244115	552891	0	0	1	1			-0.9696	99	MI0001966	MIMAT0001819	UAAGGCACGCGGUGAAUGCCAA	2
hsa-miR-124-3p	miR-124-3p	DNASE2	ENST00000222219	ENSG00000105612	1777	1	0	1	1	1.04E-05		-1.0041	91	MI0001966	MIMAT0001819	UAAGGCACGCGGUGAAUGCCAA	3
hsa-miR-124-3p	miR-124-3p	DNER	ENST00000341772	ENSG00000187957	92737	0	0	1	1			-0.1755	90	MI0001966	MIMAT0001819	UAAGGCACGCGGUGAAUGCCAA	2
hsa-miR-124-3p	miR-124-3p	DNM2	ENST00000314646	ENSG00000079805	1785	0	1	0	1		Microarray;Proteomics;Microarray		94	MI0001966	MIMAT0001819	UAAGGCACGCGGUGAAUGCCAA	2
hsa-miR-124-3p	miR-124-3p	DNM3	ENST00000367732	ENSG00000197959	26052	1	1	0	0	0.016083	Proteomics;Microarray			MI0001966	MIMAT0001819	UAAGGCACGCGGUGAAUGCCAA	2
hsa-miR-124-3p	miR-124-3p	DNMT3B	ENST00000328111	ENSG00000088305	1789	0	0	1	1			-0.7916	93	MI0001966	MIMAT0001819	UAAGGCACGCGGUGAAUGCCAA	2
hsa-miR-124-3p	miR-124-3p	DONSON	ENST00000453626	ENSG00000159147	29980	0	0	1	1			-0.1027	28	MI0001966	MIMAT0001819	UAAGGCACGCGGUGAAUGCCAA	2
hsa-miR-124-3p	miR-124-3p	DPH3	ENST00000488423	ENSG00000154813	285381	0	0	1	1			-0.3925	88	MI0001966	MIMAT0001819	UAAGGCACGCGGUGAAUGCCAA	2
hsa-miR-124-3p	miR-124-3p	DPY19L3	ENST00000586987	ENSG00000178904	147991	1	0	1	1	0.0400683		-0.4424	90	MI0001966	MIMAT0001819	UAAGGCACGCGGUGAAUGCCAA	3
hsa-miR-124-3p	miR-124-3p	DPY19L4	ENST00000414645	ENSG00000156162	286148	0	0	1	1			-0.3224	84	MI0001966	MIMAT0001819	UAAGGCACGCGGUGAAUGCCAA	2
hsa-miR-124-3p	miR-124-3p	DPYD		ENSG00000188641	1806	0	1	1	0		Microarray	-0.5608		MI0001966	MIMAT0001819	UAAGGCACGCGGUGAAUGCCAA	2
hsa-miR-124-3p	miR-124-3p	DRAM1	ENST00000258534	ENSG00000136048	55332	0	1	1	1		Microarray	-0.4504	97	MI0001966	MIMAT0001819	UAAGGCACGCGGUGAAUGCCAA	3
hsa-miR-124-3p	miR-124-3p	DSC1	ENST00000257197	ENSG00000134765	1823	0	0	1	1			-1.2498	96	MI0001966	MIMAT0001819	UAAGGCACGCGGUGAAUGCCAA	2
hsa-miR-124-3p	miR-124-3p	DSG2	ENST00000261590	ENSG00000046604	1829	1	1	1	1	2.24E-06	Proteomics;Microarray	-0.2417	93	MI0001966	MIMAT0001819	UAAGGCACGCGGUGAAUGCCAA	4
hsa-miR-124-3p	miR-124-3p	DST	ENST00000312431	ENSG00000151914	667	0	0	1	1			-0.1796	66	MI0001966	MIMAT0001819	UAAGGCACGCGGUGAAUGCCAA	2
hsa-miR-124-3p	miR-124-3p	DTNA	ENST00000283365	ENSG00000134769	1837	0	0	1	1			-0.1601	80	MI0001966	MIMAT0001819	UAAGGCACGCGGUGAAUGCCAA	2
hsa-miR-124-3p	miR-124-3p	DTX4	ENST00000227451	ENSG00000110042	23220	0	0	1	1			-0.2248	91	MI0001966	MIMAT0001819	UAAGGCACGCGGUGAAUGCCAA	2
hsa-miR-124-3p	miR-124-3p	DUSP15	ENST00000486996	ENSG00000149599	128853	0	0	1	1			-0.1009	99	MI0001966	MIMAT0001819	UAAGGCACGCGGUGAAUGCCAA	2
hsa-miR-124-3p	miR-124-3p	DUSP21	ENST00000339042	ENSG00000189037	63904	1	0	1	0	0.035882		-0.4497		MI0001966	MIMAT0001819	UAAGGCACGCGGUGAAUGCCAA	2
hsa-miR-124-3p	miR-124-3p	DUSP3	ENST00000226004	ENSG00000108861	1845	0	0	1	1			-0.4802	88	MI0001966	MIMAT0001819	UAAGGCACGCGGUGAAUGCCAA	2
hsa-miR-124-3p	miR-124-3p	DUSP6	ENST00000279488	ENSG00000139318	1848	0	0	1	1			-0.1081	93	MI0001966	MIMAT0001819	UAAGGCACGCGGUGAAUGCCAA	2
hsa-miR-124-3p	miR-124-3p	DYNC1LI1	ENST00000273130	ENSG00000144635	51143	0	0	1	1			-0.2911	51	MI0001966	MIMAT0001819	UAAGGCACGCGGUGAAUGCCAA	2
hsa-miR-124-3p	miR-124-3p	DYNC1LI2	ENST00000258198	ENSG00000135720	1783	0	0	1	1			-0.3745	82	MI0001966	MIMAT0001819	UAAGGCACGCGGUGAAUGCCAA	2
hsa-miR-124-3p	miR-124-3p	DYRK1A	ENST00000339659	ENSG00000157540	1859	0	0	1	1			-0.5673	81	MI0001966	MIMAT0001819	UAAGGCACGCGGUGAAUGCCAA	2
hsa-miR-124-3p	miR-124-3p	DYRK2	ENST00000344096	ENSG00000127334	8445	0	0	1	1			-0.8169	74	MI0001966	MIMAT0001819	UAAGGCACGCGGUGAAUGCCAA	2
hsa-miR-124-3p	miR-124-3p	DZIP1	ENST00000347108	ENSG00000134874	22873	0	1	0	1		Microarray		87	MI0001966	MIMAT0001819	UAAGGCACGCGGUGAAUGCCAA	2
hsa-miR-124-3p	miR-124-3p	E2F3	ENST00000346618	ENSG00000112242	1871	1	0	0	1	0.0461035			94	MI0001966	MIMAT0001819	UAAGGCACGCGGUGAAUGCCAA	2
hsa-miR-124-3p	miR-124-3p	E2F5	ENST00000418930	ENSG00000133740	1875	1	1	1	1	0.000159192	Microarray	-1.2501	98	MI0001966	MIMAT0001819	UAAGGCACGCGGUGAAUGCCAA	4
hsa-miR-124-3p	miR-124-3p	E2F6	ENST00000362009	ENSG00000169016	1876	0	1	0	1		qRT-PCR;Western blot;Luciferase reporter assay		94	MI0001966	MIMAT0001819	UAAGGCACGCGGUGAAUGCCAA	2
hsa-miR-124-3p	miR-124-3p	EAF1	ENST00000396842	ENSG00000144597	85403	0	0	1	1			-0.1254	93	MI0001966	MIMAT0001819	UAAGGCACGCGGUGAAUGCCAA	2
hsa-miR-124-3p	miR-124-3p	EBAG9	ENST00000276658	ENSG00000147654	9166	1	0	1	0	0.0067908		-0.1707		MI0001966	MIMAT0001819	UAAGGCACGCGGUGAAUGCCAA	2
hsa-miR-124-3p	miR-124-3p	EBF3	ENST00000368648	ENSG00000108001	253738	0	0	1	1			-0.1142	87	MI0001966	MIMAT0001819	UAAGGCACGCGGUGAAUGCCAA	2
hsa-miR-124-3p	miR-124-3p	ECE1	ENST00000415912	ENSG00000117298	1889	0	1	1	1		Microarray	-0.2601	94	MI0001966	MIMAT0001819	UAAGGCACGCGGUGAAUGCCAA	3
hsa-miR-124-3p	miR-124-3p	ECI2	ENST00000380118	ENSG00000198721	10455	0	1	0	1		Microarray		99	MI0001966	MIMAT0001819	UAAGGCACGCGGUGAAUGCCAA	2
hsa-miR-124-3p	miR-124-3p	EDEM1	ENST00000256497	ENSG00000134109	9695	0	0	1	1			-0.8111	97	MI0001966	MIMAT0001819	UAAGGCACGCGGUGAAUGCCAA	2
hsa-miR-124-3p	miR-124-3p	EDNRB	ENST00000377211	ENSG00000136160	1910	0	0	1	1			-1.102	95	MI0001966	MIMAT0001819	UAAGGCACGCGGUGAAUGCCAA	2
hsa-miR-124-3p	miR-124-3p	EEA1	ENST00000322349	ENSG00000102189	8411	0	1	1	1		Microarray	-0.7795	88	MI0001966	MIMAT0001819	UAAGGCACGCGGUGAAUGCCAA	3
hsa-miR-124-3p	miR-124-3p	EEF2K	ENST00000263026	ENSG00000103319	29904	0	0	1	1			-0.1162	84	MI0001966	MIMAT0001819	UAAGGCACGCGGUGAAUGCCAA	2
hsa-miR-124-3p	miR-124-3p	EFCAB14	ENST00000371933	ENSG00000159658	9813	0	1	0	1		PAR-CLIP		98	MI0001966	MIMAT0001819	UAAGGCACGCGGUGAAUGCCAA	2
hsa-miR-124-3p	miR-124-3p	EFHC1	ENST00000371068	ENSG00000096093	114327	1	0	1	1	0.00204995		-0.2542	72	MI0001966	MIMAT0001819	UAAGGCACGCGGUGAAUGCCAA	3
hsa-miR-124-3p	miR-124-3p	EFHD2	ENST00000375980	ENSG00000142634	79180	0	1	0	1		Proteomics;Microarray		92	MI0001966	MIMAT0001819	UAAGGCACGCGGUGAAUGCCAA	2
hsa-miR-124-3p	miR-124-3p	EFNB1	ENST00000204961	ENSG00000090776	1947	0	1	1	1		Western blot;qRT-PCR;Luciferase reporter assay	-0.1796	94	MI0001966	MIMAT0001819	UAAGGCACGCGGUGAAUGCCAA	3
hsa-miR-124-3p	miR-124-3p	EFNB3	ENST00000226091	ENSG00000108947	1949	0	0	1	1			-0.3103	92	MI0001966	MIMAT0001819	UAAGGCACGCGGUGAAUGCCAA	2
hsa-miR-124-3p	miR-124-3p	EGR1	ENST00000239938	ENSG00000120738	1958	0	1	1	1		Microarray	-0.5155	98	MI0001966	MIMAT0001819	UAAGGCACGCGGUGAAUGCCAA	3
hsa-miR-124-3p	miR-124-3p	EGR2	ENST00000242480	ENSG00000122877	1959	0	1	1	1		Microarray	-0.4213	93	MI0001966	MIMAT0001819	UAAGGCACGCGGUGAAUGCCAA	3
hsa-miR-124-3p	miR-124-3p	EIF2S1	ENST00000256383	ENSG00000134001	1965	0	0	1	1			-0.485	75	MI0001966	MIMAT0001819	UAAGGCACGCGGUGAAUGCCAA	2
hsa-miR-124-3p	miR-124-3p	EIF3B	ENST00000397011	ENSG00000106263	8662	0	1	1	1		Proteomics;Microarray	-0.6258	99	MI0001966	MIMAT0001819	UAAGGCACGCGGUGAAUGCCAA	3
hsa-miR-124-3p	miR-124-3p	ELF3	ENST00000367284	ENSG00000163435	1999	0	1	1	1		Microarray	-0.2993	98	MI0001966	MIMAT0001819	UAAGGCACGCGGUGAAUGCCAA	3
hsa-miR-124-3p	miR-124-3p	ELF4		ENSG00000102034	2000	0	1	1	0		Microarray	-0.5523		MI0001966	MIMAT0001819	UAAGGCACGCGGUGAAUGCCAA	2
hsa-miR-124-3p	miR-124-3p	ELK3	ENST00000228741	ENSG00000111145	2004	0	1	1	1		Microarray;Luciferase reporter assay	-1.1574	98	MI0001966	MIMAT0001819	UAAGGCACGCGGUGAAUGCCAA	3
hsa-miR-124-3p	miR-124-3p	ELK4	ENST00000357992	ENSG00000158711	2005	0	0	1	1			-0.1867	97	MI0001966	MIMAT0001819	UAAGGCACGCGGUGAAUGCCAA	2
hsa-miR-124-3p	miR-124-3p	ELMO2	ENST00000290246	ENSG00000062598	63916	0	0	1	1			-0.4026	95	MI0001966	MIMAT0001819	UAAGGCACGCGGUGAAUGCCAA	2
hsa-miR-124-3p	miR-124-3p	ELOVL1	ENST00000372458	ENSG00000066322	64834	1	1	0	1	0.00630667	Microarray		95	MI0001966	MIMAT0001819	UAAGGCACGCGGUGAAUGCCAA	3
hsa-miR-124-3p	miR-124-3p	ELOVL5	ENST00000370918	ENSG00000012660	60481	0	1	1	1		Microarray;qRT-PCR;Other;qRT-PCR	-0.3532	99	MI0001966	MIMAT0001819	UAAGGCACGCGGUGAAUGCCAA	3
hsa-miR-124-3p	miR-124-3p	ELP2		ENSG00000134759	55250	0	1	1	0		Microarray	-0.6516		MI0001966	MIMAT0001819	UAAGGCACGCGGUGAAUGCCAA	2
hsa-miR-124-3p	miR-124-3p	EMD	ENST00000369842	ENSG00000102119	2010	1	1	0	1	0.000458715	Microarray		63	MI0001966	MIMAT0001819	UAAGGCACGCGGUGAAUGCCAA	3
hsa-miR-124-3p	miR-124-3p	EML6	ENST00000356458	ENSG00000214595	400954	0	0	1	1			-0.9992	97	MI0001966	MIMAT0001819	UAAGGCACGCGGUGAAUGCCAA	2
hsa-miR-124-3p	miR-124-3p	ENAH	ENST00000366844	ENSG00000154380	55740	0	1	0	1		Proteomics;Microarray		92	MI0001966	MIMAT0001819	UAAGGCACGCGGUGAAUGCCAA	2
hsa-miR-124-3p	miR-124-3p	ENDOD1	ENST00000278505	ENSG00000149218	23052	0	1	1	1		Microarray	-0.5195	93	MI0001966	MIMAT0001819	UAAGGCACGCGGUGAAUGCCAA	3
hsa-miR-124-3p	miR-124-3p	ENKUR	ENSMUST00000027992	ENSMUSG00000026679	219670	0	0	1	1			-0.216	39	MI0001966	MIMAT0001819	UAAGGCACGCGGUGAAUGCCAA	2
hsa-miR-124-3p	miR-124-3p	ENPP4	ENST00000321037	ENSG00000001561	22875	0	0	1	1			-1.131	91	MI0001966	MIMAT0001819	UAAGGCACGCGGUGAAUGCCAA	2
hsa-miR-124-3p	miR-124-3p	ENTPD5	ENST00000334696	ENSG00000187097	957	0	0	1	1			-0.1165	85	MI0001966	MIMAT0001819	UAAGGCACGCGGUGAAUGCCAA	2
hsa-miR-124-3p	miR-124-3p	EPB41L3	ENST00000341928	ENSG00000082397	23136	0	0	1	1			-0.1607	86	MI0001966	MIMAT0001819	UAAGGCACGCGGUGAAUGCCAA	2
hsa-miR-124-3p	miR-124-3p	EPHA2	ENST00000358432	ENSG00000142627	1969	1	1	1	1	0.00799786	PAR-CLIP	-0.4001	96	MI0001966	MIMAT0001819	UAAGGCACGCGGUGAAUGCCAA	4
hsa-miR-124-3p	miR-124-3p	EPHA3	ENST00000336596	ENSG00000044524	2042	0	0	1	1			-0.1311	96	MI0001966	MIMAT0001819	UAAGGCACGCGGUGAAUGCCAA	2
hsa-miR-124-3p	miR-124-3p	EPHA7	ENST00000369303	ENSG00000135333	2045	0	0	1	1			-0.3844	71	MI0001966	MIMAT0001819	UAAGGCACGCGGUGAAUGCCAA	2
hsa-miR-124-3p	miR-124-3p	EPHB4	ENST00000360620	ENSG00000196411	2050	0	0	1	1			-0.261	90	MI0001966	MIMAT0001819	UAAGGCACGCGGUGAAUGCCAA	2
hsa-miR-124-3p	miR-124-3p	EPHX4	ENST00000370383	ENSG00000172031	253152	0	0	1	1			-0.3385	99	MI0001966	MIMAT0001819	UAAGGCACGCGGUGAAUGCCAA	2
hsa-miR-124-3p	miR-124-3p	EPN2	ENST00000314728	ENSG00000072134	22905	0	0	1	1			-0.19	96	MI0001966	MIMAT0001819	UAAGGCACGCGGUGAAUGCCAA	2
hsa-miR-124-3p	miR-124-3p	EPS8	ENST00000543523	ENSG00000151491	2059	0	0	1	1			-1.2854	99	MI0001966	MIMAT0001819	UAAGGCACGCGGUGAAUGCCAA	2
hsa-miR-124-3p	miR-124-3p	ERAP1	ENSMUST00000169114	ENSMUSG00000021583	51752	0	0	1	1			-0.2142	33	MI0001966	MIMAT0001819	UAAGGCACGCGGUGAAUGCCAA	2
hsa-miR-124-3p	miR-124-3p	ERCC3	ENST00000376107	ENSG00000163161	2071	1	0	1	0	0.0333517		-0.1769		MI0001966	MIMAT0001819	UAAGGCACGCGGUGAAUGCCAA	2
hsa-miR-124-3p	miR-124-3p	ERF	ENST00000222329	ENSG00000105722	2077	0	1	0	1		Microarray		93	MI0001966	MIMAT0001819	UAAGGCACGCGGUGAAUGCCAA	2
hsa-miR-124-3p	miR-124-3p	ERN1	ENST00000433197	ENSG00000178607	2081	0	0	1	1			-0.4055	94	MI0001966	MIMAT0001819	UAAGGCACGCGGUGAAUGCCAA	2
hsa-miR-124-3p	miR-124-3p	ESRP1	ENST00000358397	ENSG00000104413	54845	0	0	1	1			-0.9206	94	MI0001966	MIMAT0001819	UAAGGCACGCGGUGAAUGCCAA	2
hsa-miR-124-3p	miR-124-3p	ESYT2	ENST00000251527	ENSG00000117868	57488	0	1	1	1		Microarray	-0.2972	78	MI0001966	MIMAT0001819	UAAGGCACGCGGUGAAUGCCAA	3
hsa-miR-124-3p	miR-124-3p	ETNPPL	ENSMUST00000072271	ENSMUSG00000019232	64850	0	1	0	1		Microarray		83	MI0001966	MIMAT0001819	UAAGGCACGCGGUGAAUGCCAA	2
hsa-miR-124-3p	miR-124-3p	ETS1	ENST00000345075	ENSG00000134954	2113	0	0	1	1			-0.381	95	MI0001966	MIMAT0001819	UAAGGCACGCGGUGAAUGCCAA	2
hsa-miR-124-3p	miR-124-3p	EVI5	ENST00000370331	ENSG00000067208	7813	0	1	1	1		Microarray	-0.6083	96	MI0001966	MIMAT0001819	UAAGGCACGCGGUGAAUGCCAA	3
hsa-miR-124-3p	miR-124-3p	EXOSC2	ENST00000372358	ENSG00000130713	23404	0	0	1	1			-0.4243	65	MI0001966	MIMAT0001819	UAAGGCACGCGGUGAAUGCCAA	2
hsa-miR-124-3p	miR-124-3p	EXTL1	ENST00000374280	ENSG00000158008	2134	1	0	1	0	0.0167279		-0.1569		MI0001966	MIMAT0001819	UAAGGCACGCGGUGAAUGCCAA	2
hsa-miR-124-3p	miR-124-3p	EYA1	ENST00000388742	ENSG00000104313	2138	1	0	1	1	0.0411928		-0.2969	92	MI0001966	MIMAT0001819	UAAGGCACGCGGUGAAUGCCAA	3
hsa-miR-124-3p	miR-124-3p	EYA2	ENST00000327619	ENSG00000064655	2139	1	0	1	1	0.00013074		-0.4627	98	MI0001966	MIMAT0001819	UAAGGCACGCGGUGAAUGCCAA	3
hsa-miR-124-3p	miR-124-3p	EYA4	ENST00000367895	ENSG00000112319	2070	0	1	1	1		Microarray;Other;Microarray	-1.0742	96	MI0001966	MIMAT0001819	UAAGGCACGCGGUGAAUGCCAA	3
hsa-miR-124-3p	miR-124-3p	EYS		ENSG00000188107	346007	0	1	1	0		Microarray	-0.1996		MI0001966	MIMAT0001819	UAAGGCACGCGGUGAAUGCCAA	2
hsa-miR-124-3p	miR-124-3p	EZH2	ENST00000478654	ENSG00000106462	2146	0	1	1	1		Northern blot;Immunoblotting;Microarray;Immunofluorescence staining;Reporter assay;qRT-PCR;Quantitative proteomic approach;MTT assay;Immunohistochemistry;qRT-PCR;Luciferase reporter assay;Western blot;Proteomics	-0.1992	87	MI0001966	MIMAT0001819	UAAGGCACGCGGUGAAUGCCAA	3
hsa-miR-124-3p	miR-124-3p	F11R	ENST00000368026	ENSG00000158769	50848	0	1	0	1		Microarray		96	MI0001966	MIMAT0001819	UAAGGCACGCGGUGAAUGCCAA	2
hsa-miR-124-3p	miR-124-3p	FA2H	ENSMUST00000038475	ENSMUSG00000033579	79152	1	0	1	1	4.10E-07		-0.1794	91	MI0001966	MIMAT0001819	UAAGGCACGCGGUGAAUGCCAA	3
hsa-miR-124-3p	miR-124-3p	FAF2	ENST00000261942	ENSG00000113194	23197	0	0	1	1			-0.1617	76	MI0001966	MIMAT0001819	UAAGGCACGCGGUGAAUGCCAA	2
hsa-miR-124-3p	miR-124-3p	FAM101B	ENSMUST00000021207	ENSMUSG00000020846	359845	0	0	1	1			-0.1083	88	MI0001966	MIMAT0001819	UAAGGCACGCGGUGAAUGCCAA	2
hsa-miR-124-3p	miR-124-3p	FAM104A	ENST00000581110	ENSG00000133193	84923	0	0	1	1			-0.7867	87	MI0001966	MIMAT0001819	UAAGGCACGCGGUGAAUGCCAA	2
hsa-miR-124-3p	miR-124-3p	FAM105A		ENSG00000145569	54491	0	1	1	0		Microarray	-0.1979		MI0001966	MIMAT0001819	UAAGGCACGCGGUGAAUGCCAA	2
hsa-miR-124-3p	miR-124-3p	FAM107B	ENST00000378470	ENSG00000065809	83641	1	0	0	1	0.0119727			47	MI0001966	MIMAT0001819	UAAGGCACGCGGUGAAUGCCAA	2
hsa-miR-124-3p	miR-124-3p	FAM117A	ENST00000240364	ENSG00000121104	81558	0	0	1	1			-0.1687	94	MI0001966	MIMAT0001819	UAAGGCACGCGGUGAAUGCCAA	2
hsa-miR-124-3p	miR-124-3p	FAM120A		ENSG00000048828	23196	0	1	1	0		Microarray	-0.8421		MI0001966	MIMAT0001819	UAAGGCACGCGGUGAAUGCCAA	2
hsa-miR-124-3p	miR-124-3p	FAM122A	ENST00000394264	ENSG00000187866	116224	0	0	1	1			-0.1671	73	MI0001966	MIMAT0001819	UAAGGCACGCGGUGAAUGCCAA	2
hsa-miR-124-3p	miR-124-3p	FAM122B	ENST00000370790	ENSG00000156504	159090	0	1	0	1		Microarray		77	MI0001966	MIMAT0001819	UAAGGCACGCGGUGAAUGCCAA	2
hsa-miR-124-3p	miR-124-3p	FAM125A	ENST00000317040	ENSG00000141971	93343	1	0	1	0	0.0062335		-0.5395		MI0001966	MIMAT0001819	UAAGGCACGCGGUGAAUGCCAA	2
hsa-miR-124-3p	miR-124-3p	FAM127A	ENST00000257013	ENSG00000134590	8933	1	0	1	1	0.0119727		-1.0012	99	MI0001966	MIMAT0001819	UAAGGCACGCGGUGAAUGCCAA	3
hsa-miR-124-3p	miR-124-3p	FAM127B	ENST00000370775	ENSG00000203950	26071	0	0	1	1			-0.3828	97	MI0001966	MIMAT0001819	UAAGGCACGCGGUGAAUGCCAA	2
hsa-miR-124-3p	miR-124-3p	FAM129A		ENSG00000135842	116496	0	1	1	0		Microarray	-0.9274		MI0001966	MIMAT0001819	UAAGGCACGCGGUGAAUGCCAA	2
hsa-miR-124-3p	miR-124-3p	FAM129B	ENST00000373314	ENSG00000136830	64855	0	1	1	1		Microarray	-0.2815	97	MI0001966	MIMAT0001819	UAAGGCACGCGGUGAAUGCCAA	3
hsa-miR-124-3p	miR-124-3p	FAM133A	ENST00000538690	ENSG00000179083	286499	0	1	1	1		Microarray	-0.4429	95	MI0001966	MIMAT0001819	UAAGGCACGCGGUGAAUGCCAA	3
hsa-miR-124-3p	miR-124-3p	FAM133B	ENST00000438306	ENSG00000234545	257415	0	0	1	1			-0.8413	97	MI0001966	MIMAT0001819	UAAGGCACGCGGUGAAUGCCAA	2
hsa-miR-124-3p	miR-124-3p	FAM134B	ENST00000399793	ENSG00000154153	54463	0	1	1	1		Microarray	-0.5677	93	MI0001966	MIMAT0001819	UAAGGCACGCGGUGAAUGCCAA	3
hsa-miR-124-3p	miR-124-3p	FAM150B	ENST00000403610	ENSG00000189292	285016	0	0	1	1			-0.7705	98	MI0001966	MIMAT0001819	UAAGGCACGCGGUGAAUGCCAA	2
hsa-miR-124-3p	miR-124-3p	FAM171A1	ENST00000378116	ENSG00000148468	221061	0	1	1	1		Microarray	-0.8845	98	MI0001966	MIMAT0001819	UAAGGCACGCGGUGAAUGCCAA	3
hsa-miR-124-3p	miR-124-3p	FAM171B	ENST00000304698	ENSG00000144369	165215	0	1	1	1		Microarray	-0.378	95	MI0001966	MIMAT0001819	UAAGGCACGCGGUGAAUGCCAA	3
hsa-miR-124-3p	miR-124-3p	FAM174B	ENST00000327355	ENSG00000185442	400451	0	0	1	1			-0.1306	87	MI0001966	MIMAT0001819	UAAGGCACGCGGUGAAUGCCAA	2
hsa-miR-124-3p	miR-124-3p	FAM175B		ENSG00000165660	23172	0	1	1	0		Microarray	-0.2471		MI0001966	MIMAT0001819	UAAGGCACGCGGUGAAUGCCAA	2
hsa-miR-124-3p	miR-124-3p	FAM177A1	ENST00000280987	ENSG00000151327	283635	0	1	1	1		Microarray	-1.1604	79	MI0001966	MIMAT0001819	UAAGGCACGCGGUGAAUGCCAA	3
hsa-miR-124-3p	miR-124-3p	FAM178A	ENSMUST00000096053	ENSMUSG00000036097	55719	0	0	1	1			-0.1068	69	MI0001966	MIMAT0001819	UAAGGCACGCGGUGAAUGCCAA	2
hsa-miR-124-3p	miR-124-3p	FAM199X	ENST00000493442	ENSG00000123575	139231	0	1	1	1		Microarray	-0.7989	94	MI0001966	MIMAT0001819	UAAGGCACGCGGUGAAUGCCAA	3
hsa-miR-124-3p	miR-124-3p	FAM19A2	ENST00000416284	ENSG00000198673	338811	0	1	0	1		Microarray		77	MI0001966	MIMAT0001819	UAAGGCACGCGGUGAAUGCCAA	2
hsa-miR-124-3p	miR-124-3p	FAM35A		ENSG00000122376	54537	0	1	1	0		Microarray	-0.9567		MI0001966	MIMAT0001819	UAAGGCACGCGGUGAAUGCCAA	2
hsa-miR-124-3p	miR-124-3p	FAM57A	ENSMUST00000094014	ENSMUSG00000069808	79850	0	1	1	1		Microarray	-0.9873	54	MI0001966	MIMAT0001819	UAAGGCACGCGGUGAAUGCCAA	3
hsa-miR-124-3p	miR-124-3p	FAM59A	ENST00000269209	ENSG00000141441	64762	1	0	1	0	0.00340744		-0.8578		MI0001966	MIMAT0001819	UAAGGCACGCGGUGAAUGCCAA	2
hsa-miR-124-3p	miR-124-3p	FAM63B		ENSG00000128923	54629	0	1	1	0		Microarray	-0.228		MI0001966	MIMAT0001819	UAAGGCACGCGGUGAAUGCCAA	2
hsa-miR-124-3p	miR-124-3p	FAM65C		ENSG00000042062	140876	0	1	1	0		Microarray	-0.2281		MI0001966	MIMAT0001819	UAAGGCACGCGGUGAAUGCCAA	2
hsa-miR-124-3p	miR-124-3p	FAM76A	ENST00000373954	ENSG00000009780	199870	0	1	1	1		Microarray	-0.8172	96	MI0001966	MIMAT0001819	UAAGGCACGCGGUGAAUGCCAA	3
hsa-miR-124-3p	miR-124-3p	FAM76B	ENST00000358780	ENSG00000077458	143684	0	0	1	1			-1.0387	98	MI0001966	MIMAT0001819	UAAGGCACGCGGUGAAUGCCAA	2
hsa-miR-124-3p	miR-124-3p	FAM81A	ENST00000288228	ENSG00000157470	145773	0	0	1	1			-0.6199	96	MI0001966	MIMAT0001819	UAAGGCACGCGGUGAAUGCCAA	2
hsa-miR-124-3p	miR-124-3p	FAM89A	ENST00000366654	ENSG00000182118	375061	0	1	0	1		Microarray		96	MI0001966	MIMAT0001819	UAAGGCACGCGGUGAAUGCCAA	2
hsa-miR-124-3p	miR-124-3p	FAM92B	ENST00000539556	ENSG00000153789	339145	0	0	1	1			-0.4105	97	MI0001966	MIMAT0001819	UAAGGCACGCGGUGAAUGCCAA	2
hsa-miR-124-3p	miR-124-3p	FAR1	ENST00000354817	ENSG00000197601	84188	0	1	1	1		Microarray	-0.2375	98	MI0001966	MIMAT0001819	UAAGGCACGCGGUGAAUGCCAA	3
hsa-miR-124-3p	miR-124-3p	FARP1	ENST00000595437	ENSG00000152767	10160	0	1	0	1		Microarray		65	MI0001966	MIMAT0001819	UAAGGCACGCGGUGAAUGCCAA	2
hsa-miR-124-3p	miR-124-3p	FBLIM1		ENSG00000162458	54751	0	1	1	0		Microarray	-0.6713		MI0001966	MIMAT0001819	UAAGGCACGCGGUGAAUGCCAA	2
hsa-miR-124-3p	miR-124-3p	FBLN1	ENSMUST00000109432	ENSMUSG00000006369	2192	0	0	1	1			-0.5308	38	MI0001966	MIMAT0001819	UAAGGCACGCGGUGAAUGCCAA	2
hsa-miR-124-3p	miR-124-3p	FBRSL1	ENST00000434748	ENSG00000112787	57666	0	0	1	1			-0.1128	66	MI0001966	MIMAT0001819	UAAGGCACGCGGUGAAUGCCAA	2
hsa-miR-124-3p	miR-124-3p	FBXO10	ENST00000432825	ENSG00000147912	26267	0	0	1	1			-0.1075	91	MI0001966	MIMAT0001819	UAAGGCACGCGGUGAAUGCCAA	2
hsa-miR-124-3p	miR-124-3p	FBXO17		ENSG00000269190	115290	0	1	1	0		Microarray	-0.8355		MI0001966	MIMAT0001819	UAAGGCACGCGGUGAAUGCCAA	2
hsa-miR-124-3p	miR-124-3p	FBXO28	ENST00000424254	ENSG00000143756	23219	0	1	0	1		PAR-CLIP		71	MI0001966	MIMAT0001819	UAAGGCACGCGGUGAAUGCCAA	2
hsa-miR-124-3p	miR-124-3p	FBXO30	ENST00000237281	ENSG00000118496	84085	0	0	1	1			-0.2493	96	MI0001966	MIMAT0001819	UAAGGCACGCGGUGAAUGCCAA	2
hsa-miR-124-3p	miR-124-3p	FBXO36	ENST00000373652	ENSG00000153832	130888	1	0	0	1	0.000345233			92	MI0001966	MIMAT0001819	UAAGGCACGCGGUGAAUGCCAA	2
hsa-miR-124-3p	miR-124-3p	FBXO38	ENST00000340253	ENSG00000145868	81545	1	0	1	1	0.000113146		-1.2789	99	MI0001966	MIMAT0001819	UAAGGCACGCGGUGAAUGCCAA	3
hsa-miR-124-3p	miR-124-3p	FCF1		ENSG00000119616	51077	0	1	1	0		Microarray	-0.1571		MI0001966	MIMAT0001819	UAAGGCACGCGGUGAAUGCCAA	2
hsa-miR-124-3p	miR-124-3p	FCHO2	ENST00000430046	ENSG00000157107	115548	0	1	1	1		Microarray	-1.1452	98	MI0001966	MIMAT0001819	UAAGGCACGCGGUGAAUGCCAA	3
hsa-miR-124-3p	miR-124-3p	FCHSD2	ENST00000311172	ENSG00000137478	9873	0	1	1	1		Microarray;PAR-CLIP	-1.0615	94	MI0001966	MIMAT0001819	UAAGGCACGCGGUGAAUGCCAA	3
hsa-miR-124-3p	miR-124-3p	FERMT2	ENSMUST00000045905	ENSMUSG00000037712	10979	0	0	1	1			-0.1415	82	MI0001966	MIMAT0001819	UAAGGCACGCGGUGAAUGCCAA	2
hsa-miR-124-3p	miR-124-3p	FGD5	ENST00000285046	ENSG00000154783	152273	1	0	1	1	0.0167498		-0.6409	96	MI0001966	MIMAT0001819	UAAGGCACGCGGUGAAUGCCAA	3
hsa-miR-124-3p	miR-124-3p	FGFBP1		ENSG00000137440	9982	0	1	1	0		Microarray	-0.2417		MI0001966	MIMAT0001819	UAAGGCACGCGGUGAAUGCCAA	2
hsa-miR-124-3p	miR-124-3p	FGFR1	ENSMUST00000179592	ENSMUSG00000031565	2260	0	1	0	1		Microarray		80	MI0001966	MIMAT0001819	UAAGGCACGCGGUGAAUGCCAA	2
hsa-miR-124-3p	miR-124-3p	FGFR1OP	ENST00000366847	ENSG00000213066	11116	0	0	1	1			-0.6464	97	MI0001966	MIMAT0001819	UAAGGCACGCGGUGAAUGCCAA	2
hsa-miR-124-3p	miR-124-3p	FGFR2	ENST00000369061	ENSG00000066468	2263	0	0	1	1			-0.1342	80	MI0001966	MIMAT0001819	UAAGGCACGCGGUGAAUGCCAA	2
hsa-miR-124-3p	miR-124-3p	FHL2	ENST00000344213	ENSG00000115641	2274	1	1	1	0	0.002762	Proteomics;Microarray	-0.1311		MI0001966	MIMAT0001819	UAAGGCACGCGGUGAAUGCCAA	3
hsa-miR-124-3p	miR-124-3p	FKBP15	ENST00000238256	ENSG00000119321	23307	0	0	1	1			-0.2341	99	MI0001966	MIMAT0001819	UAAGGCACGCGGUGAAUGCCAA	2
hsa-miR-124-3p	miR-124-3p	FKBP1B	ENST00000380991	ENSG00000119782	2281	0	0	1	1			-0.1184	96	MI0001966	MIMAT0001819	UAAGGCACGCGGUGAAUGCCAA	2
hsa-miR-124-3p	miR-124-3p	FLOT1	ENST00000376389	ENSG00000137312	10211	1	1	1	1	0.0167727	qRT-PCR;Luciferase reporter assay	-0.7279	99	MI0001966	MIMAT0001819	UAAGGCACGCGGUGAAUGCCAA	4
hsa-miR-124-3p	miR-124-3p	FLOT2	ENST00000394906	ENSG00000132589	2319	1	1	1	1	0.000114599	Proteomics;Microarray	-0.6001	98	MI0001966	MIMAT0001819	UAAGGCACGCGGUGAAUGCCAA	4
hsa-miR-124-3p	miR-124-3p	FLRT3	ENST00000378053	ENSG00000125848	23767	0	0	1	1			-0.855	87	MI0001966	MIMAT0001819	UAAGGCACGCGGUGAAUGCCAA	2
hsa-miR-124-3p	miR-124-3p	FMNL2	ENST00000288670	ENSG00000157827	114793	0	1	1	1		Microarray	-0.2313	85	MI0001966	MIMAT0001819	UAAGGCACGCGGUGAAUGCCAA	3
hsa-miR-124-3p	miR-124-3p	FMOD	ENSMUST00000048183	ENSMUSG00000041559	2331	0	1	1	1		Microarray	-0.2888	90	MI0001966	MIMAT0001819	UAAGGCACGCGGUGAAUGCCAA	3
hsa-miR-124-3p	miR-124-3p	FMR1	ENST00000370471	ENSG00000102081	2332	0	0	1	1			-1.1988	97	MI0001966	MIMAT0001819	UAAGGCACGCGGUGAAUGCCAA	2
hsa-miR-124-3p	miR-124-3p	FNIP2	ENST00000264433	ENSG00000052795	57600	0	0	1	1			-0.8417	97	MI0001966	MIMAT0001819	UAAGGCACGCGGUGAAUGCCAA	2
hsa-miR-124-3p	miR-124-3p	FOSL2	ENST00000379619	ENSG00000075426	2355	0	0	1	1			-0.2174	96	MI0001966	MIMAT0001819	UAAGGCACGCGGUGAAUGCCAA	2
hsa-miR-124-3p	miR-124-3p	FOXQ1	ENST00000296839	ENSG00000164379	94234	1	0	1	1	0.000658334		-0.862	99	MI0001966	MIMAT0001819	UAAGGCACGCGGUGAAUGCCAA	3
hsa-miR-124-3p	miR-124-3p	FPGS	ENST00000373245	ENSG00000136877	2356	1	1	1	1	1.00E-06	Microarray	-0.7016	98	MI0001966	MIMAT0001819	UAAGGCACGCGGUGAAUGCCAA	4
hsa-miR-124-3p	miR-124-3p	FRAS1	ENST00000264895	ENSG00000138759	80144	1	1	1	1	0.0315598	Proteomics;Microarray	-0.23	91	MI0001966	MIMAT0001819	UAAGGCACGCGGUGAAUGCCAA	4
hsa-miR-124-3p	miR-124-3p	FRMD4A	ENST00000358621	ENSG00000151474	55691	0	0	1	1			-0.3825	87	MI0001966	MIMAT0001819	UAAGGCACGCGGUGAAUGCCAA	2
hsa-miR-124-3p	miR-124-3p	FRMD4B	ENST00000398540	ENSG00000114541	23150	1	0	1	1	0.00046304		-0.4327	95	MI0001966	MIMAT0001819	UAAGGCACGCGGUGAAUGCCAA	3
hsa-miR-124-3p	miR-124-3p	FRMD6		ENSG00000139926	122786	0	1	1	0		Microarray	-0.352		MI0001966	MIMAT0001819	UAAGGCACGCGGUGAAUGCCAA	2
hsa-miR-124-3p	miR-124-3p	FRMD8	ENST00000317568	ENSG00000126391	83786	0	1	1	1		Microarray	-0.8421	99	MI0001966	MIMAT0001819	UAAGGCACGCGGUGAAUGCCAA	3
hsa-miR-124-3p	miR-124-3p	FSD1L	ENST00000374710	ENSG00000106701	83856	0	0	1	1			-0.7962	97	MI0001966	MIMAT0001819	UAAGGCACGCGGUGAAUGCCAA	2
hsa-miR-124-3p	miR-124-3p	FSTL1	ENST00000295633	ENSG00000163430	11167	0	1	1	1		Microarray	-0.1112	88	MI0001966	MIMAT0001819	UAAGGCACGCGGUGAAUGCCAA	3
hsa-miR-124-3p	miR-124-3p	FSTL3	ENST00000166139	ENSG00000070404	10272	0	1	0	1		HITS-CLIP;Microarray		67	MI0001966	MIMAT0001819	UAAGGCACGCGGUGAAUGCCAA	2
hsa-miR-124-3p	miR-124-3p	FSTL5	ENST00000306100	ENSG00000168843	56884	0	0	1	1			-0.9011	95	MI0001966	MIMAT0001819	UAAGGCACGCGGUGAAUGCCAA	2
hsa-miR-124-3p	miR-124-3p	FTSJ2	ENST00000242257	ENSG00000122687	29960	1	0	1	0	0.0225515		-0.1486		MI0001966	MIMAT0001819	UAAGGCACGCGGUGAAUGCCAA	2
hsa-miR-124-3p	miR-124-3p	FUBP1	ENST00000370767	ENSG00000162613	8880	1	0	1	1	0.0315912		-0.1054	85	MI0001966	MIMAT0001819	UAAGGCACGCGGUGAAUGCCAA	3
hsa-miR-124-3p	miR-124-3p	FURIN	ENST00000268171	ENSG00000140564	5045	0	0	1	1			-0.2957	96	MI0001966	MIMAT0001819	UAAGGCACGCGGUGAAUGCCAA	2
hsa-miR-124-3p	miR-124-3p	FUT10	ENST00000327671	ENSG00000172728	84750	0	0	1	1			-0.2885	99	MI0001966	MIMAT0001819	UAAGGCACGCGGUGAAUGCCAA	2
hsa-miR-124-3p	miR-124-3p	FXR1	ENST00000357559	ENSG00000114416	8087	0	1	1	1		Proteomics	-1.1927	98	MI0001966	MIMAT0001819	UAAGGCACGCGGUGAAUGCCAA	3
hsa-miR-124-3p	miR-124-3p	FXR2	ENST00000250113	ENSG00000129245	9513	0	0	1	1			-1.0903	95	MI0001966	MIMAT0001819	UAAGGCACGCGGUGAAUGCCAA	2
hsa-miR-124-3p	miR-124-3p	FZD4	ENST00000531380	ENSG00000174804	8322	0	0	1	1			-0.5794	96	MI0001966	MIMAT0001819	UAAGGCACGCGGUGAAUGCCAA	2
hsa-miR-124-3p	miR-124-3p	FZD5	ENST00000295417	ENSG00000163251	7855	0	0	1	1			-0.2946	61	MI0001966	MIMAT0001819	UAAGGCACGCGGUGAAUGCCAA	2
hsa-miR-124-3p	miR-124-3p	G3BP1	ENST00000394123	ENSG00000145907	10146	0	1	1	1		Microarray;Proteomics;Microarray;PAR-CLIP	-0.898	95	MI0001966	MIMAT0001819	UAAGGCACGCGGUGAAUGCCAA	3
hsa-miR-124-3p	miR-124-3p	G3BP2	ENST00000395719	ENSG00000138757	9908	0	1	1	1		Proteomics;Microarray	-0.658	94	MI0001966	MIMAT0001819	UAAGGCACGCGGUGAAUGCCAA	3
hsa-miR-124-3p	miR-124-3p	GABPB1	ENSMUST00000110425	ENSMUSG00000027361	2553	0	0	1	1			-0.6767	94	MI0001966	MIMAT0001819	UAAGGCACGCGGUGAAUGCCAA	2
hsa-miR-124-3p	miR-124-3p	GABRA6	ENST00000523217	ENSG00000145863	2559	0	0	1	1			-0.1891	98	MI0001966	MIMAT0001819	UAAGGCACGCGGUGAAUGCCAA	2
hsa-miR-124-3p	miR-124-3p	GABRB3	ENST00000311550	ENSG00000166206	2562	0	0	1	1			-0.1175	54	MI0001966	MIMAT0001819	UAAGGCACGCGGUGAAUGCCAA	2
hsa-miR-124-3p	miR-124-3p	GABRG2	ENSMUST00000070725	ENSMUSG00000020436	2566	0	0	1	1			-0.6677	90	MI0001966	MIMAT0001819	UAAGGCACGCGGUGAAUGCCAA	2
hsa-miR-124-3p	miR-124-3p	GALNT1	ENST00000269195	ENSG00000141429	2589	0	0	1	1			-1.1339	46	MI0001966	MIMAT0001819	UAAGGCACGCGGUGAAUGCCAA	2
hsa-miR-124-3p	miR-124-3p	GALNT10	ENST00000297107	ENSG00000164574	55568	0	0	1	1			-0.9214	97	MI0001966	MIMAT0001819	UAAGGCACGCGGUGAAUGCCAA	2
hsa-miR-124-3p	miR-124-3p	GALNT12	ENST00000375011	ENSG00000119514	79695	1	0	1	1	7.08E-05		-0.9223	96	MI0001966	MIMAT0001819	UAAGGCACGCGGUGAAUGCCAA	3
hsa-miR-124-3p	miR-124-3p	GALNT4	ENST00000529983	ENSG00000257594	8693	0	1	1	1		PAR-CLIP	-0.2026	93	MI0001966	MIMAT0001819	UAAGGCACGCGGUGAAUGCCAA	3
hsa-miR-124-3p	miR-124-3p	GALNT7		ENSG00000109586	51809	0	1	1	0		Microarray	-0.9669		MI0001966	MIMAT0001819	UAAGGCACGCGGUGAAUGCCAA	2
hsa-miR-124-3p	miR-124-3p	GALNT9	ENST00000397325	ENSG00000182870	50614	0	0	1	1			-0.2811	98	MI0001966	MIMAT0001819	UAAGGCACGCGGUGAAUGCCAA	2
hsa-miR-124-3p	miR-124-3p	GAMT	ENST00000252288	ENSG00000130005	2593	1	0	0	1	5.08E-08			94	MI0001966	MIMAT0001819	UAAGGCACGCGGUGAAUGCCAA	2
hsa-miR-124-3p	miR-124-3p	GANC	ENSMUST00000135074	ENSMUSG00000062646	2595	0	0	1	1			-0.1428	84	MI0001966	MIMAT0001819	UAAGGCACGCGGUGAAUGCCAA	2
hsa-miR-124-3p	miR-124-3p	GAPVD1	ENST00000470056	ENSG00000165219	26130	0	0	1	1			-0.7579	84	MI0001966	MIMAT0001819	UAAGGCACGCGGUGAAUGCCAA	2
hsa-miR-124-3p	miR-124-3p	GAS1	ENST00000298743	ENSG00000180447	2619	0	0	1	1			-0.4126	99	MI0001966	MIMAT0001819	UAAGGCACGCGGUGAAUGCCAA	2
hsa-miR-124-3p	miR-124-3p	GAS2	ENST00000454584	ENSG00000148935	2620	0	0	1	1			-0.3354	95	MI0001966	MIMAT0001819	UAAGGCACGCGGUGAAUGCCAA	2
hsa-miR-124-3p	miR-124-3p	GAS2L1	ENSMUST00000056649	ENSMUSG00000034201	10634	0	1	0	1		Microarray;qRT-PCR;Other;qRT-PCR		92	MI0001966	MIMAT0001819	UAAGGCACGCGGUGAAUGCCAA	2
hsa-miR-124-3p	miR-124-3p	GATA6	ENST00000269216	ENSG00000141448	2627	0	1	1	1		Microarray	-0.6555	98	MI0001966	MIMAT0001819	UAAGGCACGCGGUGAAUGCCAA	3
hsa-miR-124-3p	miR-124-3p	GCDH	ENST00000222214	ENSG00000105607	2639	1	0	1	1	1.96E-06		-0.6647	98	MI0001966	MIMAT0001819	UAAGGCACGCGGUGAAUGCCAA	3
hsa-miR-124-3p	miR-124-3p	GCH1	ENST00000491895	ENSG00000131979	2643	0	1	1	1		Microarray	-0.8552	95	MI0001966	MIMAT0001819	UAAGGCACGCGGUGAAUGCCAA	3
hsa-miR-124-3p	miR-124-3p	GDAP1L1	ENST00000342560	ENSG00000124194	78997	0	0	1	1			-0.6925	81	MI0001966	MIMAT0001819	UAAGGCACGCGGUGAAUGCCAA	2
hsa-miR-124-3p	miR-124-3p	GDF9	ENST00000378673	ENSG00000164404	2661	1	0	1	0	0.000810154		-0.7566		MI0001966	MIMAT0001819	UAAGGCACGCGGUGAAUGCCAA	2
hsa-miR-124-3p	miR-124-3p	GFI1B	ENST00000339463	ENSG00000165702	8328	1	0	1	0	0.00295725		-0.2049		MI0001966	MIMAT0001819	UAAGGCACGCGGUGAAUGCCAA	2
hsa-miR-124-3p	miR-124-3p	GFPT2	ENST00000253778	ENSG00000131459	9945	1	1	1	1	3.41E-07	Microarray	-0.3007	97	MI0001966	MIMAT0001819	UAAGGCACGCGGUGAAUGCCAA	4
hsa-miR-124-3p	miR-124-3p	GGA2	ENST00000309859	ENSG00000103365	23062	1	1	1	1	5.95E-08	Microarray	-0.4957	95	MI0001966	MIMAT0001819	UAAGGCACGCGGUGAAUGCCAA	4
hsa-miR-124-3p	miR-124-3p	GGPS1	ENST00000282841	ENSG00000152904	9453	0	0	1	1			-0.8704	87	MI0001966	MIMAT0001819	UAAGGCACGCGGUGAAUGCCAA	2
hsa-miR-124-3p	miR-124-3p	GINM1	ENST00000367419	ENSG00000055211	116254	0	1	0	1		Microarray		97	MI0001966	MIMAT0001819	UAAGGCACGCGGUGAAUGCCAA	2
hsa-miR-124-3p	miR-124-3p	GIT2	ENST00000355312	ENSG00000139436	9815	0	1	0	1		Microarray		97	MI0001966	MIMAT0001819	UAAGGCACGCGGUGAAUGCCAA	2
hsa-miR-124-3p	miR-124-3p	GK5	ENST00000392993	ENSG00000175066	256356	0	1	0	1		Microarray		95	MI0001966	MIMAT0001819	UAAGGCACGCGGUGAAUGCCAA	2
hsa-miR-124-3p	miR-124-3p	GLCE	ENST00000559420	ENSG00000138604	26035	0	0	1	1			-0.6275	87	MI0001966	MIMAT0001819	UAAGGCACGCGGUGAAUGCCAA	2
hsa-miR-124-3p	miR-124-3p	GLI3	ENST00000395925	ENSG00000106571	2737	0	0	1	1			-1.1795	95	MI0001966	MIMAT0001819	UAAGGCACGCGGUGAAUGCCAA	2
hsa-miR-124-3p	miR-124-3p	GLIS2	ENST00000262366	ENSG00000126603	84662	0	0	1	1			-0.9866	98	MI0001966	MIMAT0001819	UAAGGCACGCGGUGAAUGCCAA	2
hsa-miR-124-3p	miR-124-3p	GLRB	ENST00000541722	ENSG00000109738	2743	1	0	1	1	0.00854883		-1.1345	94	MI0001966	MIMAT0001819	UAAGGCACGCGGUGAAUGCCAA	3
hsa-miR-124-3p	miR-124-3p	GMCL1	ENST00000282570	ENSG00000087338	64395	0	1	0	1		Microarray		96	MI0001966	MIMAT0001819	UAAGGCACGCGGUGAAUGCCAA	2
hsa-miR-124-3p	miR-124-3p	GMFB	ENST00000358056	ENSG00000197045	2764	1	0	1	1	0.00645853		-0.6543	89	MI0001966	MIMAT0001819	UAAGGCACGCGGUGAAUGCCAA	3
hsa-miR-124-3p	miR-124-3p	GMPR	ENST00000259727	ENSG00000137198	2766	1	0	0	1	0.0157982			54	MI0001966	MIMAT0001819	UAAGGCACGCGGUGAAUGCCAA	2
hsa-miR-124-3p	miR-124-3p	GNA14	ENSMUST00000025602	ENSMUSG00000024697	9630	1	0	1	1	0.0260332		-0.5028	93	MI0001966	MIMAT0001819	UAAGGCACGCGGUGAAUGCCAA	3
hsa-miR-124-3p	miR-124-3p	GNAI1	ENST00000351004	ENSG00000127955	2770	0	0	1	1			-1.0859	73	MI0001966	MIMAT0001819	UAAGGCACGCGGUGAAUGCCAA	2
hsa-miR-124-3p	miR-124-3p	GNAI2	ENST00000313601	ENSG00000114353	2771	1	1	1	1	0.0386553	Proteomics;Microarray	-0.1566	92	MI0001966	MIMAT0001819	UAAGGCACGCGGUGAAUGCCAA	4
hsa-miR-124-3p	miR-124-3p	GNAI3	ENST00000369851	ENSG00000065135	2773	0	1	1	1		Microarray;Other;Microarray	-0.2341	84	MI0001966	MIMAT0001819	UAAGGCACGCGGUGAAUGCCAA	3
hsa-miR-124-3p	miR-124-3p	GNAL	ENST00000334049	ENSG00000141404	2774	0	0	1	1			-0.4876	94	MI0001966	MIMAT0001819	UAAGGCACGCGGUGAAUGCCAA	2
hsa-miR-124-3p	miR-124-3p	GNB3	ENST00000229264	ENSG00000111664	2784	1	0	1	0	0.00385745		-0.1977		MI0001966	MIMAT0001819	UAAGGCACGCGGUGAAUGCCAA	2
hsa-miR-124-3p	miR-124-3p	GNB4		ENSG00000114450	59345	0	1	1	0		Proteomics;Microarray	-0.2932		MI0001966	MIMAT0001819	UAAGGCACGCGGUGAAUGCCAA	2
hsa-miR-124-3p	miR-124-3p	GNG10	ENST00000374293	ENSG00000242616	2790	0	1	1	1		Microarray	-0.9657	99	MI0001966	MIMAT0001819	UAAGGCACGCGGUGAAUGCCAA	3
hsa-miR-124-3p	miR-124-3p	GNG2	ENST00000556752	ENSG00000186469	54331	0	0	1	1			-0.7256	99	MI0001966	MIMAT0001819	UAAGGCACGCGGUGAAUGCCAA	2
hsa-miR-124-3p	miR-124-3p	GNPDA2	ENSMUST00000031117	ENSMUSG00000029209	132789	0	0	1	1			-0.11	88	MI0001966	MIMAT0001819	UAAGGCACGCGGUGAAUGCCAA	2
hsa-miR-124-3p	miR-124-3p	GOLGA8A	ENST00000360553	ENSG00000175265	23015	1	0	0	1	0.0399712			10	MI0001966	MIMAT0001819	UAAGGCACGCGGUGAAUGCCAA	2
hsa-miR-124-3p	miR-124-3p	GOLT1B	ENST00000540141	ENSG00000111711	51026	0	1	0	1		Microarray		60	MI0001966	MIMAT0001819	UAAGGCACGCGGUGAAUGCCAA	2
hsa-miR-124-3p	miR-124-3p	GPAM	ENST00000348367	ENSG00000119927	57678	0	0	1	1			-0.1137	94	MI0001966	MIMAT0001819	UAAGGCACGCGGUGAAUGCCAA	2
hsa-miR-124-3p	miR-124-3p	GPATCH8	ENST00000591680	ENSG00000186566	23131	0	1	1	1		PAR-CLIP	-0.8499	90	MI0001966	MIMAT0001819	UAAGGCACGCGGUGAAUGCCAA	3
hsa-miR-124-3p	miR-124-3p	GPC1	ENST00000264039	ENSG00000063660	2817	0	1	0	1		Microarray		88	MI0001966	MIMAT0001819	UAAGGCACGCGGUGAAUGCCAA	2
hsa-miR-124-3p	miR-124-3p	GPD2	ENST00000310454	ENSG00000115159	2820	0	0	1	1			-0.9504	95	MI0001966	MIMAT0001819	UAAGGCACGCGGUGAAUGCCAA	2
hsa-miR-124-3p	miR-124-3p	GPM6B	ENST00000454189	ENSG00000046653	2824	0	1	0	1		Microarray		81	MI0001966	MIMAT0001819	UAAGGCACGCGGUGAAUGCCAA	2
hsa-miR-124-3p	miR-124-3p	GPT2	ENST00000340124	ENSG00000166123	84706	0	0	1	1			-0.6869	99	MI0001966	MIMAT0001819	UAAGGCACGCGGUGAAUGCCAA	2
hsa-miR-124-3p	miR-124-3p	GRAMD3	ENST00000285689	ENSG00000155324	65983	1	1	1	0	0.000140827	Microarray	-0.3629		MI0001966	MIMAT0001819	UAAGGCACGCGGUGAAUGCCAA	3
hsa-miR-124-3p	miR-124-3p	GRASP	ENST00000552049	ENSG00000161835	160622	1	0	1	1	9.43E-05		-0.1699	96	MI0001966	MIMAT0001819	UAAGGCACGCGGUGAAUGCCAA	3
hsa-miR-124-3p	miR-124-3p	GRB2	ENST00000392563	ENSG00000177885	2885	0	1	1	1		Microarray	-0.5954	98	MI0001966	MIMAT0001819	UAAGGCACGCGGUGAAUGCCAA	3
hsa-miR-124-3p	miR-124-3p	GRHPR	ENST00000307777	ENSG00000137106	9380	1	0	1	0	0.035882		-0.2295		MI0001966	MIMAT0001819	UAAGGCACGCGGUGAAUGCCAA	2
hsa-miR-124-3p	miR-124-3p	GRIA1	ENST00000285900	ENSG00000155511	2890	1	1	0	0	0.00297065	qRT-PCR;Luciferase reporter assay			MI0001966	MIMAT0001819	UAAGGCACGCGGUGAAUGCCAA	2
hsa-miR-124-3p	miR-124-3p	GRIA2	ENST00000296526	ENSG00000120251	2891	1	1	1	1	0.0351182	qRT-PCR;Luciferase reporter assay	-1.1741	97	MI0001966	MIMAT0001819	UAAGGCACGCGGUGAAUGCCAA	4
hsa-miR-124-3p	miR-124-3p	GRIA3	ENSMUST00000076349	ENSMUSG00000001986	2892	1	1	1	1	0.00227154	qRT-PCR;Luciferase reporter assay	-1.1711	95	MI0001966	MIMAT0001819	UAAGGCACGCGGUGAAUGCCAA	4
hsa-miR-124-3p	miR-124-3p	GRIA4	ENST00000282499	ENSG00000152578	2893	1	0	1	0	1.97E-06		-1.251		MI0001966	MIMAT0001819	UAAGGCACGCGGUGAAUGCCAA	2
hsa-miR-124-3p	miR-124-3p	GRID1	ENST00000327946	ENSG00000182771	2894	0	0	1	1			-0.9275	69	MI0001966	MIMAT0001819	UAAGGCACGCGGUGAAUGCCAA	2
hsa-miR-124-3p	miR-124-3p	GRIN2A	ENST00000562109	ENSG00000183454	2903	0	0	1	1			-0.2748	73	MI0001966	MIMAT0001819	UAAGGCACGCGGUGAAUGCCAA	2
hsa-miR-124-3p	miR-124-3p	GRIN3A	ENST00000361820	ENSG00000198785	116443	0	0	1	1			-0.186	91	MI0001966	MIMAT0001819	UAAGGCACGCGGUGAAUGCCAA	2
hsa-miR-124-3p	miR-124-3p	GRSF1	ENST00000254799	ENSG00000132463	2926	0	1	0	1		Proteomics;Microarray		87	MI0001966	MIMAT0001819	UAAGGCACGCGGUGAAUGCCAA	2
hsa-miR-124-3p	miR-124-3p	GSK3B	ENST00000264235	ENSG00000082701	2932	0	0	1	1			-0.1405	83	MI0001966	MIMAT0001819	UAAGGCACGCGGUGAAUGCCAA	2
hsa-miR-124-3p	miR-124-3p	GSN	ENST00000373823	ENSG00000148180	2934	1	1	1	1	0.0166851	HITS-CLIP;Microarray	-0.5129	98	MI0001966	MIMAT0001819	UAAGGCACGCGGUGAAUGCCAA	4
hsa-miR-124-3p	miR-124-3p	GSS	ENST00000216951	ENSG00000100983	2937	0	0	1	1			-0.1812	99	MI0001966	MIMAT0001819	UAAGGCACGCGGUGAAUGCCAA	2
hsa-miR-124-3p	miR-124-3p	GSTK1	ENST00000358406	ENSG00000197448	373156	0	1	1	1		Microarray	-0.7287	99	MI0001966	MIMAT0001819	UAAGGCACGCGGUGAAUGCCAA	3
hsa-miR-124-3p	miR-124-3p	GSTZ1	ENST00000216465	ENSG00000100577	2954	1	0	1	0	0.001252		-0.2059		MI0001966	MIMAT0001819	UAAGGCACGCGGUGAAUGCCAA	2
hsa-miR-124-3p	miR-124-3p	GTF2E1	ENSMUST00000023525	ENSMUSG00000022828	2960	0	1	1	1		PAR-CLIP	-0.6664	91	MI0001966	MIMAT0001819	UAAGGCACGCGGUGAAUGCCAA	3
hsa-miR-124-3p	miR-124-3p	GTF3C5		ENSG00000148308	9328	0	1	1	0		Proteomics;Microarray	-0.224		MI0001966	MIMAT0001819	UAAGGCACGCGGUGAAUGCCAA	2
hsa-miR-124-3p	miR-124-3p	GTPBP8	ENST00000383678	ENSG00000163607	29083	1	1	1	0	0.0351443	Microarray	-0.7039		MI0001966	MIMAT0001819	UAAGGCACGCGGUGAAUGCCAA	3
hsa-miR-124-3p	miR-124-3p	GXYLT1	ENST00000398675	ENSG00000151233	283464	0	1	1	1		Microarray;PAR-CLIP	-0.3546	97	MI0001966	MIMAT0001819	UAAGGCACGCGGUGAAUGCCAA	3
hsa-miR-124-3p	miR-124-3p	GYS1	ENSMUST00000003964	ENSMUSG00000003865	2997	0	0	1	1			-0.1916	96	MI0001966	MIMAT0001819	UAAGGCACGCGGUGAAUGCCAA	2
hsa-miR-124-3p	miR-124-3p	HADH	ENST00000403312	ENSG00000138796	3033	1	1	1	1	5.72E-07	Microarray	-0.3134	94	MI0001966	MIMAT0001819	UAAGGCACGCGGUGAAUGCCAA	4
hsa-miR-124-3p	miR-124-3p	HADHA	ENST00000380649	ENSG00000084754	3030	0	1	1	1		Proteomics;Microarray	-0.602	98	MI0001966	MIMAT0001819	UAAGGCACGCGGUGAAUGCCAA	3
hsa-miR-124-3p	miR-124-3p	HADHB		ENSG00000138029	3032	0	1	1	0		Microarray;Proteomics	-0.2649		MI0001966	MIMAT0001819	UAAGGCACGCGGUGAAUGCCAA	2
hsa-miR-124-3p	miR-124-3p	HAUS6		ENSG00000147874	54801	0	1	1	0		Microarray	-0.8998		MI0001966	MIMAT0001819	UAAGGCACGCGGUGAAUGCCAA	2
hsa-miR-124-3p	miR-124-3p	HBP1	ENST00000222574	ENSG00000105856	26959	0	0	1	1			-0.77	98	MI0001966	MIMAT0001819	UAAGGCACGCGGUGAAUGCCAA	2
hsa-miR-124-3p	miR-124-3p	HDAC4	ENST00000345617	ENSG00000068024	9759	0	0	1	1			-0.4505	93	MI0001966	MIMAT0001819	UAAGGCACGCGGUGAAUGCCAA	2
hsa-miR-124-3p	miR-124-3p	HDAC5	ENST00000225983	ENSG00000108840	10014	0	0	1	1			-0.5431	63	MI0001966	MIMAT0001819	UAAGGCACGCGGUGAAUGCCAA	2
hsa-miR-124-3p	miR-124-3p	HDLBP	ENST00000391975	ENSG00000115677	3069	0	1	0	1		PAR-CLIP		51	MI0001966	MIMAT0001819	UAAGGCACGCGGUGAAUGCCAA	2
hsa-miR-124-3p	miR-124-3p	HEATR1	ENST00000366582	ENSG00000119285	55127	1	0	1	1	0.0133756		-0.8311	97	MI0001966	MIMAT0001819	UAAGGCACGCGGUGAAUGCCAA	3
hsa-miR-124-3p	miR-124-3p	HEATR5A		ENSG00000129493	25938	0	1	1	0		Microarray	-0.2662		MI0001966	MIMAT0001819	UAAGGCACGCGGUGAAUGCCAA	2
hsa-miR-124-3p	miR-124-3p	HEBP2	ENST00000607197	ENSG00000051620	23593	1	1	1	1	0.000584503	Microarray;Other;Microarray	-1.2723	84	MI0001966	MIMAT0001819	UAAGGCACGCGGUGAAUGCCAA	4
hsa-miR-124-3p	miR-124-3p	HECTD2	ENST00000371667	ENSG00000165338	143279	0	0	1	1			-0.9661	98	MI0001966	MIMAT0001819	UAAGGCACGCGGUGAAUGCCAA	2
hsa-miR-124-3p	miR-124-3p	HEPHL1		ENSG00000181333	341208	0	1	1	0		PAR-CLIP	-0.1064		MI0001966	MIMAT0001819	UAAGGCACGCGGUGAAUGCCAA	2
hsa-miR-124-3p	miR-124-3p	HEXIM1	ENST00000332499	ENSG00000186834	10614	0	0	1	1			-0.718	94	MI0001966	MIMAT0001819	UAAGGCACGCGGUGAAUGCCAA	2
hsa-miR-124-3p	miR-124-3p	HIAT1	ENST00000370152	ENSG00000156875	64645	0	1	0	1		PAR-CLIP		94	MI0001966	MIMAT0001819	UAAGGCACGCGGUGAAUGCCAA	2
hsa-miR-124-3p	miR-124-3p	HIATL1	ENST00000375344	ENSG00000148110	84641	0	1	0	1		PAR-CLIP		94	MI0001966	MIMAT0001819	UAAGGCACGCGGUGAAUGCCAA	2
hsa-miR-124-3p	miR-124-3p	HIC1	ENST00000399849	ENSG00000177374	3090	1	0	1	1	2.81E-06		-0.2461	94	MI0001966	MIMAT0001819	UAAGGCACGCGGUGAAUGCCAA	3
hsa-miR-124-3p	miR-124-3p	HIPK1	ENST00000369558	ENSG00000163349	204851	0	0	1	1			-0.9887	94	MI0001966	MIMAT0001819	UAAGGCACGCGGUGAAUGCCAA	2
hsa-miR-124-3p	miR-124-3p	HIPK3	ENST00000303296	ENSG00000110422	10114	1	1	1	1	0.0098703	Microarray	-1.3426	97	MI0001966	MIMAT0001819	UAAGGCACGCGGUGAAUGCCAA	4
hsa-miR-124-3p	miR-124-3p	HIVEP1	ENST00000379388	ENSG00000095951	3096	1	0	1	1	0.000125844		-1.1845	97	MI0001966	MIMAT0001819	UAAGGCACGCGGUGAAUGCCAA	3
hsa-miR-124-3p	miR-124-3p	HIVEP2	ENST00000367604	ENSG00000010818	3097	0	0	1	1			-1.3118	98	MI0001966	MIMAT0001819	UAAGGCACGCGGUGAAUGCCAA	2
hsa-miR-124-3p	miR-124-3p	HIVEP3	ENST00000372583	ENSG00000127124	59269	1	0	1	1	0.00641872		-1.071	96	MI0001966	MIMAT0001819	UAAGGCACGCGGUGAAUGCCAA	3
hsa-miR-124-3p	miR-124-3p	HLA-A		ENSG00000206503	3105	0	1	1	0		Microarray	-0.2286		MI0001966	MIMAT0001819	UAAGGCACGCGGUGAAUGCCAA	2
hsa-miR-124-3p	miR-124-3p	HLA-DPB1	ENST00000308461	ENSG00000215048	3115	1	0	1	0	0.020796		-1.2328		MI0001966	MIMAT0001819	UAAGGCACGCGGUGAAUGCCAA	2
hsa-miR-124-3p	miR-124-3p	HLA-E	ENST00000376628	ENSG00000204592	3133	1	1	1	0	0.044574	HITS-CLIP	-0.1318		MI0001966	MIMAT0001819	UAAGGCACGCGGUGAAUGCCAA	3
hsa-miR-124-3p	miR-124-3p	HLA-J	ENST00000376790		3137	1	0	1	0	0.0472327		-0.6702		MI0001966	MIMAT0001819	UAAGGCACGCGGUGAAUGCCAA	2
hsa-miR-124-3p	miR-124-3p	HLF	ENST00000226067	ENSG00000108924	3131	0	0	1	1			-0.2295	90	MI0001966	MIMAT0001819	UAAGGCACGCGGUGAAUGCCAA	2
hsa-miR-124-3p	miR-124-3p	HMBOX1	ENSMUST00000022544	ENSMUSG00000021972	79618	0	0	1	1			-0.1031	97	MI0001966	MIMAT0001819	UAAGGCACGCGGUGAAUGCCAA	2
hsa-miR-124-3p	miR-124-3p	HMGA1	ENST00000347617	ENSG00000137309	3159	0	1	0	1		Western blot;Microarray;Immunoprecipitaion;Immunohistochemistry;qRT-PCR;Luciferase reporter assay;Flow		75	MI0001966	MIMAT0001819	UAAGGCACGCGGUGAAUGCCAA	2
hsa-miR-124-3p	miR-124-3p	HMGN3	ENST00000344726	ENSG00000118418	9324	1	0	1	0	0.00138915		-0.333		MI0001966	MIMAT0001819	UAAGGCACGCGGUGAAUGCCAA	2
hsa-miR-124-3p	miR-124-3p	HMGN4		ENSG00000182952	10473	0	1	1	0		Microarray	-0.1026		MI0001966	MIMAT0001819	UAAGGCACGCGGUGAAUGCCAA	2
hsa-miR-124-3p	miR-124-3p	HMGXB4	ENST00000216106	ENSG00000100281	10042	0	0	1	1			-0.1095	92	MI0001966	MIMAT0001819	UAAGGCACGCGGUGAAUGCCAA	2
hsa-miR-124-3p	miR-124-3p	HN1L	ENST00000248098	ENSG00000206053	90861	0	1	0	1		Microarray		92	MI0001966	MIMAT0001819	UAAGGCACGCGGUGAAUGCCAA	2
hsa-miR-124-3p	miR-124-3p	HNRNPA2B1	ENSMUST00000114459	ENSMUSG00000004980	3181	0	1	1	1		qRT-PCR;Western blot;Luciferase reporter assay	-0.5312	47	MI0001966	MIMAT0001819	UAAGGCACGCGGUGAAUGCCAA	3
hsa-miR-124-3p	miR-124-3p	HRCT1	ENST00000354323	ENSG00000196196	646962	0	0	1	1			-0.6052	99	MI0001966	MIMAT0001819	UAAGGCACGCGGUGAAUGCCAA	2
hsa-miR-124-3p	miR-124-3p	HRH1	ENST00000397056	ENSG00000196639	3269	0	1	0	1		Microarray		90	MI0001966	MIMAT0001819	UAAGGCACGCGGUGAAUGCCAA	2
hsa-miR-124-3p	miR-124-3p	HS1BP3	ENST00000304031	ENSG00000118960	64342	0	1	0	1		Microarray		89	MI0001966	MIMAT0001819	UAAGGCACGCGGUGAAUGCCAA	2
hsa-miR-124-3p	miR-124-3p	HS2ST1	ENST00000370550	ENSG00000153936	9653	0	1	1	1		Microarray	-0.2318	90	MI0001966	MIMAT0001819	UAAGGCACGCGGUGAAUGCCAA	3
hsa-miR-124-3p	miR-124-3p	HSD17B10		ENSG00000072506	3028	0	1	1	0		Proteomics;Microarray	-0.1209		MI0001966	MIMAT0001819	UAAGGCACGCGGUGAAUGCCAA	2
hsa-miR-124-3p	miR-124-3p	HSD17B6		ENSG00000025423	8630	0	1	1	0		Microarray	-0.152		MI0001966	MIMAT0001819	UAAGGCACGCGGUGAAUGCCAA	2
hsa-miR-124-3p	miR-124-3p	HSPB7		ENSG00000173641	27129	0	1	1	0		Microarray	-0.1902		MI0001966	MIMAT0001819	UAAGGCACGCGGUGAAUGCCAA	2
hsa-miR-124-3p	miR-124-3p	HSPB8	ENST00000281938	ENSG00000152137	26353	0	0	1	1			-0.5587	97	MI0001966	MIMAT0001819	UAAGGCACGCGGUGAAUGCCAA	2
hsa-miR-124-3p	miR-124-3p	HSPG2	ENSMUST00000030547	ENSMUSG00000028763	3339	0	0	1	1			-0.2995	68	MI0001966	MIMAT0001819	UAAGGCACGCGGUGAAUGCCAA	2
hsa-miR-124-3p	miR-124-3p	HTATIP2	ENST00000451739	ENSG00000109854	10553	1	1	1	1	0.000464868	Microarray	-1.1069	98	MI0001966	MIMAT0001819	UAAGGCACGCGGUGAAUGCCAA	4
hsa-miR-124-3p	miR-124-3p	HTR2C	ENST00000371950	ENSG00000147246	3358	0	0	1	1			-0.1293	92	MI0001966	MIMAT0001819	UAAGGCACGCGGUGAAUGCCAA	2
hsa-miR-124-3p	miR-124-3p	HTRA3	ENST00000382512	ENSG00000170801	94031	1	1	1	0	0.0337617	Microarray	-0.1925		MI0001966	MIMAT0001819	UAAGGCACGCGGUGAAUGCCAA	3
hsa-miR-124-3p	miR-124-3p	IAPP	ENST00000240652	ENSG00000121351	3375	0	0	1	1			-0.8294	99	MI0001966	MIMAT0001819	UAAGGCACGCGGUGAAUGCCAA	2
hsa-miR-124-3p	miR-124-3p	ICMT	ENST00000343813	ENSG00000116237	23463	0	1	0	1		Microarray;PAR-CLIP		69	MI0001966	MIMAT0001819	UAAGGCACGCGGUGAAUGCCAA	2
hsa-miR-124-3p	miR-124-3p	IFFO2	ENST00000455833	ENSG00000169991	126917	0	0	1	1			-0.1561	92	MI0001966	MIMAT0001819	UAAGGCACGCGGUGAAUGCCAA	2
hsa-miR-124-3p	miR-124-3p	IFI16		ENSG00000163565	3428	0	1	1	0		Proteomics;Microarray	-0.1843		MI0001966	MIMAT0001819	UAAGGCACGCGGUGAAUGCCAA	2
hsa-miR-124-3p	miR-124-3p	IFNAR2		ENSG00000159110	3455	0	1	1	0		PAR-CLIP	-0.2976		MI0001966	MIMAT0001819	UAAGGCACGCGGUGAAUGCCAA	2
hsa-miR-124-3p	miR-124-3p	IFRD2		ENSG00000214706	7866	0	1	1	0		Microarray;PAR-CLIP	-0.6381		MI0001966	MIMAT0001819	UAAGGCACGCGGUGAAUGCCAA	2
hsa-miR-124-3p	miR-124-3p	IFT88	ENSMUST00000122063	ENSMUSG00000040040	8100	0	0	1	1			-0.1463	91	MI0001966	MIMAT0001819	UAAGGCACGCGGUGAAUGCCAA	2
hsa-miR-124-3p	miR-124-3p	IKBIP		ENSG00000166130	121457	0	1	1	0		Microarray	-0.1748		MI0001966	MIMAT0001819	UAAGGCACGCGGUGAAUGCCAA	2
hsa-miR-124-3p	miR-124-3p	IL11	ENST00000264563	ENSG00000095752	3589	0	1	1	1		Microarray	-0.6804	99	MI0001966	MIMAT0001819	UAAGGCACGCGGUGAAUGCCAA	3
hsa-miR-124-3p	miR-124-3p	IL15RA	ENST00000319465	ENSG00000134470	3601	1	0	1	0	0.0397752		-1.1769		MI0001966	MIMAT0001819	UAAGGCACGCGGUGAAUGCCAA	2
hsa-miR-124-3p	miR-124-3p	IL1R1	ENST00000233946	ENSG00000115594	3554	1	1	0	0	7.86E-05	Microarray			MI0001966	MIMAT0001819	UAAGGCACGCGGUGAAUGCCAA	2
hsa-miR-124-3p	miR-124-3p	IL6R		ENSG00000160712	3570	0	1	1	0		Western blot;Microarray;Immunoprecipitaion;Immunohistochemistry;Luciferase reporter assay;qRT-PCR;ELISA;Flow;In situ hybridization	-0.7424		MI0001966	MIMAT0001819	UAAGGCACGCGGUGAAUGCCAA	2
hsa-miR-124-3p	miR-124-3p	IL7	ENSMUST00000168269	ENSMUSG00000040329	3574	0	1	1	1		Microarray	-0.8627	96	MI0001966	MIMAT0001819	UAAGGCACGCGGUGAAUGCCAA	3
hsa-miR-124-3p	miR-124-3p	IL8		ENSG00000169429	3576	0	1	1	0		Microarray	-0.4549		MI0001966	MIMAT0001819	UAAGGCACGCGGUGAAUGCCAA	2
hsa-miR-124-3p	miR-124-3p	IL9R	ENST00000244174	ENSG00000124334	3581	1	0	1	0	0.0138666		-0.9399		MI0001966	MIMAT0001819	UAAGGCACGCGGUGAAUGCCAA	2
hsa-miR-124-3p	miR-124-3p	ILDR1	ENST00000273691	ENSG00000145103	286676	1	0	1	0	0.00788076		-0.7795		MI0001966	MIMAT0001819	UAAGGCACGCGGUGAAUGCCAA	2
hsa-miR-124-3p	miR-124-3p	IMP3	ENST00000314852	ENSG00000177971	55272	1	0	1	0	0.0242426		-0.5002		MI0001966	MIMAT0001819	UAAGGCACGCGGUGAAUGCCAA	2
hsa-miR-124-3p	miR-124-3p	IMPACT	ENST00000284202	ENSG00000154059	55364	0	1	1	1		Microarray	-0.5594	98	MI0001966	MIMAT0001819	UAAGGCACGCGGUGAAUGCCAA	3
hsa-miR-124-3p	miR-124-3p	IMPAD1	ENST00000262644	ENSG00000104331	54928	0	0	1	1			-0.3649	85	MI0001966	MIMAT0001819	UAAGGCACGCGGUGAAUGCCAA	2
hsa-miR-124-3p	miR-124-3p	INF2	ENST00000392634	ENSG00000203485	64423	0	1	1	1		Microarray	-0.1426	92	MI0001966	MIMAT0001819	UAAGGCACGCGGUGAAUGCCAA	3
hsa-miR-124-3p	miR-124-3p	INO80C	ENST00000334598	ENSG00000153391	125476	0	1	1	1		Microarray;Proteomics;Microarray	-0.5789	98	MI0001966	MIMAT0001819	UAAGGCACGCGGUGAAUGCCAA	3
hsa-miR-124-3p	miR-124-3p	INO80D	ENST00000403263	ENSG00000114933	54891	0	1	0	1		PAR-CLIP		91	MI0001966	MIMAT0001819	UAAGGCACGCGGUGAAUGCCAA	2
hsa-miR-124-3p	miR-124-3p	INPP5D	ENSMUST00000169754	ENSMUSG00000026288	3635	0	0	1	1			-0.9335	94	MI0001966	MIMAT0001819	UAAGGCACGCGGUGAAUGCCAA	2
hsa-miR-124-3p	miR-124-3p	INSIG2	ENST00000245787	ENSG00000125629	51141	0	0	1	1			-1.1681	97	MI0001966	MIMAT0001819	UAAGGCACGCGGUGAAUGCCAA	2
hsa-miR-124-3p	miR-124-3p	INSM1	ENST00000310227	ENSG00000173404	3642	0	0	1	1			-0.1549	92	MI0001966	MIMAT0001819	UAAGGCACGCGGUGAAUGCCAA	2
hsa-miR-124-3p	miR-124-3p	INTU	ENST00000335251	ENSG00000164066	27152	0	0	1	1			-0.5787	62	MI0001966	MIMAT0001819	UAAGGCACGCGGUGAAUGCCAA	2
hsa-miR-124-3p	miR-124-3p	IPCEF1	ENST00000265198	ENSG00000074706	26034	0	1	0	1		Microarray		92	MI0001966	MIMAT0001819	UAAGGCACGCGGUGAAUGCCAA	2
hsa-miR-124-3p	miR-124-3p	IPO11	ENST00000409534	ENSG00000086200	51194	0	0	1	1			-0.2122	81	MI0001966	MIMAT0001819	UAAGGCACGCGGUGAAUGCCAA	2
hsa-miR-124-3p	miR-124-3p	IPO8	ENST00000256079	ENSG00000133704	10526	0	0	1	1			-0.8391	96	MI0001966	MIMAT0001819	UAAGGCACGCGGUGAAUGCCAA	2
hsa-miR-124-3p	miR-124-3p	IQCE	ENSMUST00000041783	ENSMUSG00000036555	23288	1	1	0	1	0.000117721	Microarray		80	MI0001966	MIMAT0001819	UAAGGCACGCGGUGAAUGCCAA	3
hsa-miR-124-3p	miR-124-3p	IQGAP1	ENST00000268182	ENSG00000140575	8826	0	1	1	1		Immunoblot;Microarray;Immunohistochemistry;qRT-PCR;Luciferase reporter assay;Western blot	-1.2159	98	MI0001966	MIMAT0001819	UAAGGCACGCGGUGAAUGCCAA	3
hsa-miR-124-3p	miR-124-3p	IQGAP2	ENST00000274364	ENSG00000145703	10788	0	0	1	1			-0.526	97	MI0001966	MIMAT0001819	UAAGGCACGCGGUGAAUGCCAA	2
hsa-miR-124-3p	miR-124-3p	IRAK3	ENST00000261233	ENSG00000090376	11213	1	1	1	0	0.00534301	Microarray	-0.8552		MI0001966	MIMAT0001819	UAAGGCACGCGGUGAAUGCCAA	3
hsa-miR-124-3p	miR-124-3p	IRF1	ENST00000245414	ENSG00000125347	3659	1	0	1	1	0.0367472		-0.1551	95	MI0001966	MIMAT0001819	UAAGGCACGCGGUGAAUGCCAA	3
hsa-miR-124-3p	miR-124-3p	ITFG1	ENST00000544001	ENSG00000129636	81533	0	0	1	1			-0.1659	44	MI0001966	MIMAT0001819	UAAGGCACGCGGUGAAUGCCAA	2
hsa-miR-124-3p	miR-124-3p	ITFG3	ENST00000399932	ENSG00000167930	83986	1	0	0	1	1.12E-07			96	MI0001966	MIMAT0001819	UAAGGCACGCGGUGAAUGCCAA	2
hsa-miR-124-3p	miR-124-3p	ITGA3	ENST00000007722	ENSG00000005884	3675	0	1	1	1		HITS-CLIP;Microarray	-0.505	90	MI0001966	MIMAT0001819	UAAGGCACGCGGUGAAUGCCAA	3
hsa-miR-124-3p	miR-124-3p	ITGA7	ENST00000553804	ENSG00000135424	3679	1	0	1	1	0.0409737		-0.5703	98	MI0001966	MIMAT0001819	UAAGGCACGCGGUGAAUGCCAA	3
hsa-miR-124-3p	miR-124-3p	ITGB1	ENST00000396033	ENSG00000150093	3688	1	1	1	1	0.000431356	Immunoblot;Microarray;Immunohistochemistry;qRT-PCR;Luciferase reporter assay;Western blot	-1.1982	98	MI0001966	MIMAT0001819	UAAGGCACGCGGUGAAUGCCAA	4
hsa-miR-124-3p	miR-124-3p	ITGB3	ENST00000559488	ENSG00000259207	3690	0	1	1	1		Luciferase reporter assay	-0.1732	95	MI0001966	MIMAT0001819	UAAGGCACGCGGUGAAUGCCAA	3
hsa-miR-124-3p	miR-124-3p	ITM2C	ENST00000326407	ENSG00000135916	81618	0	0	1	1			-0.1268	95	MI0001966	MIMAT0001819	UAAGGCACGCGGUGAAUGCCAA	2
hsa-miR-124-3p	miR-124-3p	ITPR3	ENST00000374316	ENSG00000096433	3710	0	0	1	1			-0.6591	98	MI0001966	MIMAT0001819	UAAGGCACGCGGUGAAUGCCAA	2
hsa-miR-124-3p	miR-124-3p	ITPRIP	ENST00000337478	ENSG00000148841	85450	0	1	0	1		Microarray		91	MI0001966	MIMAT0001819	UAAGGCACGCGGUGAAUGCCAA	2
hsa-miR-124-3p	miR-124-3p	ITSN2	ENST00000361999	ENSG00000198399	50618	0	1	1	1		Microarray	-0.8533	94	MI0001966	MIMAT0001819	UAAGGCACGCGGUGAAUGCCAA	3
hsa-miR-124-3p	miR-124-3p	JAG1	ENST00000254958	ENSG00000101384	182	0	1	1	1		qRT-PCR;Western blot;Luciferase reporter assay	-0.9677	97	MI0001966	MIMAT0001819	UAAGGCACGCGGUGAAUGCCAA	3
hsa-miR-124-3p	miR-124-3p	JAG2	ENST00000331782	ENSG00000184916	3714	0	1	1	1		Microarray	-0.5207	93	MI0001966	MIMAT0001819	UAAGGCACGCGGUGAAUGCCAA	3
hsa-miR-124-3p	miR-124-3p	JAGN1	ENST00000307768	ENSG00000171135	84522	1	0	1	1	0.0135697		-0.3965	86	MI0001966	MIMAT0001819	UAAGGCACGCGGUGAAUGCCAA	3
hsa-miR-124-3p	miR-124-3p	JAKMIP1	ENST00000282924	ENSG00000152969	152789	0	0	1	1			-1.0971	99	MI0001966	MIMAT0001819	UAAGGCACGCGGUGAAUGCCAA	2
hsa-miR-124-3p	miR-124-3p	KANK1	ENST00000382303	ENSG00000107104	23189	0	1	1	1		Microarray	-1.2562	99	MI0001966	MIMAT0001819	UAAGGCACGCGGUGAAUGCCAA	3
hsa-miR-124-3p	miR-124-3p	KANK2		ENSG00000197256	25959	0	1	1	0		Proteomics;Microarray	-0.417		MI0001966	MIMAT0001819	UAAGGCACGCGGUGAAUGCCAA	2
hsa-miR-124-3p	miR-124-3p	KAT7	ENST00000259021	ENSG00000136504	11143	0	1	0	1		PAR-CLIP		97	MI0001966	MIMAT0001819	UAAGGCACGCGGUGAAUGCCAA	2
hsa-miR-124-3p	miR-124-3p	KATNA1	ENST00000335643	ENSG00000186625	11104	1	1	0	1	0.0261343	Microarray		99	MI0001966	MIMAT0001819	UAAGGCACGCGGUGAAUGCCAA	3
hsa-miR-124-3p	miR-124-3p	KAZALD1	ENST00000224809	ENSG00000107821	81621	1	0	1	0	0.00712679		-0.2728		MI0001966	MIMAT0001819	UAAGGCACGCGGUGAAUGCCAA	2
hsa-miR-124-3p	miR-124-3p	KCNA1	ENST00000382545	ENSG00000111262	3736	0	0	1	1			-0.3776	95	MI0001966	MIMAT0001819	UAAGGCACGCGGUGAAUGCCAA	2
hsa-miR-124-3p	miR-124-3p	KCNA2	ENSMUST00000038695	ENSMUSG00000040724	3737	0	0	1	1			-0.2011	95	MI0001966	MIMAT0001819	UAAGGCACGCGGUGAAUGCCAA	2
hsa-miR-124-3p	miR-124-3p	KCNA6	ENST00000433855	ENSG00000151079	3742	0	0	1	1			-0.1855	92	MI0001966	MIMAT0001819	UAAGGCACGCGGUGAAUGCCAA	2
hsa-miR-124-3p	miR-124-3p	KCNJ6	ENST00000609713	ENSG00000157542	3763	0	0	1	1			-0.577	93	MI0001966	MIMAT0001819	UAAGGCACGCGGUGAAUGCCAA	2
hsa-miR-124-3p	miR-124-3p	KCNK10	ENST00000340700	ENSG00000100433	54207	0	0	1	1			-0.6263	99	MI0001966	MIMAT0001819	UAAGGCACGCGGUGAAUGCCAA	2
hsa-miR-124-3p	miR-124-3p	KCNK2	ENST00000444842	ENSG00000082482	3776	0	1	1	1		Microarray	-1.231	99	MI0001966	MIMAT0001819	UAAGGCACGCGGUGAAUGCCAA	3
hsa-miR-124-3p	miR-124-3p	KCNQ5	ENST00000370398	ENSG00000185760	56479	0	0	1	1			-0.1842	92	MI0001966	MIMAT0001819	UAAGGCACGCGGUGAAUGCCAA	2
hsa-miR-124-3p	miR-124-3p	KCNS2	ENST00000287042	ENSG00000156486	3788	1	0	0	1	0.00549885			95	MI0001966	MIMAT0001819	UAAGGCACGCGGUGAAUGCCAA	2
hsa-miR-124-3p	miR-124-3p	KCNS3		ENSG00000170745	3790	0	1	1	0		Microarray	-0.2551		MI0001966	MIMAT0001819	UAAGGCACGCGGUGAAUGCCAA	2
hsa-miR-124-3p	miR-124-3p	KCNT2	ENSMUST00000120709	ENSMUSG00000052726	343450	0	0	1	1			-0.1708	90	MI0001966	MIMAT0001819	UAAGGCACGCGGUGAAUGCCAA	2
hsa-miR-124-3p	miR-124-3p	KCTD5	ENST00000301738	ENSG00000167977	54442	0	0	1	1			-0.1541	92	MI0001966	MIMAT0001819	UAAGGCACGCGGUGAAUGCCAA	2
hsa-miR-124-3p	miR-124-3p	KCTD8	ENST00000360029	ENSG00000183783	386617	0	0	1	1			-0.2532	91	MI0001966	MIMAT0001819	UAAGGCACGCGGUGAAUGCCAA	2
hsa-miR-124-3p	miR-124-3p	KDELR2	ENST00000258739	ENSG00000136240	11014	0	1	1	1		Microarray	-0.18	98	MI0001966	MIMAT0001819	UAAGGCACGCGGUGAAUGCCAA	3
hsa-miR-124-3p	miR-124-3p	KDM5A	ENST00000399788	ENSG00000073614	5927	0	0	1	1			-0.1421	83	MI0001966	MIMAT0001819	UAAGGCACGCGGUGAAUGCCAA	2
hsa-miR-124-3p	miR-124-3p	KIAA0247	ENST00000342745	ENSG00000100647	9766	0	0	1	1			-0.1178	97	MI0001966	MIMAT0001819	UAAGGCACGCGGUGAAUGCCAA	2
hsa-miR-124-3p	miR-124-3p	KIAA0947	ENST00000296564	ENSG00000164151	23379	0	0	1	1			-1.0033	96	MI0001966	MIMAT0001819	UAAGGCACGCGGUGAAUGCCAA	2
hsa-miR-124-3p	miR-124-3p	KIAA1024	ENST00000305428	ENSG00000169330	23251	0	0	1	1			-0.2054	94	MI0001966	MIMAT0001819	UAAGGCACGCGGUGAAUGCCAA	2
hsa-miR-124-3p	miR-124-3p	KIAA1161	ENST00000297625	ENSG00000164976	57462	0	0	1	1			-0.4709	94	MI0001966	MIMAT0001819	UAAGGCACGCGGUGAAUGCCAA	2
hsa-miR-124-3p	miR-124-3p	KIAA1217		ENSG00000120549	56243	0	1	1	0		Microarray	-0.7046		MI0001966	MIMAT0001819	UAAGGCACGCGGUGAAUGCCAA	2
hsa-miR-124-3p	miR-124-3p	KIAA1244	ENST00000251691	ENSG00000112379	57221	0	0	1	1			-0.7211	91	MI0001966	MIMAT0001819	UAAGGCACGCGGUGAAUGCCAA	2
hsa-miR-124-3p	miR-124-3p	KIAA1468	ENST00000398130	ENSG00000134444	57614	1	0	1	1	0.000435602		-0.6412	92	MI0001966	MIMAT0001819	UAAGGCACGCGGUGAAUGCCAA	3
hsa-miR-124-3p	miR-124-3p	KIAA1704		ENSG00000133114	55425	0	1	1	0		Microarray	-0.937		MI0001966	MIMAT0001819	UAAGGCACGCGGUGAAUGCCAA	2
hsa-miR-124-3p	miR-124-3p	KIAA1804		ENSG00000143674	84451	0	1	1	0		Microarray	-0.4213		MI0001966	MIMAT0001819	UAAGGCACGCGGUGAAUGCCAA	2
hsa-miR-124-3p	miR-124-3p	KIAA1958	ENST00000337530	ENSG00000165185	158405	0	0	1	1			-0.7978	97	MI0001966	MIMAT0001819	UAAGGCACGCGGUGAAUGCCAA	2
hsa-miR-124-3p	miR-124-3p	KIAA2013	ENST00000376572	ENSG00000116685	90231	0	0	1	1			-0.7276	96	MI0001966	MIMAT0001819	UAAGGCACGCGGUGAAUGCCAA	2
hsa-miR-124-3p	miR-124-3p	KIF13A		ENSG00000137177	63971	0	1	1	0		Microarray	-0.1646		MI0001966	MIMAT0001819	UAAGGCACGCGGUGAAUGCCAA	2
hsa-miR-124-3p	miR-124-3p	KIF16B	ENST00000354981	ENSG00000089177	55614	0	1	0	1		Microarray		95	MI0001966	MIMAT0001819	UAAGGCACGCGGUGAAUGCCAA	2
hsa-miR-124-3p	miR-124-3p	KIF1B	ENSMUST00000030806	ENSMUSG00000063077	23095	0	1	1	1		Microarray	-0.1531	43	MI0001966	MIMAT0001819	UAAGGCACGCGGUGAAUGCCAA	3
hsa-miR-124-3p	miR-124-3p	KIF26A	ENST00000315264	ENSG00000066735	26153	0	1	1	1		Microarray	-0.2984	96	MI0001966	MIMAT0001819	UAAGGCACGCGGUGAAUGCCAA	3
hsa-miR-124-3p	miR-124-3p	KIF26B	ENST00000366518	ENSG00000162849	55083	1	0	1	1	0.0438444		-1.1754	91	MI0001966	MIMAT0001819	UAAGGCACGCGGUGAAUGCCAA	3
hsa-miR-124-3p	miR-124-3p	KIF2A	ENST00000381103	ENSG00000068796	3796	0	0	1	1			-1.074	97	MI0001966	MIMAT0001819	UAAGGCACGCGGUGAAUGCCAA	2
hsa-miR-124-3p	miR-124-3p	KIF3A	ENST00000378746	ENSG00000131437	11127	0	0	1	1			-0.4399	95	MI0001966	MIMAT0001819	UAAGGCACGCGGUGAAUGCCAA	2
hsa-miR-124-3p	miR-124-3p	KIF7	ENST00000300053	ENSG00000166813	374654	1	1	0	0	0.0381633	Microarray			MI0001966	MIMAT0001819	UAAGGCACGCGGUGAAUGCCAA	2
hsa-miR-124-3p	miR-124-3p	KLF15	ENST00000296233	ENSG00000163884	28999	1	0	0	1	0.0125496			86	MI0001966	MIMAT0001819	UAAGGCACGCGGUGAAUGCCAA	2
hsa-miR-124-3p	miR-124-3p	KLF2	ENSMUST00000067912	ENSMUSG00000055148	10365	0	1	0	1		Microarray		18	MI0001966	MIMAT0001819	UAAGGCACGCGGUGAAUGCCAA	2
hsa-miR-124-3p	miR-124-3p	KLF4	ENST00000374672	ENSG00000136826	9314	0	1	1	1		Microarray	-0.4696	99	MI0001966	MIMAT0001819	UAAGGCACGCGGUGAAUGCCAA	3
hsa-miR-124-3p	miR-124-3p	KLF6	ENST00000542957	ENSG00000067082	1316	0	1	1	1		Microarray;Luciferase reporter assay	-0.2605	95	MI0001966	MIMAT0001819	UAAGGCACGCGGUGAAUGCCAA	3
hsa-miR-124-3p	miR-124-3p	KLHL17	ENST00000338591	ENSG00000187961	339451	0	0	1	1			-0.3863	97	MI0001966	MIMAT0001819	UAAGGCACGCGGUGAAUGCCAA	2
hsa-miR-124-3p	miR-124-3p	KLHL24	ENST00000454652	ENSG00000114796	54800	0	1	1	1		Microarray	-0.507	97	MI0001966	MIMAT0001819	UAAGGCACGCGGUGAAUGCCAA	3
hsa-miR-124-3p	miR-124-3p	KLHL28	ENST00000396128	ENSG00000179454	54813	0	1	0	1		PAR-CLIP		82	MI0001966	MIMAT0001819	UAAGGCACGCGGUGAAUGCCAA	2
hsa-miR-124-3p	miR-124-3p	KLHL42	ENST00000381271	ENSG00000087448	57542	0	1	0	1		PAR-CLIP		89	MI0001966	MIMAT0001819	UAAGGCACGCGGUGAAUGCCAA	2
hsa-miR-124-3p	miR-124-3p	KPNA3	ENST00000261667	ENSG00000102753	3839	0	0	1	1			-1.2949	93	MI0001966	MIMAT0001819	UAAGGCACGCGGUGAAUGCCAA	2
hsa-miR-124-3p	miR-124-3p	KPNA4	ENST00000334256	ENSG00000186432	3840	0	0	1	1			-0.3193	93	MI0001966	MIMAT0001819	UAAGGCACGCGGUGAAUGCCAA	2
hsa-miR-124-3p	miR-124-3p	KY	ENSMUST00000039390	ENSMUSG00000035606	339855	0	0	1	1			-0.2237	84	MI0001966	MIMAT0001819	UAAGGCACGCGGUGAAUGCCAA	2
hsa-miR-124-3p	miR-124-3p	L2HGDH	ENST00000267436	ENSG00000087299	79944	0	0	1	1			-0.3457	90	MI0001966	MIMAT0001819	UAAGGCACGCGGUGAAUGCCAA	2
hsa-miR-124-3p	miR-124-3p	LAD1	ENST00000391967	ENSG00000159166	3898	1	0	1	1	0.00786046		-0.3255	97	MI0001966	MIMAT0001819	UAAGGCACGCGGUGAAUGCCAA	3
hsa-miR-124-3p	miR-124-3p	LALBA	ENST00000301046	ENSG00000167531	3906	1	0	1	0	0.00958873		-0.2486		MI0001966	MIMAT0001819	UAAGGCACGCGGUGAAUGCCAA	2
hsa-miR-124-3p	miR-124-3p	LAMB4	ENST00000205386	ENSG00000091128	22798	1	0	1	0	0.00838862		-0.8337		MI0001966	MIMAT0001819	UAAGGCACGCGGUGAAUGCCAA	2
hsa-miR-124-3p	miR-124-3p	LAMC1	ENST00000258341	ENSG00000135862	3915	0	1	1	1		Immunoblot;Microarray;Western blot;Immunohistochemistry;qRT-PCR	-0.7578	95	MI0001966	MIMAT0001819	UAAGGCACGCGGUGAAUGCCAA	3
hsa-miR-124-3p	miR-124-3p	LAMC2	ENST00000264144	ENSG00000058085	3918	1	0	1	0	0.045775		-0.6284		MI0001966	MIMAT0001819	UAAGGCACGCGGUGAAUGCCAA	2
hsa-miR-124-3p	miR-124-3p	LAMP2	ENST00000200639	ENSG00000005893	3920	1	1	1	0	0.0331957	Microarray	-0.3878		MI0001966	MIMAT0001819	UAAGGCACGCGGUGAAUGCCAA	3
hsa-miR-124-3p	miR-124-3p	LANCL3	ENST00000378621	ENSG00000147036	347404	0	0	1	1			-0.1661	89	MI0001966	MIMAT0001819	UAAGGCACGCGGUGAAUGCCAA	2
hsa-miR-124-3p	miR-124-3p	LARP1	ENST00000336314	ENSG00000155506	23367	0	1	0	1		Proteomics;Microarray		92	MI0001966	MIMAT0001819	UAAGGCACGCGGUGAAUGCCAA	2
hsa-miR-124-3p	miR-124-3p	LARP4B	ENST00000316157	ENSG00000107929	23185	0	0	1	1			-0.3561	87	MI0001966	MIMAT0001819	UAAGGCACGCGGUGAAUGCCAA	2
hsa-miR-124-3p	miR-124-3p	LCA5L	ENSMUST00000113804	ENSMUSG00000045275	150082	0	1	0	1		Microarray		99	MI0001966	MIMAT0001819	UAAGGCACGCGGUGAAUGCCAA	2
hsa-miR-124-3p	miR-124-3p	LCLAT1	ENST00000309052	ENSG00000172954	253558	0	1	1	1		Microarray	-0.4856	98	MI0001966	MIMAT0001819	UAAGGCACGCGGUGAAUGCCAA	3
hsa-miR-124-3p	miR-124-3p	LCP1	ENST00000398576	ENSG00000136167	3936	0	0	1	1			-0.26	98	MI0001966	MIMAT0001819	UAAGGCACGCGGUGAAUGCCAA	2
hsa-miR-124-3p	miR-124-3p	LDLRAD4	ENST00000399848	ENSG00000168675	753	0	1	0	1		Microarray		87	MI0001966	MIMAT0001819	UAAGGCACGCGGUGAAUGCCAA	2
hsa-miR-124-3p	miR-124-3p	LDLRAP1	ENST00000374338	ENSG00000157978	26119	0	1	1	1		Microarray	-0.3845	95	MI0001966	MIMAT0001819	UAAGGCACGCGGUGAAUGCCAA	3
hsa-miR-124-3p	miR-124-3p	LEMD3	ENST00000308330	ENSG00000174106	23592	0	0	1	1			-0.9568	97	MI0001966	MIMAT0001819	UAAGGCACGCGGUGAAUGCCAA	2
hsa-miR-124-3p	miR-124-3p	LEPREL1	ENST00000319332	ENSG00000090530	55214	1	0	1	0	0.00748844		-0.3612		MI0001966	MIMAT0001819	UAAGGCACGCGGUGAAUGCCAA	2
hsa-miR-124-3p	miR-124-3p	LHX2	ENST00000373615	ENSG00000106689	9355	1	1	1	1	4.11E-06	Microarray	-1.2051	99	MI0001966	MIMAT0001819	UAAGGCACGCGGUGAAUGCCAA	4
hsa-miR-124-3p	miR-124-3p	LHX9	ENST00000367390	ENSG00000143355	56956	0	0	1	1			-0.2761	99	MI0001966	MIMAT0001819	UAAGGCACGCGGUGAAUGCCAA	2
hsa-miR-124-3p	miR-124-3p	LIMCH1	ENST00000313860	ENSG00000064042	22998	0	1	1	1		Microarray;Proteomics;Microarray	-1.1477	64	MI0001966	MIMAT0001819	UAAGGCACGCGGUGAAUGCCAA	3
hsa-miR-124-3p	miR-124-3p	LIMD2	ENST00000259006	ENSG00000136490	80774	0	1	1	1		Microarray	-0.1069	98	MI0001966	MIMAT0001819	UAAGGCACGCGGUGAAUGCCAA	3
hsa-miR-124-3p	miR-124-3p	LIMS1	ENST00000393310	ENSG00000169756	3987	0	0	1	1			-0.6398	68	MI0001966	MIMAT0001819	UAAGGCACGCGGUGAAUGCCAA	2
hsa-miR-124-3p	miR-124-3p	LIPA	ENST00000336233	ENSG00000107798	3988	1	0	0	1	0.000144299			98	MI0001966	MIMAT0001819	UAAGGCACGCGGUGAAUGCCAA	2
hsa-miR-124-3p	miR-124-3p	LIPE	ENST00000244289	ENSG00000079435	3991	1	0	1	1	0.000888831		-0.1116	96	MI0001966	MIMAT0001819	UAAGGCACGCGGUGAAUGCCAA	3
hsa-miR-124-3p	miR-124-3p	LITAF	ENST00000413364	ENSG00000189067	9516	0	1	0	1		Microarray		96	MI0001966	MIMAT0001819	UAAGGCACGCGGUGAAUGCCAA	2
hsa-miR-124-3p	miR-124-3p	LIX1	ENST00000274382	ENSG00000145721	167410	0	0	1	1			-0.2046	96	MI0001966	MIMAT0001819	UAAGGCACGCGGUGAAUGCCAA	2
hsa-miR-124-3p	miR-124-3p	LMAN1	ENST00000251047	ENSG00000074695	3998	0	0	1	1			-0.1494	93	MI0001966	MIMAT0001819	UAAGGCACGCGGUGAAUGCCAA	2
hsa-miR-124-3p	miR-124-3p	LMAN2L	ENST00000264963	ENSG00000114988	81562	0	1	1	1		Microarray	-0.3136	97	MI0001966	MIMAT0001819	UAAGGCACGCGGUGAAUGCCAA	3
hsa-miR-124-3p	miR-124-3p	LMBRD1	ENSMUST00000095062	ENSMUSG00000073725	55788	1	0	0	1	0.00102719			88	MI0001966	MIMAT0001819	UAAGGCACGCGGUGAAUGCCAA	2
hsa-miR-124-3p	miR-124-3p	LMBRD2	ENST00000296603	ENSG00000164187	92255	1	0	1	1	0.00236605		-0.1422	79	MI0001966	MIMAT0001819	UAAGGCACGCGGUGAAUGCCAA	3
hsa-miR-124-3p	miR-124-3p	LMF2	ENST00000380796	ENSG00000100258	91289	0	0	1	1			-0.2341	98	MI0001966	MIMAT0001819	UAAGGCACGCGGUGAAUGCCAA	2
hsa-miR-124-3p	miR-124-3p	LMNA	ENSMUST00000029699	ENSMUSG00000028063	4000	0	1	1	1		Proteomics;Microarray	-0.1054	96	MI0001966	MIMAT0001819	UAAGGCACGCGGUGAAUGCCAA	3
hsa-miR-124-3p	miR-124-3p	LMNB1	ENST00000261366	ENSG00000113368	4001	0	1	0	1		Microarray;Proteomics;Microarray;PAR-CLIP		93	MI0001966	MIMAT0001819	UAAGGCACGCGGUGAAUGCCAA	2
hsa-miR-124-3p	miR-124-3p	LMO3	ENST00000354662	ENSG00000048540	55885	0	0	1	1			-0.3916	93	MI0001966	MIMAT0001819	UAAGGCACGCGGUGAAUGCCAA	2
hsa-miR-124-3p	miR-124-3p	LMO4	ENST00000370544	ENSG00000143013	8543	1	0	1	1	0.000121438		-0.9421	98	MI0001966	MIMAT0001819	UAAGGCACGCGGUGAAUGCCAA	3
hsa-miR-124-3p	miR-124-3p	LNX2	ENST00000316334	ENSG00000139517	222484	0	1	1	1		Microarray	-0.8302	97	MI0001966	MIMAT0001819	UAAGGCACGCGGUGAAUGCCAA	3
hsa-miR-124-3p	miR-124-3p	LOC647309	ENST00000382035	ENSG00000205835	647309	1	0	1	0	0.00700287		-1.087		MI0001966	MIMAT0001819	UAAGGCACGCGGUGAAUGCCAA	2
hsa-miR-124-3p	miR-124-3p	LONRF1	ENST00000398246	ENSG00000154359	91694	0	0	1	1			-0.3423	94	MI0001966	MIMAT0001819	UAAGGCACGCGGUGAAUGCCAA	2
hsa-miR-124-3p	miR-124-3p	LPCAT3	ENST00000261407	ENSG00000111684	10162	0	1	0	1		PAR-CLIP		96	MI0001966	MIMAT0001819	UAAGGCACGCGGUGAAUGCCAA	2
hsa-miR-124-3p	miR-124-3p	LPHN2	ENSMUST00000106128	ENSMUSG00000028184	23266	0	0	1	1			-0.1293	10	MI0001966	MIMAT0001819	UAAGGCACGCGGUGAAUGCCAA	2
hsa-miR-124-3p	miR-124-3p	LPP	ENST00000312675	ENSG00000145012	4026	0	1	1	1		Microarray	-0.6554	95	MI0001966	MIMAT0001819	UAAGGCACGCGGUGAAUGCCAA	3
hsa-miR-124-3p	miR-124-3p	LRCH4	ENST00000310300	ENSG00000077454	4034	1	0	0	1	0.00132425			92	MI0001966	MIMAT0001819	UAAGGCACGCGGUGAAUGCCAA	2
hsa-miR-124-3p	miR-124-3p	LRGUK	ENST00000285928	ENSG00000155530	136332	1	0	1	1	0.00309185		-0.1939	94	MI0001966	MIMAT0001819	UAAGGCACGCGGUGAAUGCCAA	3
hsa-miR-124-3p	miR-124-3p	LRIG1	ENST00000273261	ENSG00000144749	26018	0	1	1	1		Microarray	-0.3025	92	MI0001966	MIMAT0001819	UAAGGCACGCGGUGAAUGCCAA	3
hsa-miR-124-3p	miR-124-3p	LRP10	ENST00000359591	ENSG00000197324	26020	0	1	0	1		Microarray		75	MI0001966	MIMAT0001819	UAAGGCACGCGGUGAAUGCCAA	2
hsa-miR-124-3p	miR-124-3p	LRRC1	ENST00000370888	ENSG00000137269	55227	1	1	1	1	4.14E-06	Microarray;PAR-CLIP	-1.1994	98	MI0001966	MIMAT0001819	UAAGGCACGCGGUGAAUGCCAA	4
hsa-miR-124-3p	miR-124-3p	LRRC3	ENST00000291592	ENSG00000160233	81543	0	0	1	1			-0.1963	90	MI0001966	MIMAT0001819	UAAGGCACGCGGUGAAUGCCAA	2
hsa-miR-124-3p	miR-124-3p	LRRC31	ENST00000316428	ENSG00000114248	79782	1	0	1	0	0.00906663		-0.8776		MI0001966	MIMAT0001819	UAAGGCACGCGGUGAAUGCCAA	2
hsa-miR-124-3p	miR-124-3p	LRRC4		ENSG00000128594	64101	0	1	1	0		Microarray	-0.1274		MI0001966	MIMAT0001819	UAAGGCACGCGGUGAAUGCCAA	2
hsa-miR-124-3p	miR-124-3p	LRRC40	ENST00000370952	ENSG00000066557	55631	0	1	0	1		PAR-CLIP		0	MI0001966	MIMAT0001819	UAAGGCACGCGGUGAAUGCCAA	2
hsa-miR-124-3p	miR-124-3p	LRRC57	ENST00000397130	ENSG00000180979	255252	0	0	1	1			-0.6552	99	MI0001966	MIMAT0001819	UAAGGCACGCGGUGAAUGCCAA	2
hsa-miR-124-3p	miR-124-3p	LRRC58	ENST00000295628	ENSG00000163428	116064	0	1	1	1		Microarray;PAR-CLIP	-0.349	99	MI0001966	MIMAT0001819	UAAGGCACGCGGUGAAUGCCAA	3
hsa-miR-124-3p	miR-124-3p	LRRC7	ENST00000310961	ENSG00000033122	57554	0	0	1	1			-0.3023	92	MI0001966	MIMAT0001819	UAAGGCACGCGGUGAAUGCCAA	2
hsa-miR-124-3p	miR-124-3p	LRRFIP1	ENST00000244815	ENSG00000124831	9208	1	0	1	0	0.000438477		-0.2147		MI0001966	MIMAT0001819	UAAGGCACGCGGUGAAUGCCAA	2
hsa-miR-124-3p	miR-124-3p	LRRFIP2	ENST00000421307	ENSG00000093167	9209	0	1	1	1		Microarray	-0.4971	89	MI0001966	MIMAT0001819	UAAGGCACGCGGUGAAUGCCAA	3
hsa-miR-124-3p	miR-124-3p	LRRN1	ENST00000319331	ENSG00000175928	57633	1	1	1	0	0.00772781	Microarray	-0.3164		MI0001966	MIMAT0001819	UAAGGCACGCGGUGAAUGCCAA	3
hsa-miR-124-3p	miR-124-3p	LUC7L2	ENST00000541515	ENSG00000269955	100996928	1	0	1	1	0.00917181		-1.0185	83	MI0001966	MIMAT0001819	UAAGGCACGCGGUGAAUGCCAA	3
hsa-miR-124-3p	miR-124-3p	LYPD3	ENSMUST00000080718	ENSMUSG00000057454	27076	1	0	1	1	0.0302259		-0.2221	99	MI0001966	MIMAT0001819	UAAGGCACGCGGUGAAUGCCAA	3
hsa-miR-124-3p	miR-124-3p	LYRM1	ENST00000219168	ENSG00000102897	57149	1	0	1	0	0.00837054		-0.1465		MI0001966	MIMAT0001819	UAAGGCACGCGGUGAAUGCCAA	2
hsa-miR-124-3p	miR-124-3p	LYSMD3	ENST00000509384	ENSG00000176018	116068	0	1	1	1		Microarray;PAR-CLIP	-0.2224	98	MI0001966	MIMAT0001819	UAAGGCACGCGGUGAAUGCCAA	3
hsa-miR-124-3p	miR-124-3p	MACF1	ENST00000567887	ENSG00000127603	23499	0	0	1	1			-0.3847	86	MI0001966	MIMAT0001819	UAAGGCACGCGGUGAAUGCCAA	2
hsa-miR-124-3p	miR-124-3p	MACROD2	ENST00000217246	ENSG00000172264	140733	0	0	1	1			-0.1597	89	MI0001966	MIMAT0001819	UAAGGCACGCGGUGAAUGCCAA	2
hsa-miR-124-3p	miR-124-3p	MAD2L2	ENST00000376655	ENSG00000116670	10459	1	1	0	0	0.0192736	Microarray			MI0001966	MIMAT0001819	UAAGGCACGCGGUGAAUGCCAA	2
hsa-miR-124-3p	miR-124-3p	MAGT1	ENST00000358075	ENSG00000102158	84061	0	1	1	1		Microarray;qRT-PCR;Other;qRT-PCR	-1.1087	99	MI0001966	MIMAT0001819	UAAGGCACGCGGUGAAUGCCAA	3
hsa-miR-124-3p	miR-124-3p	MAML1	ENST00000292599	ENSG00000161021	9794	0	1	1	1		Microarray	-0.1684	94	MI0001966	MIMAT0001819	UAAGGCACGCGGUGAAUGCCAA	3
hsa-miR-124-3p	miR-124-3p	MAN1A2	ENST00000329466	ENSG00000198162	10905	1	0	1	0	0.0369412		-0.2222		MI0001966	MIMAT0001819	UAAGGCACGCGGUGAAUGCCAA	2
hsa-miR-124-3p	miR-124-3p	MAN2A1	ENST00000261483	ENSG00000112893	4124	0	1	0	1		Microarray		99	MI0001966	MIMAT0001819	UAAGGCACGCGGUGAAUGCCAA	2
hsa-miR-124-3p	miR-124-3p	MANBAL	ENST00000373606	ENSG00000101363	63905	1	1	1	1	0.0147285	PAR-CLIP	-0.5644	98	MI0001966	MIMAT0001819	UAAGGCACGCGGUGAAUGCCAA	4
hsa-miR-124-3p	miR-124-3p	MAP1B	ENST00000296755	ENSG00000131711	4131	0	0	1	1			-0.1435	78	MI0001966	MIMAT0001819	UAAGGCACGCGGUGAAUGCCAA	2
hsa-miR-124-3p	miR-124-3p	MAP2K4	ENST00000415385	ENSG00000065559	6416	0	0	1	1			-0.8091	94	MI0001966	MIMAT0001819	UAAGGCACGCGGUGAAUGCCAA	2
hsa-miR-124-3p	miR-124-3p	MAP3K1	ENST00000399503	ENSG00000095015	4214	0	0	1	1			-0.7119	95	MI0001966	MIMAT0001819	UAAGGCACGCGGUGAAUGCCAA	2
hsa-miR-124-3p	miR-124-3p	MAP3K3	ENST00000361357	ENSG00000198909	4215	0	1	0	1		Microarray		83	MI0001966	MIMAT0001819	UAAGGCACGCGGUGAAUGCCAA	2
hsa-miR-124-3p	miR-124-3p	MAP3K8		ENSG00000107968	1326	0	1	1	0		Microarray	-0.6557		MI0001966	MIMAT0001819	UAAGGCACGCGGUGAAUGCCAA	2
hsa-miR-124-3p	miR-124-3p	MAPK14	ENST00000229795	ENSG00000112062	1432	0	1	1	1		Immunoblot;qRT-PCR;Microarray;Luciferase reporter assay	-1.1454	99	MI0001966	MIMAT0001819	UAAGGCACGCGGUGAAUGCCAA	3
hsa-miR-124-3p	miR-124-3p	MAPK4	ENST00000592595	ENSG00000141639	5596	0	0	1	1			-0.1099	98	MI0001966	MIMAT0001819	UAAGGCACGCGGUGAAUGCCAA	2
hsa-miR-124-3p	miR-124-3p	MAPK7	ENST00000299612	ENSG00000166484	5598	1	0	1	1	0.00118863		-0.1257	95	MI0001966	MIMAT0001819	UAAGGCACGCGGUGAAUGCCAA	3
hsa-miR-124-3p	miR-124-3p	MAPKAPK2	ENST00000294981	ENSG00000162889	9261	0	1	1	1		Microarray	-0.2717	88	MI0001966	MIMAT0001819	UAAGGCACGCGGUGAAUGCCAA	3
hsa-miR-124-3p	miR-124-3p	MAPRE1	ENST00000375571	ENSG00000101367	22919	0	0	1	1			-0.2467	99	MI0001966	MIMAT0001819	UAAGGCACGCGGUGAAUGCCAA	2
hsa-miR-124-3p	miR-124-3p	MARK1	ENST00000366918	ENSG00000116141	4139	0	0	1	1			-0.5766	79	MI0001966	MIMAT0001819	UAAGGCACGCGGUGAAUGCCAA	2
hsa-miR-124-3p	miR-124-3p	MAT2A	ENST00000306434	ENSG00000168906	4144	0	0	1	1			-0.6448	90	MI0001966	MIMAT0001819	UAAGGCACGCGGUGAAUGCCAA	2
hsa-miR-124-3p	miR-124-3p	MBD6		ENSG00000166987	114785	0	1	1	0		Microarray	-0.4951		MI0001966	MIMAT0001819	UAAGGCACGCGGUGAAUGCCAA	2
hsa-miR-124-3p	miR-124-3p	MBNL1		ENSG00000152601	4154	0	1	1	0		Proteomics;Microarray	-0.885		MI0001966	MIMAT0001819	UAAGGCACGCGGUGAAUGCCAA	2
hsa-miR-124-3p	miR-124-3p	MBOAT2	ENST00000305997	ENSG00000143797	129642	0	0	1	1			-0.1925	97	MI0001966	MIMAT0001819	UAAGGCACGCGGUGAAUGCCAA	2
hsa-miR-124-3p	miR-124-3p	MCF2	ENST00000520602	ENSG00000101977	4168	1	0	1	1	0.033028		-0.7179	96	MI0001966	MIMAT0001819	UAAGGCACGCGGUGAAUGCCAA	3
hsa-miR-124-3p	miR-124-3p	MDC1	ENST00000376406	ENSG00000137337	9656	1	0	1	1	0.00441234		-0.9595	55	MI0001966	MIMAT0001819	UAAGGCACGCGGUGAAUGCCAA	3
hsa-miR-124-3p	miR-124-3p	MDFIC		ENSG00000135272	29969	0	1	1	0		Microarray	-0.2333		MI0001966	MIMAT0001819	UAAGGCACGCGGUGAAUGCCAA	2
hsa-miR-124-3p	miR-124-3p	MDGA2	ENST00000426342	ENSG00000139915	161357	0	0	1	1			-0.9948	97	MI0001966	MIMAT0001819	UAAGGCACGCGGUGAAUGCCAA	2
hsa-miR-124-3p	miR-124-3p	MDK	ENST00000359803	ENSG00000110492	4192	1	1	1	1	0.00203452	Microarray	-0.5516	99	MI0001966	MIMAT0001819	UAAGGCACGCGGUGAAUGCCAA	4
hsa-miR-124-3p	miR-124-3p	MEAF6	ENSMUST00000154689	ENSMUSG00000028863	64769	0	0	1	1			-0.1196	39	MI0001966	MIMAT0001819	UAAGGCACGCGGUGAAUGCCAA	2
hsa-miR-124-3p	miR-124-3p	MECOM	ENST00000460814	ENSG00000085276	2122	0	0	1	1			-0.121	90	MI0001966	MIMAT0001819	UAAGGCACGCGGUGAAUGCCAA	2
hsa-miR-124-3p	miR-124-3p	MECP2	ENST00000303391	ENSG00000169057	4204	0	1	0	1		Luciferase reporter assay		63	MI0001966	MIMAT0001819	UAAGGCACGCGGUGAAUGCCAA	2
hsa-miR-124-3p	miR-124-3p	MED20		ENSG00000124641	9477	0	1	1	0		Proteomics;Microarray	-0.3774		MI0001966	MIMAT0001819	UAAGGCACGCGGUGAAUGCCAA	2
hsa-miR-124-3p	miR-124-3p	MED26	ENST00000263390	ENSG00000105085	9441	0	0	1	1			-0.119	94	MI0001966	MIMAT0001819	UAAGGCACGCGGUGAAUGCCAA	2
hsa-miR-124-3p	miR-124-3p	MEF2A	ENST00000354410	ENSG00000068305	4205	0	0	1	1			-0.9576	96	MI0001966	MIMAT0001819	UAAGGCACGCGGUGAAUGCCAA	2
hsa-miR-124-3p	miR-124-3p	METAP2	ENST00000323666	ENSG00000111142	10988	0	1	1	1		Microarray	-1.241	95	MI0001966	MIMAT0001819	UAAGGCACGCGGUGAAUGCCAA	3
hsa-miR-124-3p	miR-124-3p	METTL10	ENSMUST00000033257	ENSMUSG00000030960	399818	0	0	1	1			-0.7604	91	MI0001966	MIMAT0001819	UAAGGCACGCGGUGAAUGCCAA	2
hsa-miR-124-3p	miR-124-3p	METTL13	ENST00000362019	ENSG00000010165	51603	0	0	1	1			-0.118	83	MI0001966	MIMAT0001819	UAAGGCACGCGGUGAAUGCCAA	2
hsa-miR-124-3p	miR-124-3p	MFAP5		ENSG00000197614	8076	0	1	1	0		Microarray	-0.1644		MI0001966	MIMAT0001819	UAAGGCACGCGGUGAAUGCCAA	2
hsa-miR-124-3p	miR-124-3p	MFSD1		ENSG00000118855	64747	0	1	1	0		Microarray	-0.3051		MI0001966	MIMAT0001819	UAAGGCACGCGGUGAAUGCCAA	2
hsa-miR-124-3p	miR-124-3p	MGAT4A	ENST00000264968	ENSG00000071073	11320	0	0	1	1			-0.7399	76	MI0001966	MIMAT0001819	UAAGGCACGCGGUGAAUGCCAA	2
hsa-miR-124-3p	miR-124-3p	MICAL2		ENSG00000133816	9645	0	1	1	0		Microarray	-0.2198		MI0001966	MIMAT0001819	UAAGGCACGCGGUGAAUGCCAA	2
hsa-miR-124-3p	miR-124-3p	MICALCL	ENST00000256186	ENSG00000133808	84953	0	0	1	1			-0.1575	93	MI0001966	MIMAT0001819	UAAGGCACGCGGUGAAUGCCAA	2
hsa-miR-124-3p	miR-124-3p	MID1IP1	ENST00000336949	ENSG00000165175	58526	1	0	1	1	0.00916941		-0.3255	98	MI0001966	MIMAT0001819	UAAGGCACGCGGUGAAUGCCAA	3
hsa-miR-124-3p	miR-124-3p	MINA		ENSG00000170854	84864	0	1	1	0		Proteomics;Microarray	-0.671		MI0001966	MIMAT0001819	UAAGGCACGCGGUGAAUGCCAA	2
hsa-miR-124-3p	miR-124-3p	MITF	ENST00000328528	ENSG00000187098	4286	0	0	1	1			-1.0389	99	MI0001966	MIMAT0001819	UAAGGCACGCGGUGAAUGCCAA	2
hsa-miR-124-3p	miR-124-3p	MKLN1	ENSMUST00000026699	ENSMUSG00000025609	4289	0	1	0	1		Microarray		49	MI0001966	MIMAT0001819	UAAGGCACGCGGUGAAUGCCAA	2
hsa-miR-124-3p	miR-124-3p	MKX	ENST00000375790	ENSG00000150051	283078	0	1	1	1		Microarray	-0.6857	96	MI0001966	MIMAT0001819	UAAGGCACGCGGUGAAUGCCAA	3
hsa-miR-124-3p	miR-124-3p	MLEC	ENST00000228506	ENSG00000110917	9761	0	1	0	1		Microarray		95	MI0001966	MIMAT0001819	UAAGGCACGCGGUGAAUGCCAA	2
hsa-miR-124-3p	miR-124-3p	MLLT3	ENST00000380338	ENSG00000171843	4300	0	1	1	1		Microarray	-1.1659	90	MI0001966	MIMAT0001819	UAAGGCACGCGGUGAAUGCCAA	3
hsa-miR-124-3p	miR-124-3p	MLXIP	ENST00000319080	ENSG00000175727	22877	0	0	1	1			-0.2277	96	MI0001966	MIMAT0001819	UAAGGCACGCGGUGAAUGCCAA	2
hsa-miR-124-3p	miR-124-3p	MOBP		ENSG00000168314	4336	0	1	1	0		Microarray	-0.1215		MI0001966	MIMAT0001819	UAAGGCACGCGGUGAAUGCCAA	2
hsa-miR-124-3p	miR-124-3p	MOCS1	ENST00000373186	ENSG00000124615	4337	0	0	1	1			-0.3777	94	MI0001966	MIMAT0001819	UAAGGCACGCGGUGAAUGCCAA	2
hsa-miR-124-3p	miR-124-3p	MORC4	ENST00000535534	ENSG00000133131	79710	0	1	1	1		Microarray	-0.1594	97	MI0001966	MIMAT0001819	UAAGGCACGCGGUGAAUGCCAA	3
hsa-miR-124-3p	miR-124-3p	MPHOSPH9	ENSMUST00000031344	ENSMUSG00000038126	10198	0	1	0	1		Microarray;Other;Microarray		76	MI0001966	MIMAT0001819	UAAGGCACGCGGUGAAUGCCAA	2
hsa-miR-124-3p	miR-124-3p	MPP5	ENST00000261681	ENSG00000072415	64398	0	0	1	1			-1.1752	65	MI0001966	MIMAT0001819	UAAGGCACGCGGUGAAUGCCAA	2
hsa-miR-124-3p	miR-124-3p	MRPS34	ENST00000177742	ENSG00000074071	65993	1	0	1	0	0.000727659		-0.1023		MI0001966	MIMAT0001819	UAAGGCACGCGGUGAAUGCCAA	2
hsa-miR-124-3p	miR-124-3p	MSN	ENSMUST00000117399	ENSMUSG00000031207	4478	0	1	1	1		Proteomics;Microarray	-0.1746	87	MI0001966	MIMAT0001819	UAAGGCACGCGGUGAAUGCCAA	3
hsa-miR-124-3p	miR-124-3p	MSRA	ENST00000317173	ENSG00000175806	4482	1	1	1	1	0.00353736	Microarray	-0.7119	99	MI0001966	MIMAT0001819	UAAGGCACGCGGUGAAUGCCAA	4
hsa-miR-124-3p	miR-124-3p	MSRB3	ENSMUST00000092143	ENSMUSG00000051236	253827	0	1	0	1		Microarray		86	MI0001966	MIMAT0001819	UAAGGCACGCGGUGAAUGCCAA	2
hsa-miR-124-3p	miR-124-3p	MST4	ENST00000394334	ENSG00000134602	51765	0	1	1	1		Microarray	-0.706	97	MI0001966	MIMAT0001819	UAAGGCACGCGGUGAAUGCCAA	3
hsa-miR-124-3p	miR-124-3p	MTDH	ENST00000336273	ENSG00000147649	92140	0	1	0	1		PAR-CLIP		94	MI0001966	MIMAT0001819	UAAGGCACGCGGUGAAUGCCAA	2
hsa-miR-124-3p	miR-124-3p	MTG1	ENST00000317502	ENSG00000148824	92170	1	0	1	0	0.00108639		-0.1279		MI0001966	MIMAT0001819	UAAGGCACGCGGUGAAUGCCAA	2
hsa-miR-124-3p	miR-124-3p	MTHFSD	ENST00000322911	ENSG00000103248	64779	1	1	1	0	0.0108065	Microarray	-0.6327		MI0001966	MIMAT0001819	UAAGGCACGCGGUGAAUGCCAA	3
hsa-miR-124-3p	miR-124-3p	MTM1	ENST00000370396	ENSG00000171100	4534	0	0	1	1			-1.0363	96	MI0001966	MIMAT0001819	UAAGGCACGCGGUGAAUGCCAA	2
hsa-miR-124-3p	miR-124-3p	MTMR10	ENST00000435680	ENSG00000166912	54893	0	0	1	1			-0.7131	95	MI0001966	MIMAT0001819	UAAGGCACGCGGUGAAUGCCAA	2
hsa-miR-124-3p	miR-124-3p	MTMR6	ENST00000381801	ENSG00000139505	9107	0	1	1	1		Microarray	-0.2784	95	MI0001966	MIMAT0001819	UAAGGCACGCGGUGAAUGCCAA	3
hsa-miR-124-3p	miR-124-3p	MTPN	ENST00000393085	ENSG00000105887	136319	0	1	0	1		Reporter assay		93	MI0001966	MIMAT0001819	UAAGGCACGCGGUGAAUGCCAA	2
hsa-miR-124-3p	miR-124-3p	MTR	ENST00000366577	ENSG00000116984	4548	0	0	1	1			-0.1172	91	MI0001966	MIMAT0001819	UAAGGCACGCGGUGAAUGCCAA	2
hsa-miR-124-3p	miR-124-3p	MTUS2		ENSG00000132938	23281	0	1	1	0		Microarray	-0.1395		MI0001966	MIMAT0001819	UAAGGCACGCGGUGAAUGCCAA	2
hsa-miR-124-3p	miR-124-3p	MTX2	ENST00000249442	ENSG00000128654	10651	1	0	1	0	0.0359775		-0.1069		MI0001966	MIMAT0001819	UAAGGCACGCGGUGAAUGCCAA	2
hsa-miR-124-3p	miR-124-3p	MVK	ENST00000228510	ENSG00000110921	4598	1	1	1	0	0.00925036	Microarray	-0.183		MI0001966	MIMAT0001819	UAAGGCACGCGGUGAAUGCCAA	3
hsa-miR-124-3p	miR-124-3p	MXD1	ENST00000264444	ENSG00000059728	4084	0	0	1	1			-0.5581	99	MI0001966	MIMAT0001819	UAAGGCACGCGGUGAAUGCCAA	2
hsa-miR-124-3p	miR-124-3p	MXD4	ENST00000337190	ENSG00000123933	10608	0	1	1	1		Microarray	-0.2206	47	MI0001966	MIMAT0001819	UAAGGCACGCGGUGAAUGCCAA	3
hsa-miR-124-3p	miR-124-3p	MYADM	ENST00000391770	ENSG00000179820	91663	0	0	1	1			-0.3387	96	MI0001966	MIMAT0001819	UAAGGCACGCGGUGAAUGCCAA	2
hsa-miR-124-3p	miR-124-3p	MYH10	ENST00000360416	ENSG00000133026	4628	0	0	1	1			-1.2132	98	MI0001966	MIMAT0001819	UAAGGCACGCGGUGAAUGCCAA	2
hsa-miR-124-3p	miR-124-3p	MYH11	ENST00000452625	ENSG00000133392	4629	1	0	1	1	0.00163018		-0.4705	96	MI0001966	MIMAT0001819	UAAGGCACGCGGUGAAUGCCAA	3
hsa-miR-124-3p	miR-124-3p	MYH9	ENST00000216181	ENSG00000100345	4627	0	1	1	1		Microarray;Proteomics;Microarray	-1.1952	97	MI0001966	MIMAT0001819	UAAGGCACGCGGUGAAUGCCAA	3
hsa-miR-124-3p	miR-124-3p	MYL6	ENST00000293422	ENSG00000092841	4637	1	0	1	0	0.0232082		-0.247		MI0001966	MIMAT0001819	UAAGGCACGCGGUGAAUGCCAA	2
hsa-miR-124-3p	miR-124-3p	MYLIP	ENST00000349606	ENSG00000007944	29116	0	1	1	1		PAR-CLIP	-0.5411	99	MI0001966	MIMAT0001819	UAAGGCACGCGGUGAAUGCCAA	3
hsa-miR-124-3p	miR-124-3p	MYLK2	ENSMUST00000028970	ENSMUSG00000027470	85366	1	0	1	1	0.0300802		-1.0319	49	MI0001966	MIMAT0001819	UAAGGCACGCGGUGAAUGCCAA	3
hsa-miR-124-3p	miR-124-3p	MYNN	ENST00000544106	ENSG00000085274	55892	0	0	1	1			-0.2807	76	MI0001966	MIMAT0001819	UAAGGCACGCGGUGAAUGCCAA	2
hsa-miR-124-3p	miR-124-3p	MYO10	ENST00000513610	ENSG00000145555	4651	0	1	1	1		HITS-CLIP	-0.23	93	MI0001966	MIMAT0001819	UAAGGCACGCGGUGAAUGCCAA	3
hsa-miR-124-3p	miR-124-3p	MYO19	ENSMUST00000093969	ENSMUSG00000020527	80179	0	1	1	1		Microarray	-0.6558	96	MI0001966	MIMAT0001819	UAAGGCACGCGGUGAAUGCCAA	3
hsa-miR-124-3p	miR-124-3p	MYO1E	ENST00000288235	ENSG00000157483	4643	0	0	1	1			-0.6267	96	MI0001966	MIMAT0001819	UAAGGCACGCGGUGAAUGCCAA	2
hsa-miR-124-3p	miR-124-3p	MYO5B	ENST00000285039	ENSG00000167306	4645	0	0	1	1			-0.131	95	MI0001966	MIMAT0001819	UAAGGCACGCGGUGAAUGCCAA	2
hsa-miR-124-3p	miR-124-3p	MYO9A	ENST00000564571	ENSG00000066933	4649	0	0	1	1			-0.4831	76	MI0001966	MIMAT0001819	UAAGGCACGCGGUGAAUGCCAA	2
hsa-miR-124-3p	miR-124-3p	MYPN	ENST00000358913	ENSG00000138347	84665	0	1	1	1		Microarray	-0.3531	85	MI0001966	MIMAT0001819	UAAGGCACGCGGUGAAUGCCAA	3
hsa-miR-124-3p	miR-124-3p	MYRIP	ENST00000302541	ENSG00000170011	25924	0	0	1	1			-0.2581	92	MI0001966	MIMAT0001819	UAAGGCACGCGGUGAAUGCCAA	2
hsa-miR-124-3p	miR-124-3p	NAA15	ENST00000296543	ENSG00000164134	80155	0	1	1	1		Microarray	-1.0624	75	MI0001966	MIMAT0001819	UAAGGCACGCGGUGAAUGCCAA	3
hsa-miR-124-3p	miR-124-3p	NACC1	ENST00000292431	ENSG00000160877	112939	0	0	1	1			-0.1429	89	MI0001966	MIMAT0001819	UAAGGCACGCGGUGAAUGCCAA	2
hsa-miR-124-3p	miR-124-3p	NAMPT	ENST00000222553	ENSG00000105835	10135	0	0	1	1			-0.1921	90	MI0001966	MIMAT0001819	UAAGGCACGCGGUGAAUGCCAA	2
hsa-miR-124-3p	miR-124-3p	NAP1L1	ENST00000261182	ENSG00000187109	4673	0	0	1	1			-0.2676	98	MI0001966	MIMAT0001819	UAAGGCACGCGGUGAAUGCCAA	2
hsa-miR-124-3p	miR-124-3p	NAP1L3	ENST00000373079	ENSG00000186310	4675	1	0	1	1	0.0028864		-0.5704	97	MI0001966	MIMAT0001819	UAAGGCACGCGGUGAAUGCCAA	3
hsa-miR-124-3p	miR-124-3p	NAP1L5	ENST00000323061	ENSG00000177432	266812	0	0	1	1			-0.9058	96	MI0001966	MIMAT0001819	UAAGGCACGCGGUGAAUGCCAA	2
hsa-miR-124-3p	miR-124-3p	NAPEPLD	ENST00000417955	ENSG00000161048	222236	0	0	1	1			-0.6035	91	MI0001966	MIMAT0001819	UAAGGCACGCGGUGAAUGCCAA	2
hsa-miR-124-3p	miR-124-3p	NARG2	ENST00000261520	ENSG00000128915	79664	0	1	1	1		Microarray	-0.1891	95	MI0001966	MIMAT0001819	UAAGGCACGCGGUGAAUGCCAA	3
hsa-miR-124-3p	miR-124-3p	NCK2	ENSMUST00000086421	ENSMUSG00000066877	8440	0	0	1	1			-0.1142	97	MI0001966	MIMAT0001819	UAAGGCACGCGGUGAAUGCCAA	2
hsa-miR-124-3p	miR-124-3p	NCMAP	ENST00000374392	ENSG00000184454	400746	0	1	0	1		PAR-CLIP		83	MI0001966	MIMAT0001819	UAAGGCACGCGGUGAAUGCCAA	2
hsa-miR-124-3p	miR-124-3p	NCOA4	ENST00000452682	ENSG00000138293	8031	0	0	1	1			-0.2442	96	MI0001966	MIMAT0001819	UAAGGCACGCGGUGAAUGCCAA	2
hsa-miR-124-3p	miR-124-3p	NDFIP1	ENST00000253814	ENSG00000131507	80762	0	0	1	1			-0.4576	97	MI0001966	MIMAT0001819	UAAGGCACGCGGUGAAUGCCAA	2
hsa-miR-124-3p	miR-124-3p	NDFIP2	ENST00000218652	ENSG00000102471	54602	0	0	1	1			-0.4122	55	MI0001966	MIMAT0001819	UAAGGCACGCGGUGAAUGCCAA	2
hsa-miR-124-3p	miR-124-3p	NECAP2	ENST00000337132	ENSG00000157191	55707	1	1	1	1	0.0227758	Microarray	-1.2411	99	MI0001966	MIMAT0001819	UAAGGCACGCGGUGAAUGCCAA	4
hsa-miR-124-3p	miR-124-3p	NEGR1	ENST00000357731	ENSG00000172260	257194	0	0	1	1			-0.2392	95	MI0001966	MIMAT0001819	UAAGGCACGCGGUGAAUGCCAA	2
hsa-miR-124-3p	miR-124-3p	NEK6	ENST00000373603	ENSG00000119408	10783	0	1	1	1		Microarray;Other;Microarray	-1.0061	92	MI0001966	MIMAT0001819	UAAGGCACGCGGUGAAUGCCAA	3
hsa-miR-124-3p	miR-124-3p	NEK9	ENST00000238616	ENSG00000119638	91754	0	1	1	1		HITS-CLIP;Microarray	-0.5792	93	MI0001966	MIMAT0001819	UAAGGCACGCGGUGAAUGCCAA	3
hsa-miR-124-3p	miR-124-3p	NEURL1B	ENST00000369800	ENSG00000214357	54492	0	0	1	1			-0.4123	96	MI0001966	MIMAT0001819	UAAGGCACGCGGUGAAUGCCAA	2
hsa-miR-124-3p	miR-124-3p	NEUROD1	ENST00000295108	ENSG00000162992	4760	0	0	1	1			-0.8189	88	MI0001966	MIMAT0001819	UAAGGCACGCGGUGAAUGCCAA	2
hsa-miR-124-3p	miR-124-3p	NFASC	ENST00000401399	ENSG00000163531	23114	0	0	1	1			-0.4617	75	MI0001966	MIMAT0001819	UAAGGCACGCGGUGAAUGCCAA	2
hsa-miR-124-3p	miR-124-3p	NFAT5	ENST00000354436	ENSG00000102908	10725	0	0	1	1			-0.127	83	MI0001966	MIMAT0001819	UAAGGCACGCGGUGAAUGCCAA	2
hsa-miR-124-3p	miR-124-3p	NFATC1	ENSMUST00000170905	ENSMUSG00000033016	4772	0	1	1	1		qRT-PCR;Western blot;Luciferase reporter assay;Microarray	-0.8985	98	MI0001966	MIMAT0001819	UAAGGCACGCGGUGAAUGCCAA	3
hsa-miR-124-3p	miR-124-3p	NFIA	ENST00000403491	ENSG00000162599	4774	0	1	0	1		Microarray		97	MI0001966	MIMAT0001819	UAAGGCACGCGGUGAAUGCCAA	2
hsa-miR-124-3p	miR-124-3p	NFIB	ENST00000397575	ENSG00000147862	4781	0	1	0	1		Proteomics;Microarray		98	MI0001966	MIMAT0001819	UAAGGCACGCGGUGAAUGCCAA	2
hsa-miR-124-3p	miR-124-3p	NFIC	ENST00000589123	ENSG00000141905	4782	0	1	0	1		Microarray;Proteomics		93	MI0001966	MIMAT0001819	UAAGGCACGCGGUGAAUGCCAA	2
[truncated: 7,094 more rows]
